# Supplementary material for: In vivo Dicer-2 interactome during viral infection reveals novel pro and antiviral factors in Drosophila melanogaster
Source: PLoS Pathog. 2025 May 7;21(5):e1013093. doi: 10.1371/journal.ppat.1013093 (PMC12058146; doi:10.1371/journal.ppat.1013093)
Supplement: S1 Table — (XLSX) [file ppat.1013093.s007.xlsx]

## Sheet: fig1-2 MS raw data
LEGEND:
# spectra (BASIC Spectral Count)	< 10 spectra
# spectra (BASIC Spectral Count)	= 11-50 spectra
# spectra (BASIC Spectral Count)	= 51-100 spectra
# spectra (BASIC Spectral Count)	= 101-500 spectra
# spectra (BASIC Spectral Count)	> 500 spectra
		Ctrl-GFP						Ctrl-WT						GFP::Dicer-2 WT						GFP::Dicer-2 Hel1						GFP::Dicer-2 Udb
		NI			DCV			NI			DCV			NI			DCV			NI			DCV			NI			DCV
accession	description	1	2	3	1	2	3	1	2	3	1	2	3	1	2	3	1	2	3	1	2	3	1	2	3	1	2	3	1	2	3	Ratio for easier visualization
tr|A1ZAW0|A1ZAW0_DROME	Dicer-2, isoform A OS=Drosophila melanogaster (Fruit fly) GN=Dcr-2 PE=1 SV=1	0	0	0	0	0	0	0	0	0	0	0	0	664	616	704	493	381	478	532	444	551	346	403	389	521	461	541	422	357	389	8692
tr|Q2Q0K7|Q2Q0K7_DROME	R2D2 OS=Drosophila melanogaster (Fruit fly) GN=r2d2 PE=4 SV=1	0	0	0	0	0	0	0	0	0	0	0	0	106	105	109	85	84	84	98	70	94	67	60	52	87	88	81	78	54	80	1482
tr|Q2Q0K8|Q2Q0K8_DROME	R2D2 OS=Drosophila melanogaster (Fruit fly) GN=r2d2 PE=4 SV=1	0	0	0	0	0	0	0	0	0	0	0	0	106	105	109	85	84	84	98	70	94	67	60	52	87	88	81	78	54	80	1482
tr|Q2Q0L4|Q2Q0L4_DROME	R2D2 OS=Drosophila melanogaster (Fruit fly) GN=r2d2 PE=4 SV=1	0	0	0	0	0	0	0	0	0	0	0	0	97	98	103	80	81	81	85	67	86	62	54	51	79	83	74	75	52	75	1383
tr|Q5U1D1|Q5U1D1_DROME	RH44882p OS=Drosophila melanogaster (Fruit fly) GN=CG11337 PE=2 SV=1 (PNPase)	0	0	0	0	0	0	0	0	0	0	0	0	27	5	6	41	26	44	8	13	6	37	29	20	5	10	13	33	28	42	393
tr|Q8IH29|Q8IH29_DROME	GM16802p OS=Drosophila melanogaster (Fruit fly) GN=CG11337 PE=2 SV=1 (PNPase)	0	0	0	0	0	0	0	0	0	0	0	0	23	5	5	38	25	39	8	11	6	35	25	18	5	9	10	31	27	38	358
tr|Q9VJY9|Q9VJY9_DROME	Loquacious, isoform B OS=Drosophila melanogaster (Fruit fly) GN=loqs PE=1 SV=2	0	0	0	0	0	0	0	0	0	0	0	0	12	13	12	16	7	6	12	11	9	14	8	3	5	15	7	5	6	6	167
tr|Q8I7Q1|Q8I7Q1_DROME	ORF OS=Drosophila melanogaster (Fruit fly) GN=ORF PE=4 SV=1	0	0	0	0	0	0	0	0	0	0	0	0	0	0	0	0	0	0	11	14	7	25	21	20	0	5	5	21	16	21	166
tr|Q23992|Q23992_DROME	E239.9-1 OS=Drosophila melanogaster (Fruit fly) GN=ORF PE=2 SV=1	0	0	0	0	0	0	0	0	0	0	0	0	0	0	0	0	0	0	11	13	7	23	20	20	0	5	5	21	16	21	162
sp|O36966|POLN_DCVEB	Replicase polyprotein OS=Drosophila C virus (strain EB) (DCV) GN=ORF1 PE=3 SV=1	0	0	0	0	0	4	0	0	0	0	0	0	0	0	0	47	118	102	0	0	0	107	107	75	0	0	0	54	104	59	154.6
tr|Q7K1U0|Q7K1U0_DROME	Activity-regulated cytoskeleton associated protein 1 OS=Drosophila melanogaster (Fruit fly) GN=Arc1 PE=1 SV=1	0	0	0	0	0	0	0	0	0	0	0	0	7	11	9	12	3	6	18	9	21	3	7	6	7	7	10	3	3	3	145
tr|Q9VPN5|Q9VPN5_DROME	CG2720-PA OS=Drosophila melanogaster (Fruit fly) GN=Hop PE=1 SV=1	0	0	0	0	0	0	0	0	0	0	0	0	0	5	3	0	2	4	5	3	11	9	6	5	11	8	11	8	2	11	104
tr|Q9VLR3|Q9VLR3_DROME	CG8360, isoform A OS=Drosophila melanogaster (Fruit fly) GN=CG8360 PE=1 SV=1	0	0	0	0	0	0	0	0	0	0	0	0	1	3	2	5	4	7	3	2	6	12	7	10	2	2	4	6	7	6	89
sp|Q9VG73|ILF2_DROME	Interleukin enhancer-binding factor 2 homolog OS=Drosophila melanogaster (Fruit fly) GN=CG5641 PE=2 SV=1	0	0	0	0	0	0	0	0	0	0	0	0	4	4	4	6	4	6	5	3	5	3	3	4	4	7	4	6	2	6	80
sp|P05990|PYR1_DROME	CAD protein OS=Drosophila melanogaster (Fruit fly) GN=r PE=1 SV=3	0	0	0	0	0	0	0	0	0	0	0	0	2	1	5	6	11	6	4	0	1	7	3	6	1	4	6	6	5	3	77
tr|A1Z7V9|A1Z7V9_DROME	CG1814, isoform A OS=Drosophila melanogaster (Fruit fly) GN=CG1814-RA PE=1 SV=1	0	0	0	0	0	1	0	0	0	0	0	0	2	4	5	8	5	8	6	7	10	14	17	8	3	11	10	8	13	11	75
tr|Q04134|Q04134_DROME	ORF1 for putative RNA binding protein OS=Drosophila melanogaster (Fruit fly) GN=gag PE=4 SV=1	0	0	0	0	0	0	0	0	0	0	0	0	2	3	3	2	2	2	9	9	9	5	8	3	4	1	5	3	3	1	74
sp|Q8T3L6|FABD_DROME	Probable malonyl-CoA-acyl carrier protein transacylase, mitochondrial OS=Drosophila melanogaster (Fruit fly) GN=beg PE=2 SV=2	0	0	0	0	0	0	0	0	0	0	0	0	3	1	4	0	0	2	5	2	3	7	5	4	4	6	7	7	8	5	73
sp|P04146|COPIA_DROME	Copia protein OS=Drosophila melanogaster (Fruit fly) GN=GIP PE=1 SV=3	0	0	0	0	0	0	0	0	0	0	0	0	5	4	9	6	5	6	4	2	5	2	2	2	2	3	3	5	3	4	72
tr|Q7PLB8|Q7PLB8_DROME	CG17374 OS=Drosophila melanogaster (Fruit fly) GN=FASN3 PE=1 SV=3	0	0	0	0	0	0	0	0	0	0	0	0	4	0	4	5	12	16	1	1	1	2	3	2	1	1	0	7	5	4	69
tr|N0A2N3|N0A2N3_DROME	LD24381p1 OS=Drosophila melanogaster (Fruit fly) GN=CG9684-RA PE=2 SV=1 (Veneno)	0	0	0	0	1	0	1	0	0	1	0	0	21	21	17	17	8	20	13	14	14	18	12	16	8	11	12	11	5	15	63.25
sp|Q9I7T7|Y1505_DROME	La-related protein CG11505 OS=Drosophila melanogaster (Fruit fly) GN=CG11505 PE=1 SV=2	0	0	0	0	0	0	0	0	0	0	0	0	2	2	2	1	2	3	4	5	4	0	2	4	4	6	7	6	2	2	58
tr|A4V4V2|A4V4V2_DROME	DISCO interacting protein 1, isoform B OS=Drosophila melanogaster (Fruit fly) GN=DIP1 PE=1 SV=1	0	0	0	0	0	0	0	0	0	0	0	0	6	3	5	7	2	3	3	0	0	0	0	2	3	7	7	4	2	3	57
tr|P91787|P91787_DROME	Fex OS=Drosophila melanogaster (Fruit fly) GN=gag-r PE=4 SV=1	0	0	0	0	0	0	0	0	0	0	0	0	3	3	2	2	1	3	5	5	4	8	5	2	2	3	3	2	2	2	57
tr|Q9W1H5|Q9W1H5_DROME	Decapping protein 1, isoform A OS=Drosophila melanogaster (Fruit fly) GN=DCP1 PE=1 SV=1	0	0	0	0	0	0	0	0	0	0	0	0	6	6	8	5	0	5	4	3	5	3	3	2	0	2	4	1	0	0	57
sp|Q9VIW7|RTCB_DROME	tRNA-splicing ligase RtcB homolog OS=Drosophila melanogaster (Fruit fly) GN=CG9987 PE=2 SV=1	0	0	0	0	0	0	0	0	0	0	0	0	3	4	2	4	2	3	5	3	4	5	4	3	3	2	4	1	2	1	55
tr|M9NEQ7|M9NEQ7_DROME	Adenosine deaminase acting on RNA, isoform E OS=Drosophila melanogaster (Fruit fly) GN=Adar PE=4 SV=1	0	0	0	0	0	0	0	0	0	0	0	0	7	3	0	6	2	6	6	3	2	2	2	0	0	4	3	3	1	4	54
sp|P24785|MLE_DROME	Dosage compensation regulator OS=Drosophila melanogaster (Fruit fly) GN=mle PE=2 SV=2	0	0	0	0	0	0	0	0	0	0	0	0	0	2	4	2	1	3	4	1	3	2	8	3	1	3	2	4	1	3	47
tr|B7YZW3|B7YZW3_DROME	CG42389, isoform E OS=Drosophila melanogaster (Fruit fly) GN=CG42389 PE=1 SV=1	0	0	0	0	0	0	0	0	0	0	0	0	1	2	3	1	4	4	2	5	1	4	5	3	1	0	4	3	2	2	47
tr|Q6AWL1|Q6AWL1_DROME	RE03681p OS=Drosophila melanogaster (Fruit fly) PE=2 SV=1	0	0	0	0	0	0	0	0	0	0	0	0	2	6	4	3	0	0	4	5	3	3	3	3	2	0	4	0	0	1	43
sp|O76922|AUB_DROME	Protein aubergine OS=Drosophila melanogaster (Fruit fly) GN=aub PE=1 SV=1	0	0	0	0	0	0	0	0	0	0	0	0	2	2	4	4	1	3	2	0	1	2	3	3	2	2	5	3	1	2	42
sp|P10405|GAGY_DROME	Retrovirus-related Gag polyprotein from transposon gypsy OS=Drosophila melanogaster (Fruit fly) GN=gag PE=4 SV=1	0	0	0	0	0	0	0	0	0	0	0	0	1	0	3	3	1	2	9	1	7	5	1	3	0	0	3	2	0	1	42
sp|Q9W3C1|U202_DROME	Polycomb protein l(1)G0020 OS=Drosophila melanogaster (Fruit fly) GN=l(1)G0020 PE=1 SV=2	0	0	0	0	0	0	0	0	0	0	0	0	2	0	2	5	0	2	4	0	3	6	5	4	1	3	2	2	0	1	42
tr|Q24334|Q24334_DROME	F-element protein OS=Drosophila melanogaster (Fruit fly) GN=gag-r PE=4 SV=1	0	0	0	0	0	0	0	0	0	0	0	0	2	4	4	2	1	1	4	3	4	1	3	2	2	3	4	0	1	1	42
tr|Q9VM94|Q9VM94_DROME	Homer, isoform B OS=Drosophila melanogaster (Fruit fly) GN=homer PE=1 SV=1	1	0	0	1	1	2	0	2	0	1	0	2	30	36	32	43	10	8	11	29	21	10	8	21	32	34	28	40	34	31	41.6364
tr|O96607|O96607_DROME	CG11324-PA, isoform A OS=Drosophila melanogaster (Fruit fly) GN=homer PE=1 SV=1	1	0	0	1	1	2	0	2	0	1	0	2	31	35	32	43	10	8	11	28	20	10	8	21	32	34	28	40	34	31	41.4545
tr|Q32KD4|Q32KD4_DROME	Argonaute-1, isoform A OS=Drosophila melanogaster (Fruit fly) GN=AGO1 PE=1 SV=1	0	0	0	0	0	0	0	1	0	1	0	0	9	6	11	4	5	5	10	12	11	7	6	6	2	7	3	9	3	8	41.3333
sp|Q7KNF2|PABP2_DROME	Polyadenylate-binding protein 2 (PABP-2) (Poly(A)-binding protein 2) (dPABP2) (Nuclear poly(A)-binding protein 1) (Poly(A)-binding protein II) (PABII) (Polyadenylate-binding nuclear protein 1) (Protein rox2)	0	0	0	0	0	0	0	0	0	0	0	0	2	1	1	1	1	3	4	4	5	4	5	2	1	1	1	0	3	2	41
sp|P25159|STAU_DROME	Maternal effect protein staufen OS=Drosophila melanogaster (Fruit fly) GN=stau PE=1 SV=2	0	0	0	0	0	0	0	0	0	0	0	0	2	1	2	2	2	6	4	2	1	4	1	4	1	1	1	2	2	0	38
tr|A0A0B4KF69|A0A0B4KF69_DROME	SRPK, isoform D OS=Drosophila melanogaster (Fruit fly) GN=SRPK PE=1 SV=1	0	0	0	0	0	0	0	0	0	0	0	0	1	1	3	2	0	3	4	2	1	4	7	6	1	1	1	1	0	0	38
tr|M9PIC3|M9PIC3_DROME	CG4825, isoform B OS=Drosophila melanogaster (Fruit fly) GN=CG4825 PE=1 SV=1	0	0	0	0	0	0	0	0	0	0	0	0	1	1	1	3	2	2	2	1	1	7	6	3	1	0	1	1	4	1	38
tr|Q967T6|Q967T6_DROME	Gag protein OS=Drosophila melanogaster (Fruit fly) GN=gag PE=4 SV=1	0	0	0	0	0	0	0	0	0	0	0	0	0	0	0	0	0	0	0	0	0	2	1	0	3	3	5	8	8	8	38
sp|P54367|KC1A_DROME	Casein kinase I isoform alpha OS=Drosophila melanogaster (Fruit fly) GN=CkIalpha PE=1 SV=1	0	0	0	0	0	0	0	0	0	0	0	0	5	6	6	4	3	3	3	0	1	0	1	0	0	2	0	2	0	1	37
tr|Q9VU21|Q9VU21_DROME	CG10943 OS=Drosophila melanogaster (Fruit fly) GN=CG10943 PE=4 SV=2	0	0	0	0	0	0	0	0	0	0	0	0	4	1	0	6	0	3	4	2	1	2	3	2	0	2	2	4	0	1	37
sp|Q23978|MY31D_DROME	Myosin-IA OS=Drosophila melanogaster (Fruit fly) GN=Myo31DF PE=2 SV=1	0	0	0	0	0	0	0	0	0	0	0	0	1	1	2	3	3	2	2	0	0	3	3	2	1	2	0	2	8	1	36
tr|A1Z9K0|A1Z9K0_DROME	CG6701, isoform B OS=Drosophila melanogaster (Fruit fly) GN=CG6701 PE=1 SV=2	0	0	0	0	0	0	1	1	0	0	0	0	3	4	2	5	2	6	9	11	8	9	11	6	4	4	8	3	6	5	35.3333
sp|P48461|PP11_DROME	Serine/threonine-protein phosphatase alpha-1 isoform OS=Drosophila melanogaster (Fruit fly) GN=Pp1alpha-96A PE=1 SV=1	0	0	0	0	0	0	0	0	0	0	0	0	2	2	2	3	2	2	1	1	1	3	1	1	2	2	4	3	1	2	35
sp|Q9VKY2|CAND1_DROME	Cullin-associated NEDD8-dissociated protein 1 OS=Drosophila melanogaster (Fruit fly) GN=Cand1 PE=2 SV=1	0	0	0	0	0	0	0	0	0	0	0	0	1	0	1	2	3	3	2	1	3	5	5	1	1	0	0	2	2	3	35
tr|A0A0B4JD23|A0A0B4JD23_DROME	CG2246, isoform J OS=Drosophila melanogaster (Fruit fly) GN=CG2246 PE=1 SV=1	0	0	0	0	0	0	0	0	0	0	0	0	0	1	0	0	0	1	4	2	4	7	7	2	1	0	1	0	3	2	35
tr|Q7PLL6|Q7PLL6_DROME	CG17514, isoform A OS=Drosophila melanogaster (Fruit fly) GN=CG17514 PE=1 SV=2	0	0	0	0	0	0	0	0	0	0	0	0	1	1	3	1	4	7	1	0	1	0	3	0	1	3	0	4	0	4	34
sp|Q9VKM1|PIWI_DROME	Protein piwi OS=Drosophila melanogaster (Fruit fly) GN=piwi PE=1 SV=1	0	1	0	0	0	0	0	0	0	1	0	0	3	5	5	3	0	3	13	7	12	9	9	6	3	5	6	3	2	4	32.6667
sp|O96651|TOP3B_DROME	DNA topoisomerase 3-beta OS=Drosophila melanogaster (Fruit fly) GN=Top3beta PE=2 SV=2	0	0	0	0	0	0	0	0	0	0	0	0	0	3	2	2	0	1	3	2	4	3	2	3	0	2	3	1	0	1	32
sp|Q9VVI2|EDC3_DROME	Enhancer of mRNA-decapping protein 3 OS=Drosophila melanogaster (Fruit fly) GN=Edc3 PE=1 SV=1	0	0	0	0	0	0	0	0	0	0	0	0	1	3	2	1	1	3	2	2	2	5	4	1	1	3	0	0	0	0	31
tr|A9YIM2|A9YIM2_DROME	CG15784-PA OS=Drosophila melanogaster (Fruit fly) GN=CG15784 PE=4 SV=1	0	0	0	0	0	0	0	0	0	0	0	0	1	5	2	6	3	0	1	1	2	1	0	2	3	2	2	0	0	0	31
tr|Q8SZU2|Q8SZU2_DROME	GH09538p OS=Drosophila melanogaster (Fruit fly) GN=CG7441 PE=2 SV=1	0	0	0	0	0	0	0	0	0	0	0	1	1	3	5	3	2	4	4	2	4	3	5	3	3	1	4	3	6	3	29.5
sp|Q7K4N3|NCBP1_DROME	Nuclear cap-binding protein subunit 1 OS=Drosophila melanogaster (Fruit fly) GN=Cbp80 PE=1 SV=1	0	0	0	0	0	0	0	0	0	0	0	1	3	2	5	2	1	1	8	3	3	4	4	4	4	3	4	4	3	0	29
tr|Q0E8J0|Q0E8J0_DROME	MEP-1, isoform A OS=Drosophila melanogaster (Fruit fly) GN=MEP-1 PE=1 SV=1	0	0	0	0	0	0	0	0	0	0	0	0	2	2	1	2	1	3	0	1	0	3	3	2	2	1	1	2	1	1	28
tr|Q9VV46|Q9VV46_DROME	Cuticular protein 72Ec OS=Drosophila melanogaster (Fruit fly) GN=Cpr72Ec PE=1 SV=1	0	0	0	0	0	0	0	0	0	0	0	0	0	0	0	0	0	0	0	0	0	0	0	0	0	0	0	0	28	0	28
tr|A0A0B4KGN4|A0A0B4KGN4_DROME	CG1091, isoform C OS=Drosophila melanogaster (Fruit fly) GN=Tailor PE=1 SV=1	0	1	0	0	0	0	0	1	0	0	0	0	4	6	6	8	3	2	2	5	5	7	7	5	6	4	5	3	2	3	27.6667
tr|Q960C1|Q960C1_DROME	SD08037p OS=Drosophila melanogaster (Fruit fly) GN=CG5913 PE=2 SV=1	0	0	0	0	0	0	0	1	0	0	0	0	4	5	4	2	2	5	3	2	4	3	5	2	2	3	3	3	0	3	27.5
tr|A0A0B4KFS5|A0A0B4KFS5_DROME	Aspartyl beta-hydroxylase, isoform L OS=Drosophila melanogaster (Fruit fly) GN=Asph PE=1 SV=1	0	0	0	0	0	0	0	0	0	0	0	0	2	2	1	1	5	3	1	0	1	0	1	1	1	1	1	2	3	1	27
tr|O46069|O46069_DROME	EG:25E8.3 protein OS=Drosophila melanogaster (Fruit fly) GN=EG:25E8.3 PE=4 SV=1	0	0	0	0	0	0	0	0	0	0	0	0	4	0	3	0	1	0	2	1	2	2	3	2	1	3	2	0	0	1	27
sp|P12613|TCPA_DROME	T-complex protein 1 subunit alpha OS=Drosophila melanogaster (Fruit fly) GN=T-cp1 PE=2 SV=2	0	0	0	0	0	0	0	0	0	0	0	0	0	1	3	2	2	4	0	0	0	0	1	0	0	2	2	3	4	2	26
tr|A1Z713|A1Z713_DROME	Vacuolar protein sorting 13, isoform A OS=Drosophila melanogaster (Fruit fly) GN=Vps13 PE=1 SV=2	0	0	0	0	0	0	0	0	0	0	0	0	2	2	1	3	2	1	0	0	0	3	2	1	1	0	3	1	2	2	26
tr|B7YZH7|B7YZH7_DROME	CG44242, isoform A OS=Drosophila melanogaster (Fruit fly) GN=CG8446-RD PE=1 SV=1	0	0	0	0	0	0	0	0	0	0	0	0	1	0	1	2	2	3	1	0	1	2	5	3	1	1	1	0	2	0	26
tr|D2NUJ3|D2NUJ3_DROME	GH22911p OS=Drosophila melanogaster (Fruit fly) GN=Vago-RB PE=2 SV=1	0	0	0	0	0	0	0	0	0	0	0	0	0	1	0	0	3	2	1	3	4	1	2	1	2	0	2	2	2	0	26
sp|Q24133|DNAJ1_DROME	DnaJ protein homolog 1 OS=Drosophila melanogaster (Fruit fly) GN=DnaJ-1 PE=1 SV=3	0	0	0	0	0	0	0	1	0	0	0	0	0	0	1	0	0	1	4	6	2	12	8	3	1	1	2	2	3	5	25.5
tr|A0A0B4JCT6|A0A0B4JCT6_DROME	CG10249, isoform G OS=Drosophila melanogaster (Fruit fly) GN=Kank PE=1 SV=1	0	0	0	0	0	0	0	0	0	1	0	0	0	2	0	3	5	4	1	3	1	8	4	5	0	0	2	4	5	4	25.5
tr|Q9VSH0|Q9VSH0_DROME	CG7194 OS=Drosophila melanogaster (Fruit fly) GN=CG7194 PE=1 SV=1	0	0	0	0	0	0	0	1	0	0	0	0	4	4	6	4	1	3	3	2	2	0	0	0	3	4	5	3	2	5	25.5
sp|C4NYP8|F10A1_DROME	Hsc70-interacting protein 1 OS=Drosophila melanogaster (Fruit fly) GN=HIP PE=1 SV=2	0	0	0	0	0	0	0	0	0	0	0	0	0	1	1	2	3	3	0	0	0	0	0	1	3	2	4	4	0	1	25
sp|Q9VEB3|RPF2_DROME	Ribosome production factor 2 homolog OS=Drosophila melanogaster (Fruit fly) GN=Non3 PE=2 SV=3	0	0	0	0	0	0	0	0	0	0	0	0	0	2	0	2	0	1	0	3	2	7	2	0	0	1	3	0	2	0	25
sp|Q9VZE6|BRX1_DROME	Ribosome biogenesis protein BRX1 homolog OS=Drosophila melanogaster (Fruit fly) GN=CG11583 PE=2 SV=2	0	0	0	0	0	0	0	0	0	0	0	0	2	1	3	1	1	1	2	2	0	2	0	0	1	4	1	2	2	0	25
tr|Q8MRF8|Q8MRF8_DROME	SD07726p OS=Drosophila melanogaster (Fruit fly) GN=CG3229 PE=2 SV=1	0	1	0	0	0	0	0	0	0	0	0	0	2	2	0	1	2	7	1	0	1	9	5	2	1	1	1	4	6	4	24.5
sp|Q9VKQ3|WDR12_DROME	Ribosome biogenesis protein WDR12 homolog OS=Drosophila melanogaster (Fruit fly) GN=CG6724 PE=2 SV=1	0	0	0	0	0	0	0	0	0	0	0	0	2	1	4	1	0	0	2	0	4	1	5	0	2	2	0	0	0	0	24
tr|A0A0B4JCZ0|A0A0B4JCZ0_DROME	Oxysterol-binding protein OS=Drosophila melanogaster (Fruit fly) GN=CG42668 PE=1 SV=1	0	0	0	0	0	0	0	0	0	0	0	0	1	1	0	2	3	1	0	2	0	1	5	2	0	0	1	1	2	2	24
tr|H9XVN2|H9XVN2_DROME	Synaptotagmin 7, isoform I OS=Drosophila melanogaster (Fruit fly) GN=Syt7 PE=1 SV=1	0	0	0	0	0	0	0	0	0	0	0	0	0	0	0	1	1	1	3	3	3	3	2	2	0	0	1	1	1	2	24
tr|Q9VN91|Q9VN91_DROME	GH04877p OS=Drosophila melanogaster (Fruit fly) GN=rtp PE=1 SV=1	0	0	0	0	0	0	0	0	0	0	0	0	1	1	1	2	1	0	2	6	3	1	1	1	2	0	0	1	0	1	24
tr|E8NH56|E8NH56_DROME	AT09976p OS=Drosophila melanogaster (Fruit fly) GN=homer-RB PE=2 SV=1	1	0	0	1	1	1	0	2	0	1	0	2	19	18	18	22	8	5	6	13	8	6	3	8	17	18	13	18	17	17	23.4
sp|Q9VUR3|AIMP2_DROME	Probable aminoacyl tRNA synthase complex-interacting multifunctional protein 2 OS=Drosophila melanogaster (Fruit fly) GN=CG12304 PE=3 SV=1	0	0	0	0	0	0	0	0	0	0	0	0	0	1	1	1	3	5	0	0	0	1	4	0	0	0	0	3	3	1	23
tr|Q6NMY2|Q6NMY2_DROME	CG8343 OS=Drosophila melanogaster (Fruit fly) GN=BEST:GH10831 PE=1 SV=1	0	0	0	0	0	0	0	0	0	0	0	0	0	0	0	0	8	0	0	0	0	1	0	0	0	0	0	5	5	4	23
tr|Q9XYA7|Q9XYA7_DROME	LD39308p OS=Drosophila melanogaster (Fruit fly) GN=stck PE=1 SV=1	0	0	0	0	0	0	0	0	0	0	0	0	1	1	1	2	2	2	0	1	0	2	0	2	0	1	1	3	2	2	23
sp|Q24212|STNB_DROME	Protein stoned-B OS=Drosophila melanogaster (Fruit fly) GN=stnB PE=1 SV=4	0	0	0	0	0	0	0	0	0	0	0	0	0	0	0	1	0	1	0	0	1	5	3	1	0	0	0	4	4	2	22
sp|Q7KUT2|LONM_DROME	Lon protease homolog, mitochondrial OS=Drosophila melanogaster (Fruit fly) GN=Lon PE=1 SV=1	2	0	0	0	0	0	0	0	0	0	0	0	2	1	2	7	7	8	2	3	1	2	2	1	1	1	6	5	11	4	22
sp|Q8MT06|GNL3_DROME	Guanine nucleotide-binding protein-like 3 homolog OS=Drosophila melanogaster (Fruit fly) GN=Ns1 PE=1 SV=2	0	0	0	0	0	0	0	0	0	0	0	0	0	0	1	1	0	1	1	0	1	4	7	2	1	0	2	0	1	0	22
tr|A0A0B4KH86|A0A0B4KH86_DROME	Inwardly rectifying potassium channel 1, isoform F OS=Drosophila melanogaster (Fruit fly) GN=Irk1 PE=1 SV=1	0	0	0	0	0	0	0	0	0	0	0	0	3	0	2	1	2	4	2	0	0	1	0	0	0	0	2	2	2	1	22
tr|A1ZBW0|A1ZBW0_DROME	Bancal, isoform C OS=Drosophila melanogaster (Fruit fly) GN=HnRNP-K PE=1 SV=1	0	0	0	0	0	0	0	0	0	0	0	0	2	1	0	0	0	0	4	1	2	4	4	2	0	0	0	0	0	2	22
tr|Q9VJH2|Q9VJH2_DROME	CG31739, isoform A OS=Drosophila melanogaster (Fruit fly) GN=mdy PE=1 SV=3	0	0	0	0	0	0	0	0	0	1	0	0	2	1	2	3	1	4	1	3	2	5	5	3	0	0	2	3	4	3	22
tr|O36967|O36967_9VIRU	Capsid polyprotein OS=Drosophila C virus PE=4 SV=1	0	0	0	7	6	19	0	0	0	0	2	1	0	0	0	42	117	102	0	0	0	91	99	84	0	0	0	59	114	60	21.3333
sp|Q9VH07|RUVB1_DROME	RuvB-like helicase 1 OS=Drosophila melanogaster (Fruit fly) GN=pont PE=1 SV=1	0	1	0	0	1	0	0	1	0	0	0	0	2	0	0	4	4	8	7	6	5	7	9	4	1	3	6	8	6	5	21.25
tr|Q95RG7|Q95RG7_DROME	LD30416p OS=Drosophila melanogaster (Fruit fly) GN=CG12050 PE=2 SV=1	0	0	0	0	0	0	0	0	0	0	0	0	3	1	4	2	0	0	1	1	1	1	1	0	2	2	0	0	1	1	21
sp|P28750|EXU_DROME	Maternal protein exuperantia OS=Drosophila melanogaster (Fruit fly) GN=exu PE=1 SV=2	1	2	0	1	0	0	0	4	0	6	1	4	23	35	30	16	11	11	41	27	28	18	31	16	28	26	21	16	11	20	20.45
tr|Q9W541|Q9W541_DROME	EIF2B-epsilon protein OS=Drosophila melanogaster (Fruit fly) GN=eIF2B-epsilon PE=1 SV=1	0	0	0	0	0	0	0	0	0	0	0	0	0	0	1	4	4	2	0	0	0	0	0	0	1	0	3	2	2	1	20
sp|P21330|GAGJ_DROME	Nucleic-acid-binding protein from mobile element jockey OS=Drosophila melanogaster (Fruit fly) GN=gag PE=4 SV=1	0	0	0	0	0	0	0	0	0	0	0	0	2	2	4	1	0	0	3	3	2	1	0	0	0	0	1	0	0	0	19
sp|Q7YU24|MARF_DROME	Transmembrane GTPase Marf OS=Drosophila melanogaster (Fruit fly) GN=Marf PE=1 SV=1	0	0	0	0	0	0	0	0	0	0	0	0	3	2	4	1	0	2	1	1	0	0	1	1	0	0	0	2	1	0	19
sp|Q9VJZ7|RRP1L_DROME	Ribosomal RNA processing protein 1 homolog OS=Drosophila melanogaster (Fruit fly) GN=Nnp-1 PE=1 SV=1	0	0	0	0	0	0	0	0	0	0	0	0	1	0	0	0	0	1	3	2	3	3	6	0	0	0	0	0	0	0	19
tr|Q9VHN4|Q9VHN4_DROME	CG8043 OS=Drosophila melanogaster (Fruit fly) GN=CG8043 PE=1 SV=1	0	0	0	0	0	0	0	0	0	0	0	0	0	0	0	1	1	1	3	0	1	1	4	3	0	0	1	1	2	0	19
sp|P16554|NUMB_DROME	Protein numb OS=Drosophila melanogaster (Fruit fly) GN=numb PE=1 SV=2	0	0	0	0	0	0	0	0	0	0	1	0	2	2	2	3	2	1	1	2	1	4	2	1	2	2	2	3	2	3	18.5
sp|P19107|ARRB_DROME	Phosrestin-1 OS=Drosophila melanogaster (Fruit fly) GN=Arr2 PE=1 SV=2	1	0	0	3	0	1	0	1	0	0	0	2	4	0	5	6	7	15	9	4	8	9	14	11	3	8	6	18	18	17	18
sp|P25823|TUD_DROME	Maternal protein tudor OS=Drosophila melanogaster (Fruit fly) GN=tud PE=1 SV=2	0	0	0	0	0	0	0	0	0	0	0	0	1	0	0	2	0	2	1	0	3	3	3	2	0	0	0	0	0	1	18
sp|Q23982|PEB2_DROME	Ejaculatory bulb-specific protein 2 OS=Drosophila melanogaster (Fruit fly) GN=PebII PE=2 SV=2	0	0	0	0	0	0	0	0	0	0	0	0	0	0	0	0	0	0	1	1	2	0	1	2	0	0	0	0	11	0	18
sp|Q6WV17|GALT5_DROME	Polypeptide N-acetylgalactosaminyltransferase 5 OS=Drosophila melanogaster (Fruit fly) GN=pgant5 PE=2 SV=2	0	0	0	0	0	0	0	0	0	0	0	0	1	0	0	3	1	2	0	0	0	0	1	0	0	1	3	0	4	2	18
sp|Q9VAM6|CISD2_DROME	CDGSH iron-sulfur domain-containing protein 2 homolog OS=Drosophila melanogaster (Fruit fly) GN=Cisd2 PE=2 SV=1	0	0	0	0	0	0	0	0	0	0	0	0	0	0	1	2	2	3	0	0	0	1	1	1	1	1	0	2	2	1	18
sp|Q9VCU9|DCR1_DROME	Endoribonuclease Dcr-1 OS=Drosophila melanogaster (Fruit fly) GN=Dcr-1 PE=1 SV=1	0	0	0	0	0	0	0	0	0	0	0	0	0	0	0	5	3	6	0	0	0	1	0	0	0	1	0	0	1	1	18
sp|Q9VL96|PESC_DROME	Pescadillo homolog OS=Drosophila melanogaster (Fruit fly) GN=CG4364 PE=1 SV=1	0	0	0	0	0	0	0	0	0	0	0	0	1	2	2	0	0	0	0	2	3	3	2	1	0	1	0	1	0	0	18
sp|Q9VLK2|Y3096_DROME	Ribosomal L1 domain-containing protein CG13096 OS=Drosophila melanogaster (Fruit fly) GN=CG13096 PE=1 SV=1	0	0	0	0	0	0	0	0	0	0	0	0	1	1	1	2	0	2	3	0	1	3	3	1	0	0	0	0	0	0	18
tr|Q8SZM2|Q8SZM2_DROME	CG16885 OS=Drosophila melanogaster (Fruit fly) GN=CG16885 PE=1 SV=1	0	0	0	0	0	0	0	0	0	0	0	0	0	0	0	0	2	0	2	0	0	0	0	3	2	2	0	3	4	0	18
tr|Q9W158|Q9W158_DROME	CG4612, isoform A OS=Drosophila melanogaster (Fruit fly) GN=CG4612 PE=1 SV=1	0	0	0	0	0	0	0	0	0	0	0	0	1	1	0	0	1	0	2	0	1	0	2	1	0	1	2	3	2	1	18
tr|Q9W2L7|Q9W2L7_DROME	CG34396, isoform D OS=Drosophila melanogaster (Fruit fly) GN=CG34396 PE=3 SV=2	0	0	0	0	0	0	0	0	0	0	0	0	0	0	1	2	2	1	0	0	0	2	0	2	0	1	0	3	3	1	18
tr|Q9VMR0|Q9VMR0_DROME	CG7382 OS=Drosophila melanogaster (Fruit fly) GN=CG7382 PE=1 SV=1	0	0	0	1	0	0	0	0	0	0	0	0	2	2	2	2	1	3	1	2	0	1	2	2	1	1	2	4	4	3	17.5
tr|Q960X9|Q960X9_DROME	Lon protease homolog OS=Drosophila melanogaster (Fruit fly) GN=Lon PE=2 SV=1	2	0	0	0	0	0	0	0	0	0	0	0	1	0	2	5	7	8	1	2	0	1	1	1	1	1	4	4	10	3	17.3333
sp|Q9VM95|AATF_DROME	Protein Aatf OS=Drosophila melanogaster (Fruit fly) GN=Aatf PE=1 SV=1	0	0	0	0	0	0	0	0	0	0	0	0	1	1	1	2	1	1	1	1	0	0	1	0	1	3	0	1	1	1	17
sp|Q9VYA7|RRP12_DROME	RRP12-like protein OS=Drosophila melanogaster (Fruit fly) GN=CG2691 PE=1 SV=2	0	0	0	0	0	0	0	0	0	0	0	0	0	1	0	2	1	1	2	2	1	1	2	1	0	0	0	2	1	0	17
tr|A1ZAK7|A1ZAK7_DROME	LD35640p OS=Drosophila melanogaster (Fruit fly) GN=Psi PE=1 SV=1	0	0	0	0	0	0	0	0	0	0	1	1	2	1	2	2	3	3	6	2	5	8	9	5	0	2	1	0	0	0	17
tr|A1ZAU4|A1ZAU4_DROME	CG4847, isoform D OS=Drosophila melanogaster (Fruit fly) GN=CG4847-RD PE=1 SV=1	0	0	0	0	0	0	0	0	0	0	0	0	2	2	2	1	5	1	0	0	0	0	1	1	0	0	0	0	2	0	17
tr|L0MLQ9|L0MLQ9_DROME	eIF4E-Transporter, isoform H OS=Drosophila melanogaster (Fruit fly) GN=4E-T PE=1 SV=1	0	0	0	0	0	0	0	0	0	0	0	0	0	1	0	0	0	1	3	2	1	1	4	4	0	0	0	0	0	0	17
tr|Q9VX63|Q9VX63_DROME	CG8915, isoform A OS=Drosophila melanogaster (Fruit fly) GN=CG8915-RA PE=2 SV=1	0	0	0	0	0	0	0	0	0	0	0	0	0	0	1	0	0	0	4	3	2	2	4	1	0	0	0	0	0	0	17
tr|Q7JR58|Q7JR58_DROME	CG6543, isoform A OS=Drosophila melanogaster (Fruit fly) GN=CG6543 PE=1 SV=1	1	0	1	0	1	1	0	0	0	0	0	0	4	2	4	5	5	9	7	0	2	3	3	6	5	6	4	8	5	6	16.8
tr|E1UIK3|E1UIK3_DROME	CG8768 protein OS=Drosophila melanogaster (Fruit fly) GN=CG8768 PE=4 SV=1	1	0	0	3	0	0	0	0	0	0	0	0	3	2	1	3	4	4	5	11	5	9	12	5	3	1	3	4	4	4	16.6
sp|Q9V3K3|RUVB2_DROME	RuvB-like helicase 2 OS=Drosophila melanogaster (Fruit fly) GN=rept PE=1 SV=1	1	0	0	2	0	0	0	0	0	0	0	0	3	3	3	3	3	6	3	2	2	9	5	4	4	2	3	3	5	3	16.5
tr|Q494I6|Q494I6_DROME	GH11852p OS=Drosophila melanogaster (Fruit fly) PE=2 SV=1	0	0	0	0	0	0	0	0	0	1	0	0	1	1	1	3	1	1	0	2	2	2	5	3	1	2	1	2	2	3	16.5
tr|Q0KI96|Q0KI96_DROME	Pasilla, isoform K OS=Drosophila melanogaster (Fruit fly) GN=ps PE=1 SV=1	0	0	0	0	0	0	1	1	2	0	0	1	5	5	4	6	5	5	10	6	10	10	10	3	0	3	3	4	3	6	16.3333
tr|Q9VT61|Q9VT61_DROME	CG8108, isoform A OS=Drosophila melanogaster (Fruit fly) GN=CG8108 PE=1 SV=1	0	0	0	0	0	0	2	1	1	0	0	2	2	2	2	6	1	3	12	16	14	12	12	10	2	5	3	4	3	5	16.2857
sp|P40796|LA_DROME	La protein homolog OS=Drosophila melanogaster (Fruit fly) GN=La PE=1 SV=2	0	0	0	0	0	0	0	0	0	0	0	0	0	0	3	1	0	1	1	1	1	3	2	0	0	0	1	0	0	2	16
sp|Q0KHY3|MESH_DROME	Protein mesh OS=Drosophila melanogaster (Fruit fly) GN=mesh PE=1 SV=2	0	0	0	0	0	0	0	0	0	0	0	0	0	0	0	1	0	1	2	3	0	3	1	0	0	1	1	0	1	2	16
sp|Q24009|BICC_DROME	Protein bicaudal C OS=Drosophila melanogaster (Fruit fly) GN=BicC PE=1 SV=2	0	0	0	0	0	0	0	0	0	0	0	1	3	1	2	0	0	0	7	1	3	5	4	5	0	0	0	1	0	0	16
sp|Q9VGS2|TCTP_DROME	Translationally-controlled tumor protein homolog OS=Drosophila melanogaster (Fruit fly) GN=Tctp PE=1 SV=1	0	0	0	0	0	0	0	0	0	0	0	0	0	0	0	2	2	3	0	0	0	1	0	1	0	2	1	1	2	1	16
sp|Q9VXN4|SYRC_DROME	Probable arginine--tRNA ligase, cytoplasmic OS=Drosophila melanogaster (Fruit fly) GN=Aats-arg PE=2 SV=1	0	0	0	0	0	1	0	0	0	0	0	0	2	0	1	3	1	6	0	0	0	7	5	3	0	0	0	2	2	0	16
tr|A0A0B4K7T7|A0A0B4K7T7_DROME	Rho guanine nucleotide exchange factor 2, isoform G OS=Drosophila melanogaster (Fruit fly) GN=RhoGEF2 PE=1 SV=1	0	0	0	0	0	0	0	0	0	0	0	0	0	3	0	1	0	2	0	0	0	2	1	2	0	0	2	2	1	0	16
tr|C6SUZ8|C6SUZ8_DROME	GH06641p OS=Drosophila melanogaster (Fruit fly) GN=CG6707-RB PE=2 SV=1	0	0	0	0	0	0	0	0	0	0	0	0	0	1	0	0	2	3	2	0	1	2	1	1	0	0	0	1	1	1	16
tr|Q8IA62|Q8IA62_DROME	TU37B2 OS=Drosophila melanogaster (Fruit fly) GN=anon-37B-2 PE=4 SV=1	0	0	0	0	0	0	0	0	0	0	0	0	0	0	0	1	2	2	0	1	1	1	0	0	1	2	2	1	1	1	16
tr|Q8IHG0|Q8IHG0_DROME	AT04516p OS=Drosophila melanogaster (Fruit fly) GN=Drp1 PE=2 SV=1	0	0	0	0	0	0	0	0	0	0	1	0	1	0	2	2	5	2	0	2	1	2	0	3	1	1	3	2	4	1	16
tr|Q9VHL2|Q9VHL2_DROME	LD47396p OS=Drosophila melanogaster (Fruit fly) GN=Tcp-1eta PE=1 SV=2	0	0	0	0	0	0	0	1	0	0	0	1	1	2	2	0	2	2	4	4	2	5	4	9	1	3	1	2	2	2	16
tr|Q9W254|Q9W254_DROME	Quaking related 58E-2, isoform A OS=Drosophila melanogaster (Fruit fly) GN=qkr58E-2 PE=1 SV=1	0	0	0	0	0	0	0	0	0	0	0	0	0	2	2	0	0	0	5	2	0	3	2	0	0	0	0	0	0	0	16
tr|Q9VC94|Q9VC94_DROME	CG5728 OS=Drosophila melanogaster (Fruit fly) GN=CG5728 PE=1 SV=2	0	1	0	0	0	0	1	0	0	0	0	0	0	2	2	5	2	2	5	0	4	6	5	1	2	3	0	4	1	3	15.6667
sp|P02299|H3_DROME	Histone H3 OS=Drosophila melanogaster (Fruit fly) GN=His3 PE=1 SV=4	0	0	0	0	0	0	0	1	0	0	0	0	1	0	0	2	2	0	4	2	3	4	3	2	0	3	1	2	2	0	15.5
sp|Q24572|CAF1_DROME	Probable histone-binding protein Caf1 OS=Drosophila melanogaster (Fruit fly) GN=Caf1 PE=1 SV=1	1	0	0	0	0	0	0	0	0	0	0	0	0	1	1	1	2	4	1	0	0	4	4	0	0	2	2	3	4	2	15.5
tr|A0A0B4KHZ0|A0A0B4KHZ0_DROME	Without children, isoform E OS=Drosophila melanogaster (Fruit fly) GN=woc PE=1 SV=1	0	0	0	0	0	0	0	0	0	0	0	1	1	0	0	0	1	3	1	0	0	6	7	3	0	0	1	3	2	3	15.5
tr|Q8T9D1|Q8T9D1_DROME	SD06626p OS=Drosophila melanogaster (Fruit fly) GN=Chro PE=2 SV=1	0	0	0	0	0	0	0	0	0	1	0	0	0	0	0	1	0	0	1	3	3	7	8	6	0	0	1	1	0	0	15.5
tr|Q9VD14|Q9VD14_DROME	CG13850, isoform A OS=Drosophila melanogaster (Fruit fly) GN=CG13850 PE=1 SV=3	0	0	0	0	2	0	0	0	1	0	1	2	5	5	6	6	4	9	5	7	4	7	10	6	2	5	6	7	9	5	15.4286
tr|M9PB21|M9PB21_DROME	V(2)k05816, isoform B OS=Drosophila melanogaster (Fruit fly) GN=FASN2 PE=1 SV=1	23	3	4	10	9	7	3	2	1	0	2	3	53	26	41	73	77	92	46	30	31	82	92	65	19	37	48	71	73	77	15.1912
sp|A1Z7T0|PKN_DROME	Serine/threonine-protein kinase N OS=Drosophila melanogaster (Fruit fly) GN=Pkn PE=1 SV=1	0	0	0	0	0	0	0	0	0	0	0	0	1	1	2	1	1	0	1	1	1	1	1	1	2	0	0	1	0	0	15
sp|Q7K2G1|ADRM1_DROME	Proteasomal ubiquitin receptor ADRM1 homolog OS=Drosophila melanogaster (Fruit fly) GN=Rpn13 PE=1 SV=1	0	0	0	0	0	0	0	0	0	0	0	0	0	0	1	1	1	0	1	2	0	2	2	2	0	0	1	2	0	0	15
tr|L0CRT0|L0CRT0_DROME	P-element somatic inhibitor OS=Drosophila melanogaster (Fruit fly) GN=Psi PE=4 SV=1	0	0	0	0	0	0	0	0	0	0	1	1	2	1	2	2	3	3	5	2	4	7	7	4	0	2	1	0	0	0	15
tr|Q9VCH1|Q9VCH1_DROME	Eukaryotic translation initiation factor 4G2, isoform A OS=Drosophila melanogaster (Fruit fly) GN=eIF4G2 PE=1 SV=2	0	0	0	0	0	0	0	0	0	2	1	1	4	6	3	3	2	2	3	5	3	4	5	7	4	0	4	8	4	8	15
tr|Q9VMX3|Q9VMX3_DROME	CG3756 (EC 2.7.7.6) (LP03982p)	0	0	0	0	0	0	0	0	0	0	0	0	0	0	0	2	1	0	2	1	1	3	2	3	0	0	0	0	0	0	15
sp|Q9NHD5|SAN_DROME	Probable N-acetyltransferase san OS=Drosophila melanogaster (Fruit fly) GN=san PE=1 SV=1	0	0	0	1	0	0	0	0	0	0	0	0	2	2	3	2	0	2	3	1	2	2	1	1	2	2	4	0	0	0	14.5
tr|Q8IGP6|Q8IGP6_DROME	RE52752p OS=Drosophila melanogaster (Fruit fly) GN=stck PE=2 SV=1	0	0	0	0	0	0	0	0	0	1	0	0	2	1	2	2	2	2	0	2	0	2	1	3	0	1	1	3	2	3	14.5
tr|A0A0B4JCV4|A0A0B4JCV4_DROME	Transforming acidic coiled-coil protein, isoform J OS=Drosophila melanogaster (Fruit fly) GN=tacc PE=1 SV=1	1	0	0	0	0	0	0	0	0	0	0	0	0	0	0	1	3	3	0	2	0	6	3	3	0	1	1	1	2	2	14
tr|A0A0B4K7C1|A0A0B4K7C1_DROME	Aspartyl beta-hydroxylase, isoform H OS=Drosophila melanogaster (Fruit fly) GN=Asph PE=1 SV=1	1	0	0	0	0	0	0	0	0	0	0	0	2	2	1	1	5	3	2	0	1	0	1	1	1	1	1	2	3	1	14
tr|A1Z6L9|A1Z6L9_DROME	FI21274p1 OS=Drosophila melanogaster (Fruit fly) GN=Trap1 PE=1 SV=1	0	0	0	0	0	0	0	0	0	0	0	0	2	2	2	1	2	0	0	0	0	0	0	0	3	2	0	0	0	0	14
tr|E1JJR3|E1JJR3_DROME	Pacman, isoform B OS=Drosophila melanogaster (Fruit fly) GN=pcm PE=1 SV=1	0	0	0	0	0	0	0	0	0	0	0	0	1	1	0	1	0	2	0	0	1	0	2	3	0	0	0	1	2	0	14
tr|Q5BI86|Q5BI86_DROME	RE01065p OS=Drosophila melanogaster (Fruit fly) GN=CG13900 PE=2 SV=1	0	1	0	0	0	0	2	0	0	0	0	0	3	3	2	1	2	3	4	4	4	7	7	2	0	1	2	5	2	4	14
tr|Q7JYP8|Q7JYP8_DROME	AT22273p OS=Drosophila melanogaster (Fruit fly) GN=CG3687 PE=2 SV=1	0	0	0	0	0	0	0	0	0	0	0	0	1	1	1	0	0	1	1	1	2	1	0	1	1	0	1	0	1	1	14
tr|Q7JZF5|Q7JZF5_DROME	RE34924p OS=Drosophila melanogaster (Fruit fly) GN=Rpb5 PE=1 SV=1	0	0	0	0	0	0	0	0	0	0	0	0	0	0	1	1	1	1	1	1	1	2	0	0	1	1	1	0	1	1	14
tr|Q9VEG8|Q9VEG8_DROME	CG31249 OS=Drosophila melanogaster (Fruit fly) GN=CG7477 PE=1 SV=2	0	0	0	0	0	0	0	0	0	0	0	0	1	1	3	2	0	2	0	0	0	2	1	0	0	0	0	0	2	0	14
tr|Q9VF83|Q9VF83_DROME	CG31301 OS=Drosophila melanogaster (Fruit fly) GN=CG12258 PE=1 SV=2	0	0	0	0	0	0	0	0	0	0	0	0	0	1	1	1	1	1	0	1	1	2	1	1	1	1	0	1	0	0	14
tr|Q9VKR7|Q9VKR7_DROME	CG7300, isoform B OS=Drosophila melanogaster (Fruit fly) GN=CG7300 PE=1 SV=2	0	0	0	0	0	0	0	0	0	0	0	0	0	0	0	0	0	1	2	0	2	4	2	2	0	0	0	0	1	0	14
tr|M9MSL3|M9MSL3_DROME	Hsc70Cb, isoform G OS=Drosophila melanogaster (Fruit fly) GN=Hsc70Cb PE=1 SV=1	0	0	0	0	0	0	0	0	0	0	0	1	0	0	1	0	2	2	2	0	1	1	2	1	4	2	1	3	0	5	13.5
sp|P02515|HSP22_DROME	Heat shock protein 22 OS=Drosophila melanogaster (Fruit fly) GN=Hsp22 PE=1 SV=4	0	0	0	0	0	0	0	0	0	0	0	0	3	3	2	0	1	4	0	0	0	0	0	0	0	0	0	0	0	0	13
sp|P05130|KPC1_DROME	Protein kinase C, brain isozyme OS=Drosophila melanogaster (Fruit fly) GN=Pkc53E PE=2 SV=2	0	0	0	0	0	0	0	0	0	0	0	0	0	0	0	0	0	1	0	1	2	1	1	0	0	1	0	2	2	2	13
sp|P49028|MGN_DROME	Protein mago nashi OS=Drosophila melanogaster (Fruit fly) GN=mago PE=1 SV=1	0	0	0	0	0	0	1	0	0	0	1	0	2	4	3	0	0	0	6	5	7	3	1	3	1	0	3	1	0	0	13
sp|Q9V7D2|VATD1_DROME	V-type proton ATPase subunit D 1 OS=Drosophila melanogaster (Fruit fly) GN=Vha36-1 PE=2 SV=1	0	1	0	0	0	0	0	0	0	0	0	0	0	0	1	2	4	2	1	1	0	4	3	1	0	2	0	3	2	0	13
tr|C9QP57|C9QP57_DROME	Mitochondrial import inner membrane translocase subunit TIM44 OS=Drosophila melanogaster (Fruit fly) GN=CG11779-RB PE=2 SV=1	0	0	0	0	0	0	0	0	0	0	0	0	1	0	0	1	0	2	0	1	1	1	1	1	1	0	0	0	3	0	13
tr|O77434|O77434_DROME	EG:34F3.8 protein OS=Drosophila melanogaster (Fruit fly) GN=Sec22 PE=1 SV=2	0	1	0	0	0	0	1	0	0	0	0	0	2	3	3	2	3	1	2	2	1	3	5	0	1	1	1	1	3	5	13
tr|O96967|O96967_DROME	Drosocrystallin OS=Drosophila melanogaster (Fruit fly) GN=Crys PE=4 SV=1	0	0	0	0	0	0	0	0	2	0	3	0	1	2	0	2	2	2	3	0	1	1	4	4	6	0	0	2	47	1	13
tr|Q7KK29|Q7KK29_DROME	BcDNA.LD27979 OS=Drosophila melanogaster (Fruit fly) GN=Patr-1 PE=2 SV=1	0	0	0	0	0	0	0	0	0	0	0	0	0	1	1	1	1	0	2	2	1	2	1	0	0	0	0	0	1	0	13
tr|Q9VC87|Q9VC87_DROME	CG18528 OS=Drosophila melanogaster (Fruit fly) GN=CG18528 PE=1 SV=3	0	0	0	0	0	0	0	0	0	0	0	0	0	1	1	1	1	1	0	1	0	0	1	1	1	1	1	1	1	0	13
sp|Q8ML70|IM10_DROME	Immune-induced peptides OS=Drosophila melanogaster (Fruit fly) GN=IM10 PE=1 SV=2	0	0	0	1	0	0	0	0	0	0	0	0	0	0	0	0	0	0	1	3	4	2	1	2	2	0	1	2	0	7	12.5
sp|Q9VUQ5|AGO2_DROME	Protein argonaute-2 OS=Drosophila melanogaster (Fruit fly) GN=AGO2 PE=1 SV=3	0	0	0	0	1	0	3	4	3	5	4	7	14	25	19	18	7	17	32	27	36	29	26	30	12	8	18	14	6	12	12.5
tr|Q9VJ28|Q9VJ28_DROME	CG10639, isoform A OS=Drosophila melanogaster (Fruit fly) GN=CG10639-RA PE=1 SV=1	0	0	0	0	0	0	0	0	0	1	0	0	1	1	0	1	2	3	0	2	1	4	2	1	0	2	0	1	2	2	12.5
tr|Q9VQR9|Q9VQR9_DROME	CG17593, isoform A OS=Drosophila melanogaster (Fruit fly) GN=CG17593-RA PE=1 SV=1	1	0	0	0	0	0	0	1	1	0	0	0	5	5	1	2	3	7	2	2	2	3	2	3	0	1	5	1	3	3	12.5
sp|Q7K4H4|NO66_DROME	Bifunctional lysine-specific demethylase and histidyl-hydroxylase NO66 OS=Drosophila melanogaster (Fruit fly) GN=CG2982 PE=1 SV=1	3	0	0	4	0	1	0	0	0	0	0	1	3	2	4	6	8	8	6	3	4	19	14	10	2	2	1	10	9	10	12.1
sp|P13677|KPC2_DROME	Protein kinase C, eye isozyme OS=Drosophila melanogaster (Fruit fly) GN=inaC PE=1 SV=1	1	0	0	2	3	5	0	3	0	5	0	1	1	3	2	13	13	20	7	17	10	32	38	14	2	3	4	26	20	29	12.0952
sp|Q86BY9|RIG_DROME	Protein rigor mortis OS=Drosophila melanogaster (Fruit fly) GN=rig PE=1 SV=1	0	2	0	0	0	0	1	0	0	0	0	0	3	3	6	3	0	5	7	0	3	4	0	2	1	0	8	2	0	1	12
sp|Q9VG76|MYCBP_DROME	C-Myc-binding protein homolog OS=Drosophila melanogaster (Fruit fly) GN=CG17202 PE=2 SV=2	0	0	0	0	0	0	0	0	0	0	0	0	1	1	2	0	0	0	1	1	1	1	0	1	1	0	0	1	0	1	12
tr|A4IJ59|A4IJ59_DROME	IP17311p OS=Drosophila melanogaster (Fruit fly) GN=mub PE=1 SV=1	0	0	0	0	0	0	1	0	0	0	1	0	1	2	2	3	2	1	2	3	2	3	3	1	1	1	3	3	2	1	12
tr|C0MIV0|C0MIV0_DROME	CG11037-PA OS=Drosophila melanogaster (Fruit fly) GN=CG11037 PE=3 SV=1	0	0	0	0	0	0	0	1	0	0	0	0	0	1	0	0	0	1	2	0	2	2	5	1	0	1	0	5	3	1	12
tr|F0JAN2|F0JAN2_DROME	RH36108p OS=Drosophila melanogaster (Fruit fly) GN=CG4452-RA PE=2 SV=1	0	0	0	0	0	0	0	0	0	0	0	0	0	0	1	1	0	0	1	2	1	1	1	1	0	0	1	1	0	1	12
tr|Q7JRH5|Q7JRH5_DROME	CG5726 OS=Drosophila melanogaster (Fruit fly) GN=CG5726 PE=1 SV=1	0	0	0	0	0	0	0	0	0	0	0	0	1	1	1	0	1	0	1	1	1	2	1	2	0	0	0	0	0	0	12
tr|Q8SYA5|Q8SYA5_DROME	RH08687p OS=Drosophila melanogaster (Fruit fly) GN=retinin PE=2 SV=1	0	0	0	0	0	0	0	0	0	0	0	0	0	0	0	0	0	0	0	0	1	0	0	1	0	0	0	0	10	0	12
tr|Q95UP7|Q95UP7_DROME	Potassium inwardly rectifying channel DIR OS=Drosophila melanogaster (Fruit fly) GN=Irk1 PE=2 SV=1	0	0	0	0	0	0	0	0	0	0	0	0	1	0	1	1	1	2	1	0	0	1	0	0	0	0	1	2	1	0	12
tr|Q9VM18|Q9VM18_DROME	Trehalose 6-phosphate phosphatase OS=Drosophila melanogaster (Fruit fly) GN=CG5177 PE=1 SV=1	0	0	0	0	0	0	0	0	0	0	0	0	0	1	1	0	0	0	2	2	1	0	1	2	2	0	0	0	0	0	12
tr|Q9VQK7|Q9VQK7_DROME	CG3605, isoform A OS=Drosophila melanogaster (Fruit fly) GN=CG3605 PE=1 SV=2	0	0	0	0	0	0	0	0	0	0	0	0	0	0	0	0	0	1	1	2	1	2	2	1	0	0	0	0	0	2	12
sp|Q94901|LARK_DROME	RNA-binding protein lark OS=Drosophila melanogaster (Fruit fly) GN=lark PE=1 SV=1	0	1	0	0	0	0	0	1	1	1	0	2	2	5	7	7	5	6	7	6	6	4	4	3	6	5	5	3	0	2	11.8571
tr|Q9VK59|Q9VK59_DROME	CG5787, isoform A OS=Drosophila melanogaster (Fruit fly) GN=CG5787 PE=1 SV=2	1	2	0	0	0	0	0	1	0	0	2	0	2	3	3	1	3	2	5	7	8	5	9	4	7	8	4	4	2	4	11.5714
tr|Q7KTG0|Q7KTG0_DROME	CG4619, isoform A OS=Drosophila melanogaster (Fruit fly) GN=CG4619 PE=1 SV=1	0	1	0	0	0	0	1	1	0	0	0	0	4	4	5	2	0	1	6	5	3	5	3	1	2	1	3	0	0	1	11.5
tr|A8JUZ6|A8JUZ6_DROME	CG14445, isoform B OS=Drosophila melanogaster (Fruit fly) GN=CG14445-RB PE=2 SV=1	0	0	0	0	0	1	0	0	0	0	0	1	1	1	2	3	3	3	1	1	2	4	3	2	1	1	2	1	1	2	11.3333
tr|Q9VK69|Q9VK69_DROME	T-complex protein 1 subunit delta OS=Drosophila melanogaster (Fruit fly) GN=CG5525 PE=1 SV=1	1	0	0	0	0	2	0	1	0	1	0	0	1	2	5	3	5	4	4	0	2	11	7	6	2	2	3	4	4	3	11.3333
tr|Q7K3V6|Q7K3V6_DROME	AT01345p OS=Drosophila melanogaster (Fruit fly) GN=CG12736 PE=1 SV=1	4	2	0	3	2	1	0	2	0	0	0	0	7	18	11	12	7	15	6	7	6	4	7	5	10	8	11	9	13	13	11.2667
tr|A0A0B4LGF5|A0A0B4LGF5_DROME	Optic atrophy 1 ortholog, isoform C OS=Drosophila melanogaster (Fruit fly) GN=Opa1 PE=1 SV=1	4	4	0	2	4	1	0	2	1	1	0	2	7	8	7	15	14	19	17	9	11	28	24	17	3	8	6	13	21	16	11.0455
sp|O46084|PGAM5_DROME	Serine/threonine-protein phosphatase Pgam5, mitochondrial OS=Drosophila melanogaster (Fruit fly) GN=Pgam5 PE=1 SV=1	0	0	0	0	0	0	0	0	0	0	0	0	0	0	0	0	0	3	1	1	0	3	2	0	0	0	0	0	1	0	11
sp|P08266|RPB2_DROME	DNA-directed RNA polymerase II subunit RPB2 OS=Drosophila melanogaster (Fruit fly) GN=RpII140 PE=2 SV=2	0	0	0	0	0	0	0	0	0	0	0	0	0	0	0	0	0	3	0	0	0	0	2	3	0	0	0	2	0	1	11
sp|P12982|PP12_DROME	Serine/threonine-protein phosphatase alpha-2 isoform OS=Drosophila melanogaster (Fruit fly) GN=Pp1-87B PE=1 SV=1	0	0	0	1	0	0	0	0	0	0	0	0	3	1	2	3	1	1	0	1	0	2	1	0	1	1	2	1	1	1	11
sp|Q7K0Y1|BOP1_DROME	Ribosome biogenesis protein BOP1 homolog OS=Drosophila melanogaster (Fruit fly) GN=CG5033 PE=2 SV=1	0	0	0	0	0	0	0	0	0	0	0	0	0	0	3	0	0	0	1	1	0	0	3	0	0	1	0	0	0	2	11
sp|Q9VLS1|KPBB_DROME	Probable phosphorylase b kinase regulatory subunit beta OS=Drosophila melanogaster (Fruit fly) GN=CG8475 PE=2 SV=2	0	0	0	0	0	0	0	0	0	0	0	0	1	0	0	0	4	2	0	0	0	0	0	0	0	0	0	0	2	2	11
sp|Q9VXT2|DJC25_DROME	DnaJ homolog subfamily C member 25 homolog OS=Drosophila melanogaster (Fruit fly) GN=CG7872 PE=2 SV=1	0	0	0	0	0	0	0	0	0	0	0	0	0	1	0	0	0	2	0	1	1	1	1	1	0	0	1	0	1	1	11
sp|Q9W0T1|NU301_DROME	Nucleosome-remodeling factor subunit NURF301 OS=Drosophila melanogaster (Fruit fly) GN=E(bx) PE=1 SV=2	0	0	0	0	0	0	0	0	0	0	0	0	0	0	0	0	0	2	0	1	1	1	2	1	0	0	0	1	1	1	11
sp|Q9Y0I1|EAF3_DROME	NuA4 complex subunit EAF3 homolog OS=Drosophila melanogaster (Fruit fly) GN=MRG15 PE=1 SV=1	0	0	0	0	0	0	0	0	0	0	0	0	0	0	1	0	0	0	1	1	0	2	2	2	0	0	0	0	0	2	11
tr|A0A0B4K697|A0A0B4K697_DROME	Gilgamesh, isoform J OS=Drosophila melanogaster (Fruit fly) GN=gish PE=1 SV=1	0	0	0	0	0	0	0	0	0	0	0	1	1	0	0	1	2	1	1	2	0	2	3	1	1	0	1	2	2	2	11
tr|A0A0B4LID7|A0A0B4LID7_DROME	CG4538, isoform C OS=Drosophila melanogaster (Fruit fly) GN=CG4538 PE=1 SV=1	0	0	0	0	0	0	0	0	0	0	0	0	0	0	0	1	3	1	0	0	0	1	1	0	1	1	2	0	0	0	11
tr|B4F5F0|B4F5F0_DROME	CG15717-PA OS=Drosophila melanogaster (Fruit fly) GN=CG15717 PE=4 SV=1	0	0	0	0	0	0	0	0	0	0	0	0	0	0	0	3	1	1	0	0	0	2	2	0	0	0	0	1	0	1	11
tr|C5I798|C5I798_DROME	Histone deacetylase 6 isoform A OS=Drosophila melanogaster (Fruit fly) GN=HDAC6 PE=4 SV=1	0	0	0	0	0	0	0	0	0	0	0	0	1	0	1	2	1	1	0	0	0	0	0	1	0	2	1	0	0	1	11
tr|M9PFK3|M9PFK3_DROME	CG16743, isoform B OS=Drosophila melanogaster (Fruit fly) GN=CG16743 PE=1 SV=1	0	0	0	0	0	0	0	0	0	0	0	0	3	2	0	0	2	2	0	0	0	0	0	0	0	0	0	0	0	2	11
tr|Q4QPU9|Q4QPU9_DROME	IP04554p OS=Drosophila melanogaster (Fruit fly) PE=2 SV=1	0	0	0	1	0	0	0	0	0	0	0	0	0	0	0	0	0	0	3	1	2	4	4	2	0	0	0	3	2	1	11
tr|Q7KVW1|Q7KVW1_DROME	RE73736p OS=Drosophila melanogaster (Fruit fly) GN=spoon PE=1 SV=1	0	0	0	0	0	0	0	0	0	0	0	0	1	2	1	0	0	1	0	0	0	0	0	0	0	1	2	2	1	0	11
tr|Q9VNI8|Q9VNI8_DROME	Hpr1 OS=Drosophila melanogaster (Fruit fly) GN=Hpr1 PE=1 SV=1	0	0	0	0	0	0	0	0	0	0	0	0	0	0	0	0	0	0	1	2	2	2	3	0	0	0	1	0	0	0	11
tr|Q9VP13|Q9VP13_DROME	CG7172-PA OS=Drosophila melanogaster (Fruit fly) GN=CRIF PE=1 SV=1	0	0	0	0	0	0	0	0	0	0	0	0	0	0	0	0	0	0	2	2	2	2	2	1	0	0	0	0	0	0	11
tr|Q9VX15|Q9VX15_DROME	CG8142 OS=Drosophila melanogaster (Fruit fly) GN=CG8142 PE=1 SV=2	0	0	0	0	0	0	0	0	0	0	0	0	0	0	0	0	0	0	1	0	1	3	4	2	0	0	0	0	0	0	11
sp|Q24008|INAD_DROME	Inactivation-no-after-potential D protein OS=Drosophila melanogaster (Fruit fly) GN=inaD PE=1 SV=2	3	1	0	3	4	5	0	3	0	1	0	3	4	8	2	18	17	17	6	24	8	33	36	17	6	3	6	10	16	30	10.875
sp|Q9V6U9|MECR_DROME	Probable trans-2-enoyl-CoA reductase, mitochondrial OS=Drosophila melanogaster (Fruit fly) GN=CG16935 PE=3 SV=2	2	1	0	3	3	0	0	0	0	0	0	0	3	4	4	8	6	12	5	1	3	15	9	6	5	2	1	6	11	7	10.8
tr|C1C3C5|C1C3C5_DROME	MIP02773p OS=Drosophila melanogaster (Fruit fly) GN=SCAR-RA PE=2 SV=1	1	0	0	1	1	0	0	0	0	0	0	1	2	2	3	4	3	4	3	3	5	2	6	2	2	3	2	3	2	3	10.8
tr|A0A0B4LG88|A0A0B4LG88_DROME	Quaking related 58E-1, isoform D OS=Drosophila melanogaster (Fruit fly) GN=qkr58E-1 PE=1 SV=1	0	0	0	0	0	0	2	0	0	1	0	0	0	0	3	1	1	1	8	5	3	5	8	1	1	3	0	1	2	0	10.75
sp|O61613|NMT_DROME	Glycylpeptide N-tetradecanoyltransferase OS=Drosophila melanogaster (Fruit fly) GN=Nmt PE=2 SV=2	0	0	0	1	0	0	0	0	0	0	0	0	0	1	2	0	0	2	2	1	0	3	2	0	1	0	1	1	1	4	10.5
sp|Q8INM3|SLE_DROME	Protein slender lobes OS=Drosophila melanogaster (Fruit fly) GN=sle PE=1 SV=1	0	1	0	0	0	0	0	0	0	0	0	0	0	0	0	0	0	1	1	0	0	5	6	5	0	0	0	1	1	1	10.5
tr|Q9VN02|Q9VN02_DROME	GH14561p OS=Drosophila melanogaster (Fruit fly) GN=Vps24 PE=1 SV=1	0	0	0	0	0	0	0	1	0	0	0	0	0	1	0	0	3	2	0	1	0	2	2	1	1	0	0	0	3	5	10.5
sp|P54397|FKB39_DROME	39 kDa FK506-binding nuclear protein OS=Drosophila melanogaster (Fruit fly) GN=FK506-bp1 PE=1 SV=2	0	0	0	0	3	0	2	2	0	0	1	5	6	7	7	4	2	10	12	4	10	20	15	17	5	4	8	7	3	5	10.4286
tr|Q9VP27|Q9VP27_DROME	CG33214-PA OS=Drosophila melanogaster (Fruit fly) GN=Glg1 PE=1 SV=2	2	0	0	1	2	2	0	0	0	0	0	1	1	1	2	3	2	5	5	4	3	18	17	8	0	1	4	6	6	6	10.2222
sp|Q0E940|EIF3B_DROME	Eukaryotic translation initiation factor 3 subunit B OS=Drosophila melanogaster (Fruit fly) GN=eIF3-S9 PE=1 SV=1	4	3	0	2	3	1	0	0	0	1	0	0	6	7	4	10	9	15	4	3	3	18	23	11	0	3	5	9	10	13	10.2
tr|M9PDB2|M9PDB2_DROME	Varicose, isoform E OS=Drosophila melanogaster (Fruit fly) GN=vari PE=1 SV=1	0	0	1	0	2	0	1	1	1	0	0	0	1	2	3	5	6	6	1	2	6	4	3	4	2	5	5	4	6	6	10.1429
sp|P02842|SGS8_DROME	Salivary glue protein Sgs-8 OS=Drosophila melanogaster (Fruit fly) GN=Sgs8 PE=2 SV=1	0	0	0	0	0	0	0	0	0	0	0	0	1	0	0	2	0	0	0	0	0	1	1	2	0	0	0	2	1	0	10
sp|P20828|GAG2_DROME	Retrovirus-related Gag polyprotein from transposon 297 OS=Drosophila melanogaster (Fruit fly) GN=gag PE=4 SV=1	0	0	0	0	0	0	0	0	0	0	0	0	0	0	0	0	0	0	0	0	0	1	2	0	0	0	0	0	5	2	10
sp|Q7JUY7|CED6_DROME	PTB domain-containing adapter protein ced-6 OS=Drosophila melanogaster (Fruit fly) GN=ced-6 PE=1 SV=1	0	0	0	0	0	0	0	0	0	0	0	0	0	0	1	0	0	0	2	0	1	2	3	1	0	0	0	0	0	0	10
sp|Q9VYS3|RENT1_DROME	Regulator of nonsense transcripts 1 homolog OS=Drosophila melanogaster (Fruit fly) GN=Upf1 PE=1 SV=2	0	0	0	0	2	0	0	0	0	0	0	0	0	0	2	1	0	0	6	4	3	3	6	2	1	0	2	0	0	0	10
tr|A0A0B4JCT9|A0A0B4JCT9_DROME	CG9975, isoform B OS=Drosophila melanogaster (Fruit fly) GN=CG9975 PE=1 SV=1	0	0	0	0	0	0	0	0	0	3	4	0	3	3	4	2	5	5	7	6	5	4	5	4	5	1	6	4	5	6	10
tr|A0ANI6|A0ANI6_DROME	CG7929 protein OS=Drosophila melanogaster (Fruit fly) GN=CG7929 PE=4 SV=1	0	0	0	0	0	0	0	0	0	0	0	0	1	0	0	1	2	1	0	0	0	0	0	0	0	0	0	2	2	1	10
tr|A1Z9G2|A1Z9G2_DROME	FI18620p1 OS=Drosophila melanogaster (Fruit fly) GN=fand PE=1 SV=1	0	0	0	0	0	0	0	0	0	0	0	0	1	0	0	0	0	1	1	0	1	1	2	1	1	0	0	0	0	1	10
tr|M9PDM4|M9PDM4_DROME	Phosphatidylinositol 4-kinase III alpha, isoform D OS=Drosophila melanogaster (Fruit fly) GN=PI4KIIIalpha PE=1 SV=1	0	0	0	0	0	0	0	1	0	0	0	0	0	0	1	2	2	2	0	0	0	4	4	0	0	0	0	0	4	1	10
tr|Q6NKM1|Q6NKM1_DROME	SD07102p OS=Drosophila melanogaster (Fruit fly) PE=2 SV=1	0	0	0	0	0	0	0	0	0	0	0	0	0	0	0	0	0	0	2	3	1	2	0	1	0	1	0	0	0	0	10
tr|Q7JQT9|Q7JQT9_DROME	CG1671 OS=Drosophila melanogaster (Fruit fly) GN=CG1671 PE=1 SV=1	0	0	0	0	0	0	0	0	0	0	0	0	0	0	0	0	0	0	2	2	1	0	1	1	0	1	0	2	0	0	10
tr|Q86BI3|Q86BI3_DROME	CG5215-PB, isoform B OS=Drosophila melanogaster (Fruit fly) GN=Zn72D PE=1 SV=1	1	2	0	2	2	1	0	0	2	3	1	1	8	8	7	14	5	14	16	9	15	10	7	7	3	8	13	5	4	7	10
tr|Q8SZ19|Q8SZ19_DROME	RE23388p OS=Drosophila melanogaster (Fruit fly) GN=Rpt4 PE=2 SV=1	0	0	0	0	0	0	0	0	0	0	0	0	0	2	0	1	2	1	1	0	1	0	0	1	0	0	0	1	0	0	10
tr|Q9V9T5|Q9V9T5_DROME	CG2118, isoform A OS=Drosophila melanogaster (Fruit fly) GN=CG2118 PE=1 SV=2	0	0	0	0	0	1	2	0	0	0	0	0	2	0	2	3	4	5	2	0	2	4	5	3	1	0	0	3	3	1	10
tr|Q9VCC6|Q9VCC6_DROME	CG6178 OS=Drosophila melanogaster (Fruit fly) GN=CG6178 PE=1 SV=1	0	1	0	0	0	0	0	0	0	0	0	0	0	0	1	1	2	2	0	0	0	2	0	2	2	3	2	0	2	1	10
tr|Q9VVC9|Q9VVC9_DROME	CG7728-PA OS=Drosophila melanogaster (Fruit fly) GN=CG7728 PE=1 SV=1	0	0	0	0	0	0	0	0	0	0	0	0	0	0	1	1	0	0	1	1	1	1	1	0	1	1	0	1	0	0	10
tr|Q9VVI0|Q9VVI0_DROME	SD09427p OS=Drosophila melanogaster (Fruit fly) GN=U4-U6-60K PE=1 SV=1	0	0	0	0	0	0	0	0	0	0	0	0	1	0	0	0	1	1	1	1	1	1	1	1	0	0	0	1	0	0	10
sp|P28668|SYEP_DROME	Bifunctional glutamate/proline--tRNA ligase OS=Drosophila melanogaster (Fruit fly) GN=Aats-glupro PE=1 SV=2	3	4	4	4	6	6	0	2	2	1	0	2	16	15	13	32	33	37	5	5	5	40	38	20	6	7	4	25	24	20	9.85714
tr|A0A0B4K774|A0A0B4K774_DROME	Abelson interacting protein, isoform D OS=Drosophila melanogaster (Fruit fly) GN=Abi PE=1 SV=1	0	0	0	0	0	0	0	1	0	2	0	2	3	1	1	2	2	2	9	3	9	8	7	3	1	1	1	3	2	1	9.83333
tr|Q8MZI3|Q8MZI3_DROME	CG10077, isoform D OS=Drosophila melanogaster (Fruit fly) GN=CG10077 PE=1 SV=1	2	2	2	2	3	2	2	4	3	3	4	6	19	20	23	22	13	19	31	21	21	27	25	21	14	19	17	19	10	12	9.80556
tr|A0A0B4KGK8|A0A0B4KGK8_DROME	Syncrip, isoform R OS=Drosophila melanogaster (Fruit fly) GN=Syp PE=1 SV=1	3	6	4	3	4	2	5	5	6	3	4	7	31	29	27	28	24	31	40	32	33	25	29	17	19	25	32	31	34	29	9.73585
tr|A0A0B4KH21|A0A0B4KH21_DROME	Syncrip, isoform I OS=Drosophila melanogaster (Fruit fly) GN=Syp PE=1 SV=1	3	6	4	3	4	2	5	5	6	3	3	7	31	29	26	28	24	29	39	31	32	25	29	17	19	24	31	31	32	29	9.73077
tr|A0A0B4KH24|A0A0B4KH24_DROME	Syncrip, isoform O OS=Drosophila melanogaster (Fruit fly) GN=Syp PE=1 SV=1	3	6	4	3	4	2	5	5	6	3	3	8	31	28	26	28	24	29	41	31	33	26	31	18	19	24	30	32	32	30	9.67925
tr|A8JQT5|A8JQT5_DROME	Chondrocyte-derived ezrin-like domain containing protein ortholog, isoform G OS=Drosophila melanogaster (Fruit fly) GN=Cdep PE=1 SV=2	0	0	0	0	0	0	0	3	2	1	0	2	7	5	6	4	3	3	11	4	9	8	8	5	3	2	1	3	4	1	9.66667
sp|P39736|BX42_DROME	Puff-specific protein Bx42 OS=Drosophila melanogaster (Fruit fly) GN=Bx42 PE=1 SV=1	0	0	0	0	0	0	1	0	0	0	0	0	1	0	0	0	0	1	6	4	4	0	1	1	0	0	0	1	0	0	9.5
tr|H0RN65|H0RN65_DROME	MIP27349p1 OS=Drosophila melanogaster (Fruit fly) GN=CG32521-RA PE=2 SV=1	0	0	0	0	0	0	0	0	0	1	0	0	0	0	1	1	2	1	1	1	2	1	1	1	1	1	1	1	2	1	9.5
tr|Q1EC13|Q1EC13_DROME	IP11020p OS=Drosophila melanogaster (Fruit fly) GN=CG12203 PE=2 SV=1	0	0	0	0	0	0	0	0	0	1	0	0	1	2	0	0	0	3	1	0	1	0	2	2	0	3	2	0	0	2	9.5
tr|Q7KLW6|Q7KLW6_DROME	LD06837p OS=Drosophila melanogaster (Fruit fly) GN=RfC38 PE=2 SV=1	0	0	0	1	0	0	0	0	0	0	0	0	0	0	1	1	0	1	0	1	1	5	2	1	0	0	1	2	1	2	9.5
sp|P32234|128UP_DROME	GTP-binding protein 128up OS=Drosophila melanogaster (Fruit fly) GN=128up PE=2 SV=2	2	0	0	0	4	0	0	1	0	0	0	3	3	5	6	5	3	4	7	7	6	7	8	5	5	5	12	5	4	6	9.36364
tr|A0A0B4LEZ3|A0A0B4LEZ3_DROME	Not1, isoform H OS=Drosophila melanogaster (Fruit fly) GN=Not1 PE=1 SV=1	1	0	0	1	0	1	0	1	0	0	0	2	3	6	6	4	3	4	4	2	3	5	2	2	4	5	4	3	3	2	9.28571
tr|Q9VPQ2|Q9VPQ2_DROME	CG4164 OS=Drosophila melanogaster (Fruit fly) GN=CG4164 PE=1 SV=1	2	0	0	2	0	0	0	1	1	0	0	1	4	3	2	5	5	3	5	4	3	6	9	4	2	3	4	5	3	3	9.125
tr|Q95TW4|Q95TW4_DROME	GH28335p OS=Drosophila melanogaster (Fruit fly) GN=Syp PE=1 SV=1	4	7	4	4	4	3	5	6	6	3	4	8	32	31	27	31	27	28	38	34	35	28	31	19	21	28	32	30	34	28	9.05085
sp|P04052|RPB1_DROME	DNA-directed RNA polymerase II subunit RPB1 OS=Drosophila melanogaster (Fruit fly) GN=RpII215 PE=3 SV=4	0	0	0	0	0	0	0	0	0	0	0	0	0	0	0	1	0	1	0	0	0	1	2	1	0	0	0	1	1	1	9
sp|P25439|BRM_DROME	ATP-dependent helicase brm OS=Drosophila melanogaster (Fruit fly) GN=brm PE=1 SV=2	0	0	0	0	0	0	0	0	0	0	0	0	0	0	0	0	1	1	1	1	0	0	1	1	0	0	0	1	1	1	9
sp|Q07152|IMDH_DROME	Inosine-5'-monophosphate dehydrogenase OS=Drosophila melanogaster (Fruit fly) GN=ras PE=1 SV=1	0	0	0	0	0	0	0	0	0	0	0	0	0	0	0	1	1	3	0	0	1	0	0	0	0	0	0	2	1	0	9
sp|Q9VAN0|SERC_DROME	Probable phosphoserine aminotransferase OS=Drosophila melanogaster (Fruit fly) GN=CG11899 PE=2 SV=1	0	0	0	0	0	0	0	0	0	0	0	0	0	0	1	1	3	2	0	0	0	0	1	0	0	0	0	0	1	0	9
tr|A0A0B4KFQ0|A0A0B4KFQ0_DROME	Bruce, isoform E OS=Drosophila melanogaster (Fruit fly) GN=Bruce PE=1 SV=1	0	0	0	0	0	0	0	0	0	0	0	0	2	0	0	1	0	0	1	0	1	0	1	1	0	0	1	0	0	1	9
tr|A0A0B4KFT9|A0A0B4KFT9_DROME	Quaking related 54B, isoform E OS=Drosophila melanogaster (Fruit fly) GN=qkr54B PE=1 SV=1	0	0	0	0	0	0	0	0	0	0	0	0	0	0	0	0	0	0	2	1	2	1	1	2	0	0	0	0	0	0	9
tr|A0A0C4DHA1|A0A0C4DHA1_DROME	Chondrocyte-derived ezrin-like domain containing protein ortholog, isoform F OS=Drosophila melanogaster (Fruit fly) GN=Cdep PE=1 SV=1	1	1	1	1	1	1	0	4	1	1	0	2	10	8	8	9	6	9	14	7	10	9	10	7	5	3	4	6	6	4	9
tr|A1Z7K2|A1Z7K2_DROME	CG30349 OS=Drosophila melanogaster (Fruit fly) GN=CG30349-RA PE=1 SV=1	0	0	0	0	0	0	0	0	1	2	1	0	3	2	4	4	0	2	4	4	2	2	5	2	5	3	2	0	0	1	9
tr|A1Z909|A1Z909_DROME	CG8545 OS=Drosophila melanogaster (Fruit fly) GN=CG8545-RA PE=1 SV=1	0	0	0	0	0	0	0	0	0	0	0	0	1	1	0	1	0	0	1	0	0	3	1	0	0	0	0	1	0	0	9
tr|C3KGM3|C3KGM3_DROME	MIP04818p OS=Drosophila melanogaster (Fruit fly) GN=CG14786-RA PE=2 SV=1	0	0	0	0	0	0	0	0	0	0	0	0	0	1	0	0	1	2	1	0	0	1	0	0	0	1	1	0	0	1	9
tr|Q4QQB8|Q4QQB8_DROME	LD32453p OS=Drosophila melanogaster (Fruit fly) PE=2 SV=1	0	0	0	0	0	0	0	0	0	0	0	0	0	0	0	0	0	1	1	0	0	3	2	1	0	0	0	0	0	1	9
tr|Q8MSF3|Q8MSF3_DROME	GM21396p OS=Drosophila melanogaster (Fruit fly) GN=tex PE=2 SV=1	0	0	0	0	0	0	0	0	0	0	0	0	0	0	1	0	0	1	1	2	0	1	1	2	0	0	0	0	0	0	9
tr|Q8SYU2|Q8SYU2_DROME	RE33833p OS=Drosophila melanogaster (Fruit fly) GN=RpL7-like PE=2 SV=1	0	0	0	0	0	0	0	0	0	0	0	0	0	0	0	0	0	0	4	1	0	2	1	0	0	0	0	1	0	0	9
tr|Q961K4|Q961K4_DROME	CG6640-PB, isoform B OS=Drosophila melanogaster (Fruit fly) GN=CG6640 PE=2 SV=1	0	0	0	0	0	0	0	0	0	0	0	0	1	2	2	1	1	2	0	0	0	0	0	0	0	0	0	0	0	0	9
tr|Q9N6I4|Q9N6I4_DROME	Structural maintenance of chromosomes protein OS=Drosophila melanogaster (Fruit fly) GN=SMC1 PE=2 SV=1	0	0	0	0	0	1	0	0	0	0	0	0	2	1	1	0	1	2	2	1	2	1	2	2	1	0	0	0	0	0	9
tr|Q9VKW8|Q9VKW8_DROME	CG17768, isoform B OS=Drosophila melanogaster (Fruit fly) GN=LSm-4-RB PE=1 SV=3	0	0	0	0	0	0	0	0	0	0	0	0	0	0	0	0	0	0	1	1	2	2	1	1	0	0	0	1	0	0	9
tr|Q9VQ58|Q9VQ58_DROME	CG15356 OS=Drosophila melanogaster (Fruit fly) GN=CG15356-RA PE=1 SV=1	0	0	0	0	0	0	0	0	0	0	0	0	0	0	0	0	0	0	1	1	1	3	2	1	0	0	0	0	0	0	9
tr|Q9W392|Q9W392_DROME	CG7033 OS=Drosophila melanogaster (Fruit fly) GN=CG7033 PE=1 SV=2	0	0	0	0	0	1	0	0	0	0	0	0	0	0	0	0	0	0	2	1	2	1	5	5	1	0	0	0	0	1	9
tr|Q9Y134|Q9Y134_DROME	L.2.35Df OS=Drosophila melanogaster (Fruit fly) GN=l(2)35Df PE=1 SV=1	0	0	0	0	0	0	0	0	0	0	0	0	0	1	0	1	1	0	2	0	0	0	1	0	1	0	0	0	0	2	9
sp|Q24368|ISWI_DROME	Chromatin-remodeling complex ATPase chain Iswi OS=Drosophila melanogaster (Fruit fly) GN=Iswi PE=1 SV=1	1	1	0	0	0	0	0	0	0	1	0	1	2	3	2	3	2	2	1	1	2	9	5	3	1	1	1	1	2	3	8.8
tr|A0A0B4KHH8|A0A0B4KHH8_DROME	Syncrip, isoform K OS=Drosophila melanogaster (Fruit fly) GN=Syp PE=1 SV=1	3	6	4	3	4	2	7	6	8	4	3	9	32	32	28	27	25	28	38	32	32	25	31	18	21	27	30	32	35	30	8.71667
tr|A0A0B4KHI4|A0A0B4KHI4_DROME	Syncrip, isoform Q OS=Drosophila melanogaster (Fruit fly) GN=Syp PE=1 SV=1	3	6	4	3	4	2	7	6	8	4	3	10	32	31	28	27	25	28	40	32	33	26	33	19	21	27	29	33	35	31	8.68852
sp|Q4Z8K6|RBP9X_DROME	Ran-binding proteins 9/10 homolog OS=Drosophila melanogaster (Fruit fly) GN=RanBPM PE=1 SV=1	0	1	0	0	0	0	1	0	0	0	0	0	1	1	1	2	3	3	0	0	2	0	2	1	0	2	2	2	3	1	8.66667
sp|Q9VV74|SMN_DROME	Survival motor neuron protein OS=Drosophila melanogaster (Fruit fly) GN=Smn PE=1 SV=1	0	0	0	0	0	0	1	1	0	0	0	0	1	1	1	2	1	1	2	1	3	3	2	2	1	1	2	1	1	0	8.66667
tr|M9PE93|M9PE93_DROME	Ensconsin, isoform K OS=Drosophila melanogaster (Fruit fly) GN=ens PE=1 SV=1	0	0	0	1	0	0	0	1	0	0	0	0	0	0	0	1	0	1	2	4	2	7	5	2	1	0	0	0	0	1	8.66667
tr|Q9VW54|Q9VW54_DROME	26S proteasome regulatory complex subunit p97 OS=Drosophila melanogaster (Fruit fly) GN=Rpn1 PE=1 SV=2	0	1	0	1	0	0	0	0	0	0	0	0	0	0	0	1	1	4	2	0	0	2	5	1	1	0	1	1	5	2	8.66667
sp|Q04047|NONA_DROME	Protein no-on-transient A OS=Drosophila melanogaster (Fruit fly) GN=nonA PE=1 SV=2	1	4	3	2	6	0	2	2	3	6	2	7	17	21	20	22	9	14	31	24	26	28	30	21	11	14	9	11	14	15	8.64103
tr|Q9W0B8|Q9W0B8_DROME	Coatomer subunit alpha OS=Drosophila melanogaster (Fruit fly) GN=alphaCOP PE=1 SV=1	2	0	1	2	4	0	0	3	1	0	0	0	6	3	7	9	11	12	4	5	3	7	5	3	4	2	7	11	11	10	8.57143
tr|A0A0B4KHT5|A0A0B4KHT5_DROME	Syncrip, isoform J OS=Drosophila melanogaster (Fruit fly) GN=Syp PE=1 SV=1	4	7	4	4	4	3	7	7	8	4	3	11	33	33	28	31	28	28	42	36	38	31	36	22	23	30	31	35	35	32	8.53731
sp|Q9VNV3|DDX1_DROME	ATP-dependent RNA helicase Ddx1 OS=Drosophila melanogaster (Fruit fly) GN=Ddx1 PE=2 SV=1	1	0	0	2	1	0	0	0	0	0	0	1	5	6	3	0	0	3	5	0	8	5	5	3	2	0	2	1	1	2	8.5
tr|A4VA71|A4VA71_DROME	CG10680 protein OS=Drosophila melanogaster (Fruit fly) GN=CG10680 PE=4 SV=1	0	0	0	0	0	0	0	0	0	0	0	1	0	1	0	0	1	2	1	2	1	2	3	1	0	0	0	1	1	1	8.5
tr|Q8SY53|Q8SY53_DROME	CG7830-PA OS=Drosophila melanogaster (Fruit fly) GN=Ostgamma PE=1 SV=1	2	0	0	2	1	2	0	0	0	0	0	2	5	5	3	3	5	4	2	6	3	5	6	5	0	3	5	7	10	8	8.5
tr|Q9VB05|Q9VB05_DROME	ALG-2 interacting protein X OS=Drosophila melanogaster (Fruit fly) GN=ALiX PE=1 SV=1	0	0	0	0	0	1	0	0	0	0	0	0	0	0	0	3	3	1	0	0	1	0	0	1	1	1	1	2	2	1	8.5
tr|Q9VKW3|Q9VKW3_DROME	CG5313-PA OS=Drosophila melanogaster (Fruit fly) GN=RfC3 PE=1 SV=2	0	1	0	0	0	0	0	0	0	0	0	0	0	1	2	2	0	1	1	0	1	3	2	1	1	0	1	1	0	0	8.5
tr|Q9VMT2|Q9VMT2_DROME	CG6514-PA OS=Drosophila melanogaster (Fruit fly) GN=TpnC25D PE=1 SV=2	0	0	0	0	0	0	0	0	0	0	0	1	0	1	0	1	2	2	1	0	0	2	0	0	1	2	1	2	2	0	8.5
sp|A1ZAB5|CLU_DROME	Protein clueless OS=Drosophila melanogaster (Fruit fly) GN=clu PE=1 SV=1	1	1	2	3	3	3	0	1	3	2	0	1	8	6	10	11	9	12	13	8	8	12	11	9	7	11	12	9	9	11	8.38095
tr|A0A0B4KGF9|A0A0B4KGF9_DROME	Syncrip, isoform N OS=Drosophila melanogaster (Fruit fly) GN=Syp PE=1 SV=1	3	6	4	3	4	2	7	6	8	4	4	9	32	31	28	27	24	29	38	30	31	24	28	17	21	26	32	29	35	27	8.34426
sp|P13217|PIPA_DROME	1-phosphatidylinositol 4,5-bisphosphate phosphodiesterase OS=Drosophila melanogaster (Fruit fly) GN=norpA PE=1 SV=4	5	3	2	8	9	10	1	8	4	2	1	10	3	13	0	30	38	38	15	35	14	57	59	40	11	8	18	56	49	50	8.34375
tr|Q9VQM2|Q9VQM2_DROME	NADH dehydrogenase [ubiquinone] 1 subunit C2 OS=Drosophila melanogaster (Fruit fly) GN=ND-B14.5B PE=1 SV=1	0	0	1	0	0	0	1	1	0	1	0	1	1	7	2	2	3	3	5	5	4	4	4	1	0	3	3	3	0	0	8.33333
sp|P37276|DYHC_DROME	Dynein heavy chain, cytoplasmic OS=Drosophila melanogaster (Fruit fly) GN=Dhc64C PE=2 SV=2	4	0	3	2	3	2	0	3	0	1	0	0	4	5	8	11	27	20	6	3	4	6	7	5	1	3	9	15	15	9	8.31579
tr|Q9VDI8|Q9VDI8_DROME	Syncrip, isoform D OS=Drosophila melanogaster (Fruit fly) GN=Syp PE=1 SV=2	3	6	4	3	4	2	7	6	8	4	3	10	32	30	27	27	24	27	39	29	31	25	30	18	21	25	30	30	33	28	8.29508
tr|Q8MKK1|Q8MKK1_DROME	CG30185 OS=Drosophila melanogaster (Fruit fly) GN=CG30185;Gr59f PE=1 SV=1	0	0	1	1	1	0	0	0	0	0	0	0	1	3	1	3	2	2	2	1	0	3	4	2	1	1	0	2	2	3	8.25
tr|Q9W2S1|Q9W2S1_DROME	CG32675-PA, isoform A OS=Drosophila melanogaster (Fruit fly) GN=Tango5 PE=1 SV=1	3	1	0	1	2	0	1	1	1	1	1	0	3	4	2	5	6	10	3	5	1	14	13	7	3	3	6	8	7	7	8.23077
tr|A0A0B4KGK5|A0A0B4KGK5_DROME	Syncrip, isoform M OS=Drosophila melanogaster (Fruit fly) GN=Syp PE=1 SV=1	4	7	4	4	4	3	7	7	8	4	3	10	33	33	27	31	27	27	39	33	35	29	31	20	23	28	33	31	33	28	8.19697
sp|P02840|SGS3_DROME	Salivary glue protein Sgs-3 OS=Drosophila melanogaster (Fruit fly) GN=Sgs3 PE=2 SV=1	0	0	0	0	0	0	0	0	0	0	0	0	0	0	1	1	1	1	0	0	0	1	0	0	0	0	0	1	1	1	8
sp|P17210|KINH_DROME	Kinesin heavy chain OS=Drosophila melanogaster (Fruit fly) GN=Khc PE=1 SV=2	0	0	0	0	0	1	0	0	0	0	0	0	0	1	1	1	2	3	0	0	1	0	0	1	1	2	0	1	0	2	8
sp|P49846|TAF5_DROME	Transcription initiation factor TFIID subunit 5 OS=Drosophila melanogaster (Fruit fly) GN=Taf5 PE=1 SV=1	0	0	0	0	0	0	0	0	0	0	0	0	0	0	0	0	0	1	1	1	0	1	1	0	0	0	0	1	1	1	8
sp|Q9VD51|DDX18_DROME	Probable ATP-dependent RNA helicase pitchoune OS=Drosophila melanogaster (Fruit fly) GN=pit PE=2 SV=2	0	0	0	0	0	0	0	0	0	0	0	0	0	0	1	0	0	1	1	1	1	1	1	0	1	0	0	0	0	0	8
sp|Q9VMA7|TGO1_DROME	Transport and Golgi organization protein 1 OS=Drosophila melanogaster (Fruit fly) GN=Tango1 PE=1 SV=2	0	0	0	0	0	0	0	0	0	0	0	0	0	0	0	1	1	1	0	1	0	0	0	2	0	1	0	0	1	0	8
sp|Q9VRH6|GUF1_DROME	Translation factor waclaw, mitochondrial OS=Drosophila melanogaster (Fruit fly) GN=waw PE=3 SV=2	0	0	0	0	0	0	0	0	0	0	0	0	0	1	0	1	0	0	1	2	0	0	1	0	1	0	1	0	0	0	8
sp|Q9VRP5|UBP36_DROME	Ubiquitin carboxyl-terminal hydrolase 36 OS=Drosophila melanogaster (Fruit fly) GN=scny PE=1 SV=3	0	0	0	0	0	0	0	0	0	0	0	0	0	1	0	0	0	1	1	1	1	1	1	1	0	0	0	0	0	0	8
sp|Q9VSR3|ORB2_DROME	Probable RNA-binding protein orb2 OS=Drosophila melanogaster (Fruit fly) GN=orb2 PE=1 SV=1	0	0	0	0	0	0	0	0	0	0	0	0	0	0	0	0	0	0	2	3	1	1	1	0	0	0	0	0	0	0	8
sp|Q9W495|PGAP1_DROME	GPI inositol-deacylase OS=Drosophila melanogaster (Fruit fly) GN=CG3160 PE=1 SV=3	0	0	0	0	0	0	0	0	0	0	0	0	1	1	1	1	0	1	0	0	0	0	0	0	0	0	0	0	2	1	8
tr|A0A0B4K6F9|A0A0B4K6F9_DROME	Extended synaptotagmin-like protein 2 ortholog, isoform C OS=Drosophila melanogaster (Fruit fly) GN=Esyt2 PE=1 SV=1	0	0	0	0	0	0	0	0	0	0	0	0	0	0	0	1	1	0	1	0	0	1	2	0	0	0	0	2	0	0	8
tr|A0A0B4K7X5|A0A0B4K7X5_DROME	Glycogenin, isoform D (EC 2.4.1.186)	0	1	0	0	0	0	0	0	0	0	0	0	1	0	0	1	1	2	0	0	0	0	0	1	1	1	2	1	3	2	8
tr|A0A0B4KH64|A0A0B4KH64_DROME	Barentsz, isoform D OS=Drosophila melanogaster (Fruit fly) GN=btz PE=1 SV=1	0	0	0	0	0	0	0	0	0	0	0	0	1	0	0	0	0	0	2	2	0	2	0	0	0	0	0	0	0	1	8
tr|A0A0B4KI59|A0A0B4KI59_DROME	CG7903, isoform B OS=Drosophila melanogaster (Fruit fly) GN=CG7903 PE=1 SV=1	0	0	0	0	0	0	0	0	0	0	0	0	1	0	1	1	1	2	1	0	0	0	0	0	0	0	0	0	1	0	8
tr|A8JNX0|A8JNX0_DROME	ADP-ribosylation factor GTPase activating protein 3, isoform H OS=Drosophila melanogaster (Fruit fly) GN=ArfGAP3 PE=1 SV=2	0	0	0	0	0	0	0	0	0	0	0	0	0	0	0	1	0	1	0	0	1	1	0	0	1	1	0	0	0	2	8
tr|A8JUQ2|A8JUQ2_DROME	CG7378, isoform B OS=Drosophila melanogaster (Fruit fly) GN=CG7378 PE=1 SV=1	0	0	0	0	1	0	0	1	0	1	0	1	3	2	1	2	3	3	5	2	2	3	4	2	1	0	0	2	4	1	8
tr|A8WH76|A8WH76_DROME	GH09956p OS=Drosophila melanogaster (Fruit fly) GN=inaF-B PE=2 SV=1	0	0	0	0	0	0	0	0	0	0	0	0	0	0	0	1	1	1	0	0	0	0	1	0	0	0	0	1	1	2	8
tr|A9UN47|A9UN47_DROME	IP19147p OS=Drosophila melanogaster (Fruit fly) GN=CG31681 PE=2 SV=1	0	0	0	0	0	0	0	0	0	0	0	0	1	1	0	1	1	1	0	0	1	1	1	0	0	0	0	0	0	0	8
tr|B5RJM2|B5RJM2_DROME	FI03862p OS=Drosophila melanogaster (Fruit fly) GN=CG4806-RA PE=2 SV=1	0	0	0	0	0	0	0	0	0	0	0	0	0	0	0	0	0	0	1	2	0	2	2	0	0	0	0	0	0	1	8
tr|C4IY21|C4IY21_DROME	GM14140p OS=Drosophila melanogaster (Fruit fly) GN=CG3262-RD PE=2 SV=1	0	0	0	0	0	0	0	0	0	0	0	0	0	0	0	0	1	0	1	0	1	3	1	1	0	0	0	0	0	0	8
tr|D2NUI1|D2NUI1_DROME	TA01985p OS=Drosophila melanogaster (Fruit fly) GN=CG31086-RA PE=2 SV=1	0	0	0	0	0	0	0	0	0	0	0	1	0	0	0	1	1	1	1	1	1	1	1	1	2	1	0	1	2	1	8
tr|E1UI89|E1UI89_DROME	CG10912 protein OS=Drosophila melanogaster (Fruit fly) GN=CG10912 PE=4 SV=1	0	0	0	0	0	1	0	0	0	3	0	1	0	2	0	4	2	1	1	3	1	2	2	1	5	4	5	6	4	5	8
tr|M9NE66|M9NE66_DROME	Nervous wreck, isoform B OS=Drosophila melanogaster (Fruit fly) GN=nwk PE=1 SV=1	0	0	0	0	3	0	0	0	0	0	0	0	0	0	0	2	2	4	1	2	0	2	3	5	1	0	0	3	4	3	8
tr|M9PHF9|M9PHF9_DROME	CG12493, isoform B OS=Drosophila melanogaster (Fruit fly) GN=CG12493 PE=1 SV=1	0	0	0	1	1	0	0	0	1	0	0	1	1	0	0	1	4	3	4	2	2	6	6	3	0	0	1	1	3	3	8
tr|Q494I2|Q494I2_DROME	GH05001p OS=Drosophila melanogaster (Fruit fly) GN=Rip11 PE=1 SV=1	0	0	0	0	0	0	0	0	0	0	0	0	0	0	0	0	0	1	1	1	1	2	0	0	0	0	0	0	1	1	8
tr|Q86PC1|Q86PC1_DROME	RE03224p OS=Drosophila melanogaster (Fruit fly) GN=spag PE=2 SV=1	0	0	0	0	0	0	0	0	0	0	0	0	0	0	0	0	1	1	0	0	0	0	2	1	0	0	1	1	0	1	8
tr|Q8MSI7|Q8MSI7_DROME	GH12382p OS=Drosophila melanogaster (Fruit fly) GN=ND-B17.2 PE=2 SV=1	0	1	1	0	0	0	0	0	0	0	0	0	0	2	1	0	1	3	2	1	1	2	4	3	0	0	1	1	1	1	8
tr|Q8SZ15|Q8SZ15_DROME	CG10914 OS=Drosophila melanogaster (Fruit fly) GN=CG10914 PE=1 SV=1	0	0	0	0	0	0	0	0	0	0	0	0	0	0	1	1	1	0	0	0	0	1	2	0	0	1	0	0	0	1	8
tr|Q8SZY9|Q8SZY9_DROME	CG32075, isoform A OS=Drosophila melanogaster (Fruit fly) GN=CG6316 PE=1 SV=1	0	0	0	0	0	0	0	0	0	0	0	0	1	0	1	1	1	1	0	1	0	1	1	0	0	0	0	0	0	0	8
tr|Q8T9E6|Q8T9E6_DROME	CG17646, isoform A OS=Drosophila melanogaster (Fruit fly) GN=CG17646 PE=2 SV=1	0	0	0	0	0	0	0	0	0	0	0	0	0	1	0	0	0	1	1	2	0	1	2	0	0	0	0	0	0	0	8
tr|Q95TL8|Q95TL8_DROME	CG9911, isoform B OS=Drosophila melanogaster (Fruit fly) GN=CG9911 PE=1 SV=1	0	0	0	0	0	0	0	0	0	0	0	0	1	0	1	0	0	1	0	1	0	1	1	0	0	0	1	0	1	0	8
tr|Q9U6I2|Q9U6I2_DROME	Structural maintenance of chromosomes protein OS=Drosophila melanogaster (Fruit fly) GN=glu PE=2 SV=1	0	0	0	0	0	0	0	0	0	0	0	0	0	1	1	0	0	0	0	0	1	2	2	1	0	0	0	0	0	0	8
tr|Q9VF23|Q9VF23_DROME	CG4546 OS=Drosophila melanogaster (Fruit fly) GN=CG4546 PE=1 SV=2	0	0	0	0	0	0	0	0	0	0	0	0	0	1	0	0	0	2	1	0	1	0	0	0	0	0	0	2	1	0	8
tr|Q9VWD0|Q9VWD0_DROME	GH23568p OS=Drosophila melanogaster (Fruit fly) GN=parvin PE=1 SV=2	0	0	0	0	0	0	0	0	0	0	0	0	0	0	1	1	1	1	0	0	0	1	1	0	0	0	1	1	0	0	8
tr|Q9W3X5|Q9W3X5_DROME	CG4095 OS=Drosophila melanogaster (Fruit fly) GN=CG4095-RA PE=2 SV=2	0	0	0	0	0	0	0	0	0	0	0	0	0	0	0	0	0	0	0	1	1	0	2	2	1	0	0	0	1	0	8
tr|Q9Y0Y5|Q9Y0Y5_DROME	BcDNA.LD29885 OS=Drosophila melanogaster (Fruit fly) GN=epsilonCOP PE=1 SV=1	1	0	0	0	0	0	0	0	0	0	0	1	1	1	1	0	0	4	1	0	0	2	4	1	1	0	0	3	2	3	8
tr|Q7K0E6|Q7K0E6_DROME	Aspartyl-tRNA synthetase, isoform A OS=Drosophila melanogaster (Fruit fly) GN=Aats-asp PE=1 SV=1	3	3	3	3	3	2	0	0	1	0	1	2	7	5	10	14	11	20	3	6	5	12	17	6	5	6	5	11	15	14	7.81818
tr|Q8MRW1|Q8MRW1_DROME	CG40042 OS=Drosophila melanogaster (Fruit fly) GN=Tim23 PE=1 SV=1	0	1	0	1	1	0	0	0	0	0	0	0	2	2	2	1	1	2	1	3	2	4	3	1	0	1	2	0	2	2	7.75
sp|Q9VMA3|CUP_DROME	Protein cup OS=Drosophila melanogaster (Fruit fly) GN=cup PE=1 SV=3	5	16	5	9	9	10	19	8	9	10	11	11	42	56	59	52	27	38	95	48	106	79	68	81	34	48	51	23	19	23	7.71545
sp|P10676|NINAC_DROME	Neither inactivation nor afterpotential protein C OS=Drosophila melanogaster (Fruit fly) GN=ninaC PE=1 SV=2	4	6	1	9	14	5	2	3	1	0	3	6	27	31	19	23	19	31	23	45	23	27	24	21	21	14	15	19	19	22	7.69091
tr|A0A0B4LFW6|A0A0B4LFW6_DROME	Receptor mediated endocytosis 8, isoform B OS=Drosophila melanogaster (Fruit fly) GN=Rme-8 PE=1 SV=1	1	0	0	0	1	0	0	0	0	0	0	0	0	0	1	1	3	6	0	1	0	1	2	0	1	1	2	1	3	0	7.66667
tr|O77426|O77426_DROME	EG:115C2.2 protein (Fbgn0001341;l(1)1bi protein) OS=Drosophila melanogaster (Fruit fly) GN=EG:115C2.2 PE=4 SV=1	0	0	0	2	0	0	0	0	0	0	0	0	4	3	2	0	0	1	2	0	0	0	3	1	0	0	4	0	0	3	7.66667
tr|Q9W002|Q9W002_DROME	Misshapen, isoform A OS=Drosophila melanogaster (Fruit fly) GN=msn PE=1 SV=3	0	0	0	0	0	0	0	0	0	1	0	1	0	0	0	2	0	1	3	2	1	4	4	2	0	1	0	1	2	0	7.66667
sp|P98163|YL_DROME	Putative vitellogenin receptor OS=Drosophila melanogaster (Fruit fly) GN=yl PE=1 SV=2	0	2	0	2	0	0	2	1	0	1	2	0	2	1	2	2	3	3	8	0	5	18	15	21	1	0	0	1	1	0	7.54545
tr|A0A023GPM5|A0A023GPM5_DROME	Diacylglycerol kinase OS=Drosophila melanogaster (Fruit fly) GN=rdgA PE=3 SV=1	8	4	1	7	10	2	3	4	1	1	1	5	13	16	16	19	23	24	23	28	19	34	30	25	13	10	15	13	24	16	7.52083
sp|Q9VFJ3|HTRA2_DROME	Serine protease HTRA2, mitochondrial OS=Drosophila melanogaster (Fruit fly) GN=HtrA2 PE=1 SV=1	0	0	0	0	0	0	0	0	0	0	1	0	2	0	0	2	1	1	0	1	1	2	1	0	1	1	0	0	2	0	7.5
tr|Q7JWI7|Q7JWI7_DROME	CG11665, isoform A OS=Drosophila melanogaster (Fruit fly) GN=CG11665 PE=1 SV=1	0	0	0	0	0	0	0	0	0	0	0	1	0	0	0	1	1	1	2	2	1	2	1	1	0	0	2	1	0	0	7.5
tr|Q9VQT8|Q9VQT8_DROME	CG16712, isoform B OS=Drosophila melanogaster (Fruit fly) GN=IM33 PE=1 SV=1	0	0	0	0	0	1	0	0	0	0	0	0	0	1	0	0	0	1	0	0	0	0	1	0	2	1	1	3	3	2	7.5
sp|P48591|RIR1_DROME	Ribonucleoside-diphosphate reductase large subunit OS=Drosophila melanogaster (Fruit fly) GN=RnrL PE=1 SV=2	0	1	0	0	0	0	0	0	0	0	0	1	1	0	1	2	0	2	2	0	2	3	4	2	0	0	1	1	1	0	7.33333
sp|Q00637|SODM_DROME	Superoxide dismutase [Mn], mitochondrial OS=Drosophila melanogaster (Fruit fly) GN=Sod2 PE=2 SV=3	0	0	0	0	0	0	0	1	0	0	0	1	0	2	2	1	0	5	0	0	0	0	2	1	0	1	3	1	3	1	7.33333
sp|Q9U4F3|SURF1_DROME	SURF1-like protein OS=Drosophila melanogaster (Fruit fly) GN=Surf1 PE=2 SV=1	1	0	0	1	0	0	0	0	0	0	0	0	0	2	1	1	3	2	1	1	1	3	1	0	1	0	2	1	2	0	7.33333
tr|A1Z830|A1Z830_DROME	CG12128, isoform A OS=Drosophila melanogaster (Fruit fly) GN=CG12128 PE=1 SV=1	0	0	0	0	0	0	0	1	0	1	0	0	0	0	1	0	0	1	4	3	2	2	5	3	0	0	0	0	1	0	7.33333
sp|Q9VVH3|MIC13_DROME	MICOS complex subunit MIC13 homolog OS=Drosophila melanogaster (Fruit fly) GN=CG7603 PE=2 SV=1	2	0	0	0	0	0	0	0	0	1	0	0	0	0	0	1	3	1	2	4	1	3	4	1	0	0	3	0	3	3	7.25
tr|Q9VHC0|Q9VHC0_DROME	LD23870p OS=Drosophila melanogaster (Fruit fly) GN=RnpS1 PE=1 SV=2	0	0	0	0	0	1	0	1	3	2	0	0	2	3	4	1	1	5	8	4	4	2	5	4	4	2	2	2	2	3	7.25
sp|Q960Z0|KI10A_DROME	Kinesin-like protein Klp10A OS=Drosophila melanogaster (Fruit fly) GN=Klp10A PE=1 SV=1	0	2	0	0	2	0	0	0	0	1	2	1	2	4	2	3	2	5	4	0	3	4	8	9	4	2	2	3	4	4	7.22222
tr|A1ZBE9|A1ZBE9_DROME	CG15100 OS=Drosophila melanogaster (Fruit fly) GN=MetRS PE=1 SV=1	4	2	0	6	4	5	0	1	0	0	0	2	5	3	6	13	13	21	2	3	5	18	24	9	3	6	6	12	17	14	7.2
tr|Q9Y102|Q9Y102_DROME	BcDNA.GH11973 OS=Drosophila melanogaster (Fruit fly) GN=rgn PE=1 SV=1	0	0	0	0	0	0	0	2	0	1	1	2	0	2	0	2	0	2	5	3	5	2	5	3	2	2	5	5	3	4	7.14286
tr|M9NF14|M9NF14_DROME	IGF-II mRNA-binding protein, isoform L OS=Drosophila melanogaster (Fruit fly) GN=Imp PE=1 SV=1	3	10	7	8	10	6	6	0	0	3	1	7	26	20	25	22	18	24	31	27	30	28	23	22	19	25	35	26	19	20	7.09677
tr|Q9W4C1|Q9W4C1_DROME	CG15784, isoform A OS=Drosophila melanogaster (Fruit fly) GN=CG15784 PE=1 SV=1	1	2	1	0	1	0	1	4	3	4	0	6	10	11	8	13	9	5	7	12	15	7	8	7	15	9	12	7	8	6	7.04167
sp|O01367|HOW_DROME	Protein held out wings OS=Drosophila melanogaster (Fruit fly) GN=how PE=1 SV=1	0	0	0	0	0	0	0	0	0	0	0	0	0	0	0	0	0	2	1	0	1	0	1	0	0	0	0	0	0	2	7
sp|P02841|SGS7_DROME	Salivary glue protein Sgs-7 OS=Drosophila melanogaster (Fruit fly) GN=Sgs7 PE=2 SV=1	0	0	0	0	0	0	0	0	2	0	0	0	0	0	0	1	2	1	3	2	1	4	2	2	0	1	0	2	0	0	7
sp|P07701|SGS5_DROME	Salivary glue protein Sgs-5 OS=Drosophila melanogaster (Fruit fly) GN=Sgs5 PE=2 SV=1	0	0	0	0	0	0	0	0	0	0	0	0	0	0	1	0	0	0	1	0	1	1	1	1	1	0	0	0	0	0	7
sp|P20480|NCD_DROME	Protein claret segregational OS=Drosophila melanogaster (Fruit fly) GN=ncd PE=1 SV=1	0	0	0	0	0	0	0	0	0	0	0	0	0	0	0	0	0	0	1	0	0	3	1	2	0	0	0	0	0	0	7
sp|P35600|RFC1_DROME	Replication factor C subunit 1 OS=Drosophila melanogaster (Fruit fly) GN=Gnf1 PE=1 SV=2	0	0	0	1	0	0	0	0	0	0	0	0	0	0	0	1	0	2	2	0	2	2	2	1	0	0	0	2	0	0	7
sp|P40798|STC_DROME	Protein shuttle craft OS=Drosophila melanogaster (Fruit fly) GN=stc PE=1 SV=2	0	0	0	0	0	0	0	0	0	0	0	0	0	0	0	0	1	0	2	0	1	0	1	1	0	1	0	0	0	0	7
sp|P53034|RFC2_DROME	Replication factor C subunit 2 OS=Drosophila melanogaster (Fruit fly) GN=RfC4 PE=2 SV=1	0	0	0	0	0	0	0	0	0	0	0	0	0	0	0	1	1	2	0	0	0	1	2	0	0	0	0	0	0	0	7
sp|Q24478|CP190_DROME	Centrosome-associated zinc finger protein CP190 OS=Drosophila melanogaster (Fruit fly) GN=Cp190 PE=1 SV=2	0	0	0	0	0	0	0	0	0	0	0	0	0	0	0	1	1	0	0	1	0	2	0	2	0	0	0	0	0	0	7
sp|Q8MLV1|LBR_DROME	Lamin-B receptor OS=Drosophila melanogaster (Fruit fly) GN=LBR PE=1 SV=1	0	0	0	0	0	0	0	0	0	0	0	0	0	0	0	0	0	0	2	0	1	1	3	0	0	0	0	0	0	0	7
sp|Q9V3B6|CWC15_DROME	Protein CWC15 homolog OS=Drosophila melanogaster (Fruit fly) GN=c12.1 PE=2 SV=1	0	0	0	0	0	0	0	0	0	0	0	0	0	0	1	0	0	0	2	1	2	1	0	0	0	0	0	0	0	0	7
sp|Q9V3J8|WDS_DROME	Protein will die slowly OS=Drosophila melanogaster (Fruit fly) GN=wds PE=1 SV=1	0	0	0	0	0	0	0	0	0	0	0	0	0	2	1	1	1	0	0	0	0	0	0	0	1	0	0	0	0	1	7
sp|Q9VBX1|NEMF_DROME	Nuclear export mediator factor NEMF homolog OS=Drosophila melanogaster (Fruit fly) GN=Clbn PE=1 SV=2	0	0	0	0	0	0	0	0	0	0	0	0	0	0	0	0	0	0	0	2	2	0	0	1	1	0	0	0	1	0	7
sp|Q9VYN8|TENA_DROME	Teneurin-a OS=Drosophila melanogaster (Fruit fly) GN=Ten-a PE=1 SV=2	0	0	0	0	0	0	0	0	0	0	0	0	0	0	0	1	0	1	1	0	0	0	0	0	0	0	2	0	0	2	7
sp|Q9W1F4|THOC5_DROME	THO complex subunit 5 OS=Drosophila melanogaster (Fruit fly) GN=thoc5 PE=1 SV=2	0	0	0	0	0	0	1	0	0	0	1	0	1	2	3	2	1	2	0	2	2	1	1	0	2	1	0	1	0	0	7
sp|Q9W252|RAD50_DROME	DNA repair protein RAD50 OS=Drosophila melanogaster (Fruit fly) GN=rad50 PE=2 SV=4	0	0	0	0	0	0	0	0	0	0	0	0	0	0	0	0	0	0	0	0	0	4	1	2	0	0	0	0	0	0	7
sp|Q9Y105|SYQ_DROME	Probable glutamine--tRNA ligase OS=Drosophila melanogaster (Fruit fly) GN=Aats-gln PE=2 SV=1	0	0	0	0	0	0	0	0	0	0	0	0	0	0	0	0	0	0	0	0	0	3	4	0	0	0	0	0	0	0	7
tr|A0A0B4JCV6|A0A0B4JCV6_DROME	Circadian trip, isoform E OS=Drosophila melanogaster (Fruit fly) GN=ctrip PE=1 SV=1	0	0	0	0	0	0	0	0	0	0	0	0	0	0	0	0	0	1	1	0	0	1	1	1	0	0	1	1	0	0	7
tr|A0A0B4K663|A0A0B4K663_DROME	Non-specific lethal 1, isoform N OS=Drosophila melanogaster (Fruit fly) GN=nsl1 PE=1 SV=1	0	0	0	0	1	0	0	0	0	0	0	0	1	1	1	1	0	0	1	1	1	2	1	1	1	0	0	1	0	1	7
tr|A0A0B4LFC7|A0A0B4LFC7_DROME	Combgap, isoform M OS=Drosophila melanogaster (Fruit fly) GN=cg PE=1 SV=1	0	0	0	0	0	0	0	0	0	0	0	0	0	0	1	0	0	0	0	0	0	3	2	0	0	0	0	0	0	1	7
tr|A1Z8Z3|A1Z8Z3_DROME	Cuticular protein 49Ag OS=Drosophila melanogaster (Fruit fly) GN=Cpr49Ag PE=1 SV=1	0	0	0	0	0	0	0	0	0	0	0	0	1	0	1	1	0	1	2	0	0	0	0	0	0	1	0	0	0	0	7
tr|B6UXE4|B6UXE4_DROME	Kinesin-like protein OS=Drosophila melanogaster (Fruit fly) GN=ncd PE=3 SV=1	0	0	0	0	0	0	0	0	0	0	0	0	0	0	0	0	0	0	1	0	0	3	1	2	0	0	0	0	0	0	7
tr|B7Z002|B7Z002_DROME	Kismet, isoform C OS=Drosophila melanogaster (Fruit fly) GN=kis PE=1 SV=1	0	0	0	0	0	0	0	0	0	0	0	0	0	0	0	0	0	0	0	2	0	1	2	2	0	0	0	0	0	0	7
tr|H1UUJ5|H1UUJ5_DROME	FI18238p1 OS=Drosophila melanogaster (Fruit fly) GN=exo84-RA PE=2 SV=1	0	0	0	0	0	0	0	0	0	0	0	0	1	0	0	0	1	0	0	2	0	0	0	1	0	0	0	0	1	1	7
tr|M9PFG1|M9PFG1_DROME	Lethal (3) 72Dn, isoform B OS=Drosophila melanogaster (Fruit fly) GN=l(3)72Dn PE=1 SV=1	0	0	0	0	0	0	0	0	0	0	0	0	0	0	0	0	0	0	3	0	0	0	2	1	0	1	0	0	0	0	7
tr|M9PGG8|M9PGG8_DROME	CG17493, isoform B OS=Drosophila melanogaster (Fruit fly) GN=CG17493 PE=1 SV=1	0	0	0	0	0	0	0	0	0	0	0	0	0	0	1	1	1	0	0	0	0	2	0	0	0	0	0	1	0	1	7
tr|O77477|O77477_DROME	CG4882, isoform A OS=Drosophila melanogaster (Fruit fly) GN=CG4882 PE=1 SV=1	0	0	0	0	0	0	0	0	0	0	0	0	0	1	2	0	0	0	2	0	0	0	0	0	1	0	0	0	0	1	7
tr|Q2XYH0|Q2XYH0_DROME	CG5012 OS=Drosophila melanogaster (Fruit fly) GN=mRpL12 PE=4 SV=1	0	0	0	0	0	0	0	0	0	0	0	0	0	0	1	0	0	0	2	2	2	0	0	0	0	0	0	0	0	0	7
tr|Q9NCC3|Q9NCC3_DROME	Sorting nexin OS=Drosophila melanogaster (Fruit fly) GN=SH3PX1 PE=1 SV=1	0	0	0	0	0	0	0	0	0	0	0	0	0	0	1	0	0	0	1	0	2	0	2	1	0	0	0	0	0	0	7
tr|Q9V3F3|Q9V3F3_DROME	AT17625p OS=Drosophila melanogaster (Fruit fly) GN=mTTF PE=1 SV=1	1	0	0	0	0	0	0	0	0	0	0	0	0	0	0	1	1	1	1	0	1	1	1	2	1	1	1	1	1	0	7
tr|Q9V493|Q9V493_DROME	CG11076, isoform A OS=Drosophila melanogaster (Fruit fly) GN=CG11076-RA PE=1 SV=3	0	0	0	0	0	0	0	0	0	0	0	0	0	0	1	0	0	0	1	1	1	2	0	1	0	0	0	0	0	0	7
tr|Q9VBI3|Q9VBI3_DROME	RH72336p OS=Drosophila melanogaster (Fruit fly) GN=Vps2 PE=1 SV=1	0	0	0	0	0	0	0	0	1	0	1	0	1	3	1	2	2	2	0	0	0	0	2	0	3	0	0	0	3	2	7
tr|Q9VC28|Q9VC28_DROME	60S ribosome subunit biogenesis protein NIP7 homolog OS=Drosophila melanogaster (Fruit fly) GN=CG7006 PE=1 SV=1	0	0	0	0	0	0	0	0	0	0	0	0	0	1	1	0	0	0	1	0	1	0	1	1	0	0	1	0	0	0	7
tr|Q9VCN3|Q9VCN3_DROME	Glutamate dehydrogenase OS=Drosophila melanogaster (Fruit fly) GN=CG4434 PE=1 SV=2	0	0	0	0	0	0	0	0	1	0	0	0	1	2	1	2	1	1	0	0	0	0	0	0	1	0	0	3	1	1	7
tr|Q9VK25|Q9VK25_DROME	GH23180p OS=Drosophila melanogaster (Fruit fly) GN=Pect PE=1 SV=2	0	0	0	0	0	0	0	0	0	0	0	0	1	0	0	2	1	0	1	0	0	1	0	0	1	0	0	0	0	0	7
tr|Q9VUL8|Q9VUL8_DROME	LD41491p OS=Drosophila melanogaster (Fruit fly) GN=Pex3 PE=1 SV=1	0	0	0	0	0	0	0	0	0	0	0	0	0	0	0	1	0	0	0	0	2	0	0	0	0	0	2	2	0	0	7
tr|Q9VUR2|Q9VUR2_DROME	CG12301 OS=Drosophila melanogaster (Fruit fly) GN=CG12301 PE=1 SV=2	0	0	0	0	0	0	0	0	0	0	0	0	1	0	0	1	0	0	1	1	0	1	1	0	0	1	0	0	0	0	7
tr|Q9VWL4|Q9VWL4_DROME	CG7556, isoform B OS=Drosophila melanogaster (Fruit fly) GN=CG7556 PE=1 SV=1	0	0	0	0	0	0	0	0	0	0	0	0	0	0	0	0	0	2	0	1	0	1	2	0	0	0	0	0	0	1	7
tr|Q9VYG3|Q9VYG3_DROME	CG4332 OS=Drosophila melanogaster (Fruit fly) GN=CG4332 PE=1 SV=1	0	0	0	0	0	0	0	0	0	0	0	0	0	0	0	0	2	0	1	1	0	0	1	1	0	0	0	1	0	0	7
tr|Q9W0L7|Q9W0L7_DROME	CG32479, isoform A OS=Drosophila melanogaster (Fruit fly) GN=Usp10 PE=1 SV=2	0	0	0	0	0	0	0	0	0	0	0	0	0	1	0	1	0	2	0	0	0	0	1	0	0	0	0	1	0	1	7
tr|Q9W3C4|Q9W3C4_DROME	Hexosaminidase 2 OS=Drosophila melanogaster (Fruit fly) GN=Hexo2 PE=1 SV=1	2	1	0	0	3	2	0	5	0	2	2	1	5	7	7	7	5	10	4	8	7	9	8	8	3	5	7	11	12	10	7
tr|Q9XZ29|Q9XZ29_DROME	Kinesin-like protein OS=Drosophila melanogaster (Fruit fly) GN=Klp3A PE=1 SV=1	0	0	0	0	0	0	0	0	0	0	0	0	0	0	0	0	0	1	0	0	1	2	2	1	0	0	0	0	0	0	7
sp|P55162|HEM_DROME	Membrane-associated protein Hem OS=Drosophila melanogaster (Fruit fly) GN=Hem PE=2 SV=1	3	0	0	2	0	0	1	1	2	2	0	1	6	6	6	5	5	5	5	7	6	5	9	4	3	4	1	4	4	5	6.92308
sp|P29845|HSP7E_DROME	Heat shock 70 kDa protein cognate 5 OS=Drosophila melanogaster (Fruit fly) GN=Hsc70-5 PE=1 SV=2	0	0	0	0	3	0	2	5	4	2	3	2	6	11	3	7	9	9	7	15	8	15	11	11	5	6	8	7	10	4	6.90909
tr|Q95NR4|Q95NR4_DROME	Bicoid mRNA stability factor OS=Drosophila melanogaster (Fruit fly) GN=bsf PE=2 SV=1	6	7	4	7	14	5	9	7	9	6	7	12	35	23	36	41	36	50	36	31	32	37	45	35	21	32	30	40	42	42	6.85106
tr|Q9VJ86|Q9VJ86_DROME	Bicoid stability factor OS=Drosophila melanogaster (Fruit fly) GN=bsf PE=1 SV=2	6	7	4	7	13	5	9	7	9	6	7	12	34	22	35	41	35	49	35	31	33	36	44	35	20	31	29	40	42	41	6.80645
sp|P54399|PDI_DROME	Protein disulfide-isomerase OS=Drosophila melanogaster (Fruit fly) GN=Pdi PE=2 SV=1	0	0	2	0	0	1	0	0	0	0	0	1	0	2	3	1	2	4	3	0	1	1	4	6	5	0	0	0	0	2	6.8
sp|Q9VKK1|EDC4_DROME	Enhancer of mRNA-decapping protein 4 homolog OS=Drosophila melanogaster (Fruit fly) GN=Ge-1 PE=1 SV=2	0	0	0	0	0	0	1	2	1	1	2	1	5	7	6	4	0	1	3	4	4	3	3	4	4	4	3	2	2	2	6.77778
sp|P48598|IF4E_DROME	Eukaryotic translation initiation factor 4E OS=Drosophila melanogaster (Fruit fly) GN=eIF-4E PE=1 SV=1	5	8	3	7	4	1	3	3	1	3	4	3	22	22	17	21	10	19	20	14	20	16	19	14	14	16	23	19	11	12	6.71739
sp|P46150|MOEH_DROME	Moesin/ezrin/radixin homolog 1 OS=Drosophila melanogaster (Fruit fly) GN=Moe PE=1 SV=2	0	0	0	0	0	3	1	0	0	1	0	1	3	2	4	2	3	4	4	2	4	4	3	1	2	2	0	0	5	2	6.71429
tr|Q7JWF1|Q7JWF1_DROME	Electron transfer flavoprotein-ubiquinone oxidoreductase, isoform A OS=Drosophila melanogaster (Fruit fly) GN=Etf-QO PE=1 SV=1	0	0	0	2	0	0	0	0	0	0	0	0	0	2	1	0	1	2	1	2	0	0	3	4	2	0	0	0	1	1	6.66667
tr|Q8IR93|Q8IR93_DROME	CG1938-PB, isoform B OS=Drosophila melanogaster (Fruit fly) GN=Dlic PE=1 SV=1	2	0	0	1	1	0	0	0	0	1	0	0	2	3	3	3	4	2	2	2	1	1	2	1	2	2	2	2	4	2	6.66667
tr|Q9VUM1|Q9VUM1_DROME	LD41209p OS=Drosophila melanogaster (Fruit fly) GN=Prp31 PE=1 SV=1	0	0	0	0	1	0	0	1	0	0	0	0	0	0	0	1	1	0	2	1	2	4	5	2	0	1	1	0	0	0	6.66667
sp|Q9V7Y2|SGPL_DROME	Sphingosine-1-phosphate lyase OS=Drosophila melanogaster (Fruit fly) GN=Sply PE=2 SV=1	3	1	1	3	2	1	1	0	1	0	0	0	5	5	4	3	6	10	9	9	1	11	9	2	3	2	1	4	5	3	6.57143
tr|Q7KN75|Q7KN75_DROME	Dodeca-satellite-binding protein 1, isoform A OS=Drosophila melanogaster (Fruit fly) GN=Dp1 PE=1 SV=1	20	10	15	16	13	8	5	6	3	5	4	11	38	36	43	40	45	59	52	35	39	55	65	48	23	26	34	44	36	50	6.5641
sp|O97067|PTH2_DROME	Probable peptidyl-tRNA hydrolase 2 OS=Drosophila melanogaster (Fruit fly) GN=CG1307 PE=2 SV=2	0	0	0	0	0	0	0	0	0	0	0	1	0	1	0	0	0	1	3	0	0	5	0	2	0	0	1	0	0	0	6.5
sp|P13496|DCTN1_DROME	Dynactin subunit 1 OS=Drosophila melanogaster (Fruit fly) GN=Gl PE=1 SV=2	1	0	0	0	0	0	0	0	0	0	0	0	1	1	1	0	1	0	0	0	0	1	1	2	0	0	0	2	2	1	6.5
sp|P41375|IF2B_DROME	Eukaryotic translation initiation factor 2 subunit 2 OS=Drosophila melanogaster (Fruit fly) GN=eIF-2beta PE=1 SV=1	0	0	2	0	0	1	0	0	0	0	0	0	0	0	0	1	1	1	3	0	3	3	3	5	2	1	0	0	1	2	6.5
sp|P48462|PP1B_DROME	Serine/threonine-protein phosphatase beta isoform OS=Drosophila melanogaster (Fruit fly) GN=flw PE=1 SV=1	0	0	0	0	0	1	0	0	0	0	0	0	1	1	1	1	1	1	0	0	0	0	1	0	0	0	2	1	1	2	6.5
tr|M9MRK7|M9MRK7_DROME	Tweek, isoform H OS=Drosophila melanogaster (Fruit fly) GN=tweek PE=1 SV=1	1	0	0	0	0	0	0	0	0	0	0	0	1	0	0	0	1	1	0	1	1	1	1	2	0	1	0	1	1	1	6.5
sp|O02195|EIF3I_DROME	Eukaryotic translation initiation factor 3 subunit I OS=Drosophila melanogaster (Fruit fly) GN=Trip1 PE=1 SV=1	6	5	4	4	6	4	1	1	3	1	0	0	6	9	9	18	15	16	7	5	5	32	27	15	8	8	9	17	12	15	6.47222
tr|A0A0B4K7B0|A0A0B4K7B0_DROME	Smooth, isoform O OS=Drosophila melanogaster (Fruit fly) GN=sm PE=1 SV=1	1	0	0	0	0	1	2	1	1	1	1	2	5	2	1	3	1	3	10	6	7	4	5	3	3	2	3	4	4	5	6.45455
sp|Q9VF87|CYFIP_DROME	Cytoplasmic FMR1-interacting protein OS=Drosophila melanogaster (Fruit fly) GN=Sra-1 PE=1 SV=1	3	2	1	4	3	2	0	1	0	0	0	1	7	4	9	9	6	6	10	6	5	12	11	4	1	5	4	6	6	5	6.44444
sp|Q9VMN5|CH60C_DROME	60 kDa heat shock protein homolog 2, mitochondrial OS=Drosophila melanogaster (Fruit fly) GN=Hsp60C PE=2 SV=2	0	2	1	0	0	1	1	1	0	1	0	1	3	2	4	5	6	3	2	2	3	4	3	5	4	2	3	2	3	2	6.44444
tr|Q7JV09|Q7JV09_DROME	GH28348p OS=Drosophila melanogaster (Fruit fly) GN=jp PE=2 SV=1	2	1	2	4	3	3	0	3	1	3	1	3	6	8	5	7	7	12	9	11	7	17	19	10	5	4	3	14	19	11	6.44444
tr|Q0KHU2|Q0KHU2_DROME	IGF-II mRNA-binding protein, isoform K OS=Drosophila melanogaster (Fruit fly) GN=Imp PE=1 SV=2	4	11	8	9	10	6	8	1	1	5	1	7	28	22	27	23	19	26	31	27	30	28	23	22	21	27	37	27	21	22	6.40278
sp|Q9W0I6|SAC1_DROME	Phosphatidylinositide phosphatase SAC1 OS=Drosophila melanogaster (Fruit fly) GN=Sac1 PE=2 SV=1	3	3	0	0	0	3	0	0	0	1	0	4	3	4	3	5	8	5	7	6	5	7	7	10	3	4	4	5	4	6	6.4
tr|A8DYI1|A8DYI1_DROME	CG30118, isoform B OS=Drosophila melanogaster (Fruit fly) GN=CG30118 PE=1 SV=1	1	1	0	0	0	0	0	1	0	0	0	1	2	2	2	2	2	3	1	1	1	4	3	1	1	2	3	0	1	1	6.4
tr|M9NCS3|M9NCS3_DROME	CG18304, isoform B OS=Drosophila melanogaster (Fruit fly) GN=CG18304 PE=1 SV=1	0	0	0	1	1	0	0	1	0	1	0	0	1	1	1	2	2	0	1	2	1	3	4	2	0	0	1	5	5	1	6.4
tr|Q9VD66|Q9VD66_DROME	Female-specific independent of transformer OS=Drosophila melanogaster (Fruit fly) GN=fit PE=1 SV=1	0	0	0	0	0	0	0	0	1	1	0	0	0	0	0	0	0	3	1	0	3	5	3	4	0	0	0	0	0	0	6.33333
tr|Q9VEP9|Q9VEP9_DROME	CG16941 OS=Drosophila melanogaster (Fruit fly) GN=CG16941 PE=1 SV=1	0	0	0	0	0	1	0	0	0	0	0	1	2	0	1	0	0	0	2	3	5	2	2	0	0	1	0	0	0	1	6.33333
tr|Q9VZ69|Q9VZ69_DROME	CG1691-PA, isoform A OS=Drosophila melanogaster (Fruit fly) GN=Imp PE=1 SV=2	4	11	8	9	10	6	8	1	2	5	1	7	27	21	26	23	19	23	33	27	32	29	24	21	21	24	32	25	20	22	6.15068
sp|O61345|PEN_DROME	Protein penguin OS=Drosophila melanogaster (Fruit fly) GN=pen PE=2 SV=1	0	1	0	0	0	0	1	2	0	1	1	0	3	3	4	0	1	0	5	4	4	3	2	1	4	3	3	0	1	2	6.14286
tr|Q9VL01|Q9VL01_DROME	CG5390, isoform A OS=Drosophila melanogaster (Fruit fly) GN=CG5390-RA PE=1 SV=1	1	1	0	1	1	1	0	0	0	1	0	0	3	4	1	1	4	5	1	2	2	1	1	3	1	2	4	4	3	1	6.14286
tr|Q9VWD9|Q9VWD9_DROME	LD38919p OS=Drosophila melanogaster (Fruit fly) GN=Ubqn PE=1 SV=1	0	1	0	1	2	1	0	0	0	1	0	0	2	2	2	2	3	5	0	1	0	2	5	1	3	3	2	2	3	5	6.14286
sp|Q9VLT5|POE_DROME	Protein purity of essence OS=Drosophila melanogaster (Fruit fly) GN=poe PE=1 SV=1	2	2	1	0	0	2	0	0	0	0	0	0	3	3	3	3	3	4	5	1	2	3	2	1	2	0	5	4	2	3	6.125
tr|D1YSG8|D1YSG8_DROME	Calcium/calmodulin-dependent protein kinase II, isoform J OS=Drosophila melanogaster (Fruit fly) GN=CaMKII PE=1 SV=1	2	5	4	6	5	3	5	6	5	6	4	9	13	17	13	16	28	21	11	23	9	41	31	30	17	11	16	18	37	21	6.11475
sp|Q9V535|RBM8A_DROME	RNA-binding protein 8A OS=Drosophila melanogaster (Fruit fly) GN=tsu PE=1 SV=1	0	0	0	0	0	0	2	0	2	2	0	3	4	4	4	3	2	3	6	4	4	3	4	2	4	3	4	2	2	3	6.1
tr|A4V134|A4V134_DROME	Calcium/calmodulin-dependent protein kinase II, isoform E OS=Drosophila melanogaster (Fruit fly) GN=CaMKII PE=1 SV=1	1	4	4	6	5	4	5	7	6	6	4	10	14	16	15	17	30	21	10	26	10	40	31	31	18	11	17	19	37	21	6.09524
sp|O02649|CH60_DROME	60 kDa heat shock protein, mitochondrial OS=Drosophila melanogaster (Fruit fly) GN=Hsp60 PE=1 SV=3	0	1	1	0	0	1	1	1	0	1	0	2	2	1	2	4	5	3	1	2	3	5	3	7	5	2	3	1	3	2	6
sp|P20028|RPA2_DROME	DNA-directed RNA polymerase I subunit RPA2 OS=Drosophila melanogaster (Fruit fly) GN=RpI135 PE=2 SV=2	0	0	0	0	0	0	0	0	0	0	1	1	2	1	3	0	0	1	1	0	2	2	0	3	0	0	0	1	1	1	6
sp|P48609|CDK5_DROME	Cyclin-dependent kinase 5 homolog OS=Drosophila melanogaster (Fruit fly) GN=Cdk5 PE=1 SV=2	0	0	0	0	0	0	0	0	0	0	0	0	0	1	1	1	0	0	0	1	1	1	0	0	0	0	0	0	0	0	6
sp|P51123|TAF1_DROME	Transcription initiation factor TFIID subunit 1 OS=Drosophila melanogaster (Fruit fly) GN=Taf1 PE=1 SV=3	0	0	0	0	0	0	0	0	0	0	0	0	0	0	0	0	1	1	0	0	0	2	1	1	0	0	0	0	0	0	6
sp|P91875|RPA1_DROME	DNA-directed RNA polymerase I subunit RPA1 OS=Drosophila melanogaster (Fruit fly) GN=RpI1 PE=1 SV=2	0	0	0	0	0	0	0	0	0	0	0	1	0	1	0	0	0	1	3	0	0	2	3	1	0	0	1	0	0	0	6
sp|Q27294|CAZ_DROME	RNA-binding protein cabeza OS=Drosophila melanogaster (Fruit fly) GN=caz PE=2 SV=2	0	2	0	2	2	0	0	0	0	0	0	0	8	7	4	6	5	6	0	0	0	2	1	0	0	2	1	0	0	0	6
sp|Q7K1V5|JAGN_DROME	Protein jagunal OS=Drosophila melanogaster (Fruit fly) GN=jagn PE=1 SV=1	0	0	0	0	0	0	0	0	0	0	0	1	0	1	1	0	1	1	1	1	1	1	1	1	1	0	0	0	1	0	6
sp|Q8T6B9|PUF68_DROME	Poly(U)-binding-splicing factor half pint OS=Drosophila melanogaster (Fruit fly) GN=pUf68 PE=1 SV=2	0	3	0	1	0	0	0	2	1	0	0	1	3	7	5	3	0	2	4	4	3	4	1	3	3	3	4	2	2	1	6
sp|Q9V3G7|PSMD6_DROME	26S proteasome non-ATPase regulatory subunit 6 OS=Drosophila melanogaster (Fruit fly) GN=Rpn7 PE=2 SV=1	0	0	0	0	0	0	0	0	0	0	0	0	1	1	1	0	0	0	0	1	0	0	0	1	1	0	0	0	0	0	6
sp|Q9V9X4|MTNA_DROME	Methylthioribose-1-phosphate isomerase OS=Drosophila melanogaster (Fruit fly) GN=CG11334 PE=2 SV=1	0	0	0	0	0	0	0	0	0	0	0	0	0	0	0	0	3	0	0	0	0	1	0	0	0	0	0	1	1	0	6
sp|Q9VH14|TIMP_DROME	Tissue inhibitor of metalloproteases OS=Drosophila melanogaster (Fruit fly) GN=Timp PE=2 SV=1	0	0	0	0	0	0	0	0	0	1	0	0	0	1	0	0	0	0	1	2	2	2	3	1	0	0	0	0	0	0	6
sp|Q9VHN5|UNC50_DROME	Protein unc-50 homolog OS=Drosophila melanogaster (Fruit fly) GN=CG9773 PE=1 SV=1	0	0	0	0	0	0	0	0	0	0	0	0	0	0	0	0	0	0	0	1	1	2	1	1	0	0	0	0	0	0	6
sp|Q9VNH6|EXOC4_DROME	Exocyst complex component 4 OS=Drosophila melanogaster (Fruit fly) GN=Sec8 PE=1 SV=3	0	0	0	0	0	0	0	0	0	0	0	0	0	0	0	1	1	0	0	0	0	0	1	0	0	0	1	0	2	0	6
sp|Q9VYS4|GLD2B_DROME	Poly(A) RNA polymerase gld-2 homolog B OS=Drosophila melanogaster (Fruit fly) GN=wisp PE=1 SV=1	0	0	0	0	0	0	0	0	0	0	0	0	0	1	0	1	0	0	0	0	1	3	0	0	0	0	0	0	0	0	6
sp|Q9VYS5|NDUF6_DROME	NADH dehydrogenase (ubiquinone) complex I, assembly factor 6 homolog OS=Drosophila melanogaster (Fruit fly) GN=sicily PE=2 SV=1	0	0	0	0	0	0	0	0	0	0	0	0	0	0	0	1	1	0	1	0	0	1	1	0	0	0	0	0	1	0	6
tr|A0A0B4K7G9|A0A0B4K7G9_DROME	Nucleosome remodeling factor-38kD, isoform C OS=Drosophila melanogaster (Fruit fly) GN=Nurf-38 PE=1 SV=1	0	0	0	0	0	0	0	0	0	0	0	0	0	0	0	0	0	0	0	0	0	1	1	2	0	1	0	0	1	0	6
tr|A0A0B4K7H0|A0A0B4K7H0_DROME	Lethal (2) k14710, isoform B OS=Drosophila melanogaster (Fruit fly) GN=l(2)k14710 PE=1 SV=1	0	0	0	0	0	0	0	0	0	0	0	0	0	0	0	0	0	2	0	1	0	0	2	0	0	0	0	0	0	1	6
tr|A0A0B4KH28|A0A0B4KH28_DROME	Syndapin, isoform C OS=Drosophila melanogaster (Fruit fly) GN=Synd PE=1 SV=1	0	0	0	0	0	1	0	0	0	0	0	0	0	0	0	0	0	2	0	0	0	1	3	2	0	0	0	1	0	3	6
tr|A0A0B4LEV8|A0A0B4LEV8_DROME	Coilin, isoform E OS=Drosophila melanogaster (Fruit fly) GN=coil PE=1 SV=1	0	0	0	0	0	0	0	0	0	0	0	0	0	2	0	0	0	0	1	0	0	2	0	1	0	0	0	0	0	0	6
tr|A0A0B4LH29|A0A0B4LH29_DROME	CG44245, isoform B OS=Drosophila melanogaster (Fruit fly) GN=CG44245 PE=1 SV=1	0	0	0	0	0	0	0	0	0	0	0	0	0	0	0	0	0	1	0	0	0	2	1	1	0	1	0	0	0	0	6
tr|A8E766|A8E766_DROME	RE15683p OS=Drosophila melanogaster (Fruit fly) PE=2 SV=1	0	0	0	0	0	0	0	0	0	0	0	0	0	0	0	0	0	0	0	1	1	1	2	1	0	0	0	0	0	0	6
tr|A8JQW3|A8JQW3_DROME	Pinin, isoform B OS=Drosophila melanogaster (Fruit fly) GN=Pnn PE=1 SV=1	0	0	0	0	0	0	1	0	1	0	1	0	2	2	2	1	0	1	1	1	4	0	1	1	2	2	1	1	1	1	6
tr|A8JUU1|A8JUU1_DROME	Sec16 ortholog, isoform E OS=Drosophila melanogaster (Fruit fly) GN=Sec16 PE=1 SV=1	0	0	0	0	0	0	0	0	0	0	0	0	0	0	0	0	1	0	0	0	0	3	1	0	0	0	0	1	0	0	6
tr|B4ZJ91|B4ZJ91_DROME	Seminal fluid protein 24Bb OS=Drosophila melanogaster (Fruit fly) GN=Sfp24Bb PE=2 SV=1	0	0	0	0	0	0	0	0	0	0	0	0	0	0	0	0	0	0	0	0	0	0	0	0	0	0	0	0	6	0	6
tr|B5T1Z3|B5T1Z3_DROME	Putative uncharacterized protein Cyp6a23 OS=Drosophila melanogaster (Fruit fly) GN=Cyp6a23 PE=3 SV=1	0	0	0	0	0	0	0	0	0	0	0	0	0	0	1	0	0	0	1	1	0	1	1	1	0	0	0	0	0	0	6
tr|B5T204|B5T204_DROME	Putative uncharacterized protein Cyp6a23 OS=Drosophila melanogaster (Fruit fly) GN=Cyp6a23 PE=3 SV=1	0	0	0	0	0	0	0	0	0	0	0	0	0	0	1	0	0	0	1	1	0	1	1	1	0	0	0	0	0	0	6
tr|B7Z120|B7Z120_DROME	Tousled-like kinase, isoform I OS=Drosophila melanogaster (Fruit fly) GN=Tlk PE=1 SV=1	0	0	0	0	0	0	0	0	0	0	0	0	0	0	0	0	0	0	0	0	0	2	3	0	0	0	0	0	0	1	6
tr|C0P8P0|C0P8P0_DROME	MIP06305p OS=Drosophila melanogaster (Fruit fly) GN=CG42463-RA PE=2 SV=1	0	0	0	0	0	0	0	0	0	0	0	0	0	0	0	0	0	0	1	0	0	2	2	1	0	0	0	0	0	0	6
tr|D0IQ84|D0IQ84_DROME	FI04720p OS=Drosophila melanogaster (Fruit fly) GN=Osi15-RA PE=2 SV=1	0	0	0	0	0	0	0	0	0	0	0	0	0	0	0	1	1	0	0	0	1	0	0	1	0	0	0	2	0	0	6
tr|E6PBX6|E6PBX6_DROME	GH07187p OS=Drosophila melanogaster (Fruit fly) GN=CG32694-RB PE=2 SV=1	0	0	1	0	0	0	0	0	1	0	0	0	0	2	1	1	2	0	2	2	1	0	1	3	0	1	1	0	0	1	6
tr|J7K9E8|J7K9E8_DROME	Sin3A OS=Drosophila melanogaster (Fruit fly) PE=4 SV=1	0	0	0	0	0	0	0	0	0	0	0	0	0	0	0	0	0	1	0	0	0	1	1	2	0	0	0	0	1	0	6
tr|M9PE74|M9PE74_DROME	No circadian temperature entrainment, isoform D OS=Drosophila melanogaster (Fruit fly) GN=nocte PE=1 SV=1	0	1	0	0	0	2	0	1	0	3	2	4	0	2	0	2	3	4	6	8	9	10	11	15	3	2	2	3	2	2	6
tr|Q24113|Q24113_DROME	FI21126p1 OS=Drosophila melanogaster (Fruit fly) GN=nonA-l PE=1 SV=2	0	0	0	0	0	0	0	0	0	0	0	0	0	0	0	0	0	0	2	0	0	0	2	1	0	1	0	0	0	0	6
tr|Q7K7G0|Q7K7G0_DROME	Coat protein (Coatomer) delta, isoform B OS=Drosophila melanogaster (Fruit fly) GN=deltaCOP PE=1 SV=1	0	0	0	0	0	0	0	0	0	0	0	0	0	0	0	0	0	0	0	2	0	1	2	0	1	0	0	0	0	0	6
tr|Q7KSP6|Q7KSP6_DROME	SET domain binding factor, isoform B OS=Drosophila melanogaster (Fruit fly) GN=Sbf PE=1 SV=1	0	0	0	0	0	0	0	0	0	0	0	0	0	0	0	0	0	0	2	0	0	2	1	0	0	0	0	0	0	1	6
tr|Q8IR52|Q8IR52_DROME	CG32602-PA OS=Drosophila melanogaster (Fruit fly) GN=Muc12Ea PE=4 SV=2	0	0	0	0	0	0	0	0	0	0	0	0	0	0	0	0	0	0	0	0	0	2	2	2	0	0	0	0	0	0	6
tr|Q8MPP1|Q8MPP1_DROME	EIF2B-delta protein OS=Drosophila melanogaster (Fruit fly) GN=eIF2B-delta PE=2 SV=1	2	0	0	1	1	1	0	2	0	2	0	0	0	0	1	5	3	7	3	3	1	6	10	2	1	0	6	5	4	3	6
tr|Q8MSS0|Q8MSS0_DROME	SD02424p OS=Drosophila melanogaster (Fruit fly) GN=CG7839 PE=2 SV=1	0	0	0	0	0	0	0	0	0	0	0	0	0	0	0	0	0	0	2	0	0	3	1	0	0	0	0	0	0	0	6
tr|Q8MZ34|Q8MZ34_DROME	Nicalin OS=Drosophila melanogaster (Fruit fly) GN=CG4972 PE=2 SV=1	0	0	0	0	0	0	0	0	1	0	0	0	0	0	0	1	0	2	1	0	0	1	2	1	0	2	1	1	0	0	6
tr|Q95SF2|Q95SF2_DROME	GM01081p OS=Drosophila melanogaster (Fruit fly) GN=CG10333 PE=2 SV=1	0	1	0	0	0	0	0	0	0	0	0	0	0	0	0	0	0	2	2	2	0	4	2	0	0	0	0	0	0	0	6
tr|Q960D6|Q960D6_DROME	SD06427p OS=Drosophila melanogaster (Fruit fly) GN=CG9799 PE=2 SV=1	0	0	0	0	0	0	0	0	0	0	0	0	1	0	3	0	0	0	0	0	0	2	0	0	0	0	0	0	0	0	6
tr|Q9VG06|Q9VG06_DROME	CG17327, isoform A OS=Drosophila melanogaster (Fruit fly) GN=CG17327-RA PE=1 SV=2	0	0	0	0	0	0	0	0	0	0	0	0	0	0	0	1	1	1	0	0	0	0	0	0	0	1	0	1	1	0	6
tr|Q9VKG4|Q9VKG4_DROME	BcDNA.GH07269 OS=Drosophila melanogaster (Fruit fly) GN=BcDNA.GH07269 PE=1 SV=2	0	0	0	0	0	0	0	0	0	0	0	0	0	0	0	0	0	1	0	1	1	1	1	1	0	0	0	0	0	0	6
tr|Q9VMU0|Q9VMU0_DROME	CG8680, isoform A OS=Drosophila melanogaster (Fruit fly) GN=ND-13A PE=1 SV=1	0	0	0	0	0	0	0	0	0	1	0	1	0	0	0	1	1	4	3	0	0	0	1	2	0	0	2	1	2	1	6
tr|Q9VNP8|Q9VNP8_DROME	GH08526p OS=Drosophila melanogaster (Fruit fly) GN=Ssl1 PE=1 SV=2	0	0	0	0	0	0	0	0	0	0	0	0	0	0	0	0	0	0	2	0	2	0	2	0	0	0	0	0	0	0	6
tr|Q9VWF0|Q9VWF0_DROME	CG12237 OS=Drosophila melanogaster (Fruit fly) GN=CG12237 PE=1 SV=1	0	0	0	0	0	0	0	0	0	0	0	0	0	0	0	0	0	1	0	0	1	2	1	0	0	0	0	0	1	0	6
tr|Q9VWS1|Q9VWS1_DROME	CG6617-PA OS=Drosophila melanogaster (Fruit fly) GN=CG6617 PE=1 SV=1	0	0	0	0	0	0	0	0	0	0	0	0	0	0	0	0	0	1	1	0	1	0	1	0	0	0	0	1	1	0	6
tr|Q9VXD2|Q9VXD2_DROME	CG13010 OS=Drosophila melanogaster (Fruit fly) GN=CG13010 PE=2 SV=1	0	0	0	0	0	0	0	0	0	0	0	0	0	0	0	0	1	1	0	1	0	1	0	0	0	0	1	0	1	0	6
tr|Q9VXH4|Q9VXH4_DROME	CG9921, isoform B OS=Drosophila melanogaster (Fruit fly) GN=CG9921 PE=1 SV=1	0	0	0	0	0	0	0	0	0	0	0	0	1	0	0	0	0	1	1	0	0	0	0	1	0	0	2	0	0	0	6
sp|P13469|MODU_DROME	DNA-binding protein modulo OS=Drosophila melanogaster (Fruit fly) GN=mod PE=1 SV=2	4	4	2	5	7	0	3	9	0	7	5	8	18	11	16	17	8	18	20	17	17	26	27	23	13	18	12	20	18	26	5.90909
sp|Q9W391|KPBA_DROME	Probable phosphorylase b kinase regulatory subunit alpha OS=Drosophila melanogaster (Fruit fly) GN=CG7766 PE=1 SV=2	2	1	0	0	3	0	0	0	0	0	0	0	5	2	5	0	4	6	3	0	0	0	0	1	2	2	2	3	4	2	5.85714
tr|Q9W3M7|Q9W3M7_DROME	CG10777, isoform B OS=Drosophila melanogaster (Fruit fly) GN=CG10777 PE=1 SV=1	3	3	1	4	4	2	2	2	1	2	2	3	9	9	10	7	11	19	9	5	9	12	13	11	5	6	10	10	9	11	5.83333
sp|Q00168|KCC2A_DROME	Calcium/calmodulin-dependent protein kinase type II alpha chain OS=Drosophila melanogaster (Fruit fly) GN=CaMKII PE=1 SV=1	2	5	4	6	5	3	5	7	6	7	4	9	13	15	14	16	29	21	11	23	9	41	31	29	19	11	16	18	37	20	5.82812
tr|A0A0B4KHZ1|A0A0B4KHZ1_DROME	Lipid storage droplet-1, isoform D OS=Drosophila melanogaster (Fruit fly) GN=Lsd-1 PE=1 SV=1	6	5	5	2	4	6	3	3	3	2	1	0	13	4	10	16	28	26	10	8	8	19	17	11	3	8	11	12	21	11	5.7561
tr|O18332|O18332_DROME	FI01544p OS=Drosophila melanogaster (Fruit fly) GN=Rab1 PE=1 SV=1	0	0	0	0	0	0	0	2	0	1	0	0	2	1	1	1	1	2	1	2	2	1	1	2	3	0	1	1	1	0	5.75
tr|Q9VUH8|Q9VUH8_DROME	RE01471p OS=Drosophila melanogaster (Fruit fly) GN=Tdrd3 PE=1 SV=1	0	0	1	1	2	0	1	1	1	1	2	0	1	2	1	2	1	5	7	4	6	7	8	5	0	5	3	3	0	3	5.72727
sp|P42271|TBG2_DROME	Tubulin gamma-2 chain OS=Drosophila melanogaster (Fruit fly) GN=gammaTub37C PE=2 SV=3	0	0	0	2	0	0	0	0	0	0	0	0	0	0	1	2	1	1	0	0	2	3	3	2	0	0	2	0	0	0	5.66667
sp|Q6IDD9|SARM1_DROME	Sterile alpha and TIR motif-containing protein 1 OS=Drosophila melanogaster (Fruit fly) GN=Ect4 PE=2 SV=1	1	0	0	0	1	0	0	0	0	0	0	0	1	2	1	2	2	2	1	0	0	0	0	1	0	0	1	0	2	2	5.66667
sp|Q9VP61|ACSA_DROME	Acetyl-coenzyme A synthetase OS=Drosophila melanogaster (Fruit fly) GN=AcCoAS PE=2 SV=1	1	0	0	0	0	0	1	0	0	0	0	0	1	0	0	3	6	2	0	0	0	0	1	0	1	0	0	1	1	1	5.66667
tr|A0A0B4K5Z8|A0A0B4K5Z8_DROME	Sec23 ortholog, isoform E OS=Drosophila melanogaster (Fruit fly) GN=Sec23 PE=1 SV=1	0	0	0	0	0	1	0	0	0	1	0	0	0	0	0	0	2	2	1	0	2	1	2	2	1	0	0	1	1	2	5.66667
tr|A1Z843|A1Z843_DROME	CG1371 OS=Drosophila melanogaster (Fruit fly) GN=CG1371 PE=1 SV=1	2	0	0	0	0	0	0	0	0	0	0	0	0	0	0	0	2	2	3	0	0	3	0	0	0	1	3	0	3	0	5.66667
tr|Q7K126|Q7K126_DROME	LD13864p OS=Drosophila melanogaster (Fruit fly) GN=Not3 PE=1 SV=1	1	0	0	0	1	0	0	0	0	0	0	0	1	1	1	0	1	1	1	1	2	0	1	0	1	0	3	1	1	1	5.66667
tr|A1Z8Y3|A1Z8Y3_DROME	Cuticular protein 49Ab OS=Drosophila melanogaster (Fruit fly) GN=Cpr49Ab PE=4 SV=1	1	2	2	0	1	1	2	0	2	0	1	0	2	1	3	3	5	4	5	7	6	6	6	6	5	2	3	3	3	3	5.61538
sp|Q9VCI3|LSD1_DROME	Lipid storage droplets surface-binding protein 1 OS=Drosophila melanogaster (Fruit fly) GN=Lsd-1 PE=2 SV=2	6	5	5	2	4	6	3	3	3	2	1	0	13	4	10	16	26	25	11	7	8	19	17	11	3	8	11	11	20	10	5.60976
sp|P91929|NDUAA_DROME	NADH dehydrogenase [ubiquinone] 1 alpha subcomplex subunit 10, mitochondrial OS=Drosophila melanogaster (Fruit fly) GN=ND-42 PE=2 SV=2	2	1	0	1	0	0	4	4	2	2	0	6	11	11	7	7	7	13	10	5	6	6	7	8	3	7	8	2	4	7	5.6087
tr|A1Z7Z4|A1Z7Z4_DROME	CG1648, isoform B OS=Drosophila melanogaster (Fruit fly) GN=CG1648 PE=1 SV=1	0	0	2	0	2	0	0	0	0	0	0	0	0	0	1	3	2	2	0	1	0	0	0	6	7	2	0	1	2	1	5.6
tr|A0A0B4KHL2|A0A0B4KHL2_DROME	Coatomer subunit gamma OS=Drosophila melanogaster (Fruit fly) GN=gammaCOP PE=1 SV=1	4	0	0	4	2	2	0	1	0	0	2	1	3	6	6	8	6	8	2	4	1	3	2	4	6	6	10	8	3	9	5.58824
sp|Q9V3S0|CP4G1_DROME	Cytochrome P450 4g1 OS=Drosophila melanogaster (Fruit fly) GN=Cyp4g1 PE=2 SV=1	10	4	5	5	9	12	0	0	0	0	0	2	4	3	4	9	35	38	8	3	4	25	26	11	4	5	1	26	28	31	5.52083
sp|P54353|DOD_DROME	Putative peptidyl-prolyl cis-trans isomerase dodo OS=Drosophila melanogaster (Fruit fly) GN=dod PE=2 SV=3	0	1	0	0	0	0	0	0	0	0	0	0	0	1	1	1	2	1	0	0	0	2	0	0	0	2	1	0	0	0	5.5
tr|Q3YMU0|Q3YMU0_DROME	Protein disulfide-isomerase OS=Drosophila melanogaster (Fruit fly) GN=ERp60 PE=1 SV=1	0	0	0	0	0	0	0	0	0	0	1	0	2	0	0	0	0	0	1	1	1	1	3	1	1	0	0	0	0	0	5.5
tr|Q7K3E2|Q7K3E2_DROME	CG5080, isoform A OS=Drosophila melanogaster (Fruit fly) GN=CG5080 PE=1 SV=1	0	0	0	0	0	0	1	0	0	1	0	3	0	0	1	1	1	1	4	5	3	2	3	2	0	0	2	3	3	2	5.5
tr|Q8SZF2|Q8SZF2_DROME	RE02647p OS=Drosophila melanogaster (Fruit fly) GN=ND-23 PE=2 SV=1	0	0	0	0	0	0	0	1	0	0	0	0	0	0	0	1	0	2	2	1	2	0	1	2	0	0	0	0	0	0	5.5
tr|Q9VT75|Q9VT75_DROME	CG11989-PA, isoform A OS=Drosophila melanogaster (Fruit fly) GN=vnc PE=1 SV=1	0	0	0	0	0	0	0	1	0	0	0	0	0	0	0	0	0	0	2	1	3	1	2	1	1	0	0	0	0	0	5.5
sp|Q9VCA8|ANKHM_DROME	Ankyrin repeat and KH domain-containing protein mask OS=Drosophila melanogaster (Fruit fly) GN=mask PE=1 SV=2	2	0	0	2	0	0	1	2	0	1	0	2	1	3	2	0	1	4	5	4	5	7	8	4	1	0	2	5	2	6	5.45455
tr|A0A0B4LEY1|A0A0B4LEY1_DROME	Sec31 ortholog, isoform C OS=Drosophila melanogaster (Fruit fly) GN=Sec31 PE=1 SV=1	1	1	0	1	1	0	0	0	0	0	0	0	2	1	2	2	3	1	3	1	2	1	2	2	2	0	0	0	1	2	5.4
sp|A1ZAX1|EIF3C_DROME	Eukaryotic translation initiation factor 3 subunit C OS=Drosophila melanogaster (Fruit fly) GN=eIF3-S8 PE=1 SV=1	13	4	0	9	9	4	2	3	3	3	2	1	7	10	9	17	23	28	7	7	5	35	27	21	7	10	11	18	24	23	5.35185
sp|P25007|PPIA_DROME	Peptidyl-prolyl cis-trans isomerase OS=Drosophila melanogaster (Fruit fly) GN=Cyp1 PE=1 SV=2	0	1	1	0	0	0	1	0	0	1	0	1	3	3	3	3	3	2	0	0	0	0	0	3	6	2	1	2	1	0	5.33333
sp|Q9V460|SPT5H_DROME	Transcription elongation factor SPT5 OS=Drosophila melanogaster (Fruit fly) GN=Spt5 PE=1 SV=1	0	1	0	0	1	0	0	0	0	0	0	0	1	2	3	0	0	0	0	2	2	0	4	0	0	0	0	1	0	1	5.33333
tr|Q9NH72|Q9NH72_DROME	Rasputin OS=Drosophila melanogaster (Fruit fly) GN=rin PE=2 SV=1	2	7	3	4	6	5	11	9	3	14	12	13	18	39	15	37	11	16	22	35	37	34	26	25	24	25	36	36	21	23	5.33333
tr|Q9W0R0|Q9W0R0_DROME	Cell division cycle 5 ortholog, isoform A OS=Drosophila melanogaster (Fruit fly) GN=Cdc5 PE=1 SV=2	0	0	0	0	3	1	2	0	0	0	0	0	3	4	5	3	1	3	1	1	3	2	3	0	2	1	0	2	2	1	5.28571
sp|Q9U1M2|TM120_DROME	Transmembrane protein 120 homolog OS=Drosophila melanogaster (Fruit fly) GN=CG32795 PE=1 SV=1	0	0	0	0	0	0	0	1	0	0	0	2	1	1	0	2	3	2	0	2	0	3	1	1	0	1	1	0	1	2	5.25
tr|A1Z968|A1Z968_DROME	NAT1, isoform D OS=Drosophila melanogaster (Fruit fly) GN=NAT1 PE=1 SV=1	0	0	0	1	2	1	1	0	0	1	1	0	0	2	0	3	0	3	1	2	3	5	7	9	0	1	2	2	1	1	5.25
tr|Q9V3D9|Q9V3D9_DROME	BcDNA.GM09489 OS=Drosophila melanogaster (Fruit fly) GN=Srp54k PE=1 SV=1	1	0	0	1	0	0	0	0	1	0	0	0	2	2	1	1	1	1	3	1	3	1	1	1	1	0	1	1	0	0	5.25
sp|Q9V9S8|HEMH_DROME	Ferrochelatase, mitochondrial OS=Drosophila melanogaster (Fruit fly) GN=FeCh PE=2 SV=1	3	1	2	3	2	0	0	0	3	0	0	2	5	4	0	5	6	8	8	9	4	8	7	8	0	4	3	3	3	4	5.23529
sp|Q9V411|NOG1_DROME	Nucleolar GTP-binding protein 1 OS=Drosophila melanogaster (Fruit fly) GN=Non1 PE=2 SV=1	0	0	0	1	0	0	0	2	0	0	0	1	3	1	2	1	0	1	2	2	4	0	0	1	0	2	2	1	2	2	5.2
tr|Q95U34|Q95U34_DROME	GH11113p OS=Drosophila melanogaster (Fruit fly) GN=Galk PE=1 SV=1	4	0	2	0	4	2	2	6	5	6	3	5	10	1	9	14	21	20	8	0	8	15	12	13	4	8	1	25	17	22	5.2
tr|O46092|O46092_DROME	EG:86E4.3 protein OS=Drosophila melanogaster (Fruit fly) GN=Rbcn-3B PE=4 SV=1	5	1	0	4	3	2	0	0	0	1	0	1	4	3	5	5	8	11	4	4	1	8	5	4	0	2	6	5	10	8	5.16667
tr|Q7KLW5|Q7KLW5_DROME	LD07532p OS=Drosophila melanogaster (Fruit fly) GN=wal PE=2 SV=1	3	1	2	3	1	2	0	3	2	0	0	0	3	4	3	4	6	7	6	4	3	11	9	6	4	3	5	6	6	3	5.16667
tr|Q0E8X6|Q0E8X6_DROME	eIF2B-delta, isoform B OS=Drosophila melanogaster (Fruit fly) GN=eIF2B-delta PE=1 SV=1	2	1	0	1	1	1	0	2	0	2	0	0	0	0	1	5	3	7	3	3	1	4	8	2	1	0	6	5	4	3	5.09091
sp|Q9VCK0|EI3D1_DROME	Eukaryotic translation initiation factor 3 subunit D-1 OS=Drosophila melanogaster (Fruit fly) GN=eIF-3p66 PE=1 SV=1	8	7	4	9	9	3	0	0	0	3	2	2	13	9	9	19	17	18	6	4	8	22	26	18	6	12	14	13	13	15	5.04167
sp|A0A1F4|EYS_DROME	Protein eyes shut OS=Drosophila melanogaster (Fruit fly) GN=eys PE=1 SV=1	0	0	0	0	0	0	0	0	0	0	0	0	0	0	0	0	0	0	1	0	0	1	0	1	0	0	0	0	2	0	5
sp|O18404|HCD2_DROME	3-hydroxyacyl-CoA dehydrogenase type-2 OS=Drosophila melanogaster (Fruit fly) GN=scu PE=1 SV=1	3	4	3	4	4	3	1	0	0	1	0	1	2	4	4	1	3	4	3	1	1	13	11	7	10	5	12	12	16	16	5
sp|P09052|VASA1_DROME	ATP-dependent RNA helicase vasa, isoform A OS=Drosophila melanogaster (Fruit fly) GN=vas PE=1 SV=3	1	1	0	0	0	0	2	1	1	1	0	0	2	2	2	2	2	3	2	2	3	3	3	0	2	2	3	3	2	2	5
sp|P12881|PSA1_DROME	Proteasome subunit alpha type-1 OS=Drosophila melanogaster (Fruit fly) GN=Prosalpha6 PE=1 SV=1	0	0	0	0	0	0	0	0	0	0	0	0	1	0	0	0	0	0	1	1	0	0	0	1	1	0	0	0	0	0	5
sp|P17886|CRN_DROME	Protein crooked neck OS=Drosophila melanogaster (Fruit fly) GN=crn PE=2 SV=2	0	0	0	0	0	0	0	0	0	0	0	0	1	0	1	1	0	0	0	0	1	0	0	0	0	1	0	0	0	0	5
sp|P22769|PSA71_DROME	Proteasome subunit alpha type-7-1 OS=Drosophila melanogaster (Fruit fly) GN=Prosalpha4 PE=1 SV=2	0	0	0	0	0	0	0	0	0	0	0	0	0	0	0	0	0	1	0	0	0	0	1	2	0	0	0	1	0	0	5
sp|P26270|PSMD7_DROME	26S proteasome non-ATPase regulatory subunit 7 OS=Drosophila melanogaster (Fruit fly) GN=Rpn8 PE=1 SV=6	0	0	0	0	0	0	0	0	0	0	0	0	0	0	0	0	0	1	1	0	0	2	0	1	0	0	0	0	0	0	5
sp|P26802|DDX51_DROME	Probable ATP-dependent RNA helicase Dbp73D OS=Drosophila melanogaster (Fruit fly) GN=Dbp73D PE=2 SV=3	0	0	0	0	0	1	0	0	0	0	0	0	0	0	0	1	0	1	1	0	0	0	2	2	0	0	0	2	0	1	5
sp|P36872|2ABA_DROME	Protein phosphatase PP2A 55 kDa regulatory subunit OS=Drosophila melanogaster (Fruit fly) GN=tws PE=2 SV=1	0	0	0	0	0	0	0	0	0	0	0	0	0	0	0	1	0	2	0	0	0	0	0	2	0	0	0	0	0	0	5
sp|P51592|HYD_DROME	E3 ubiquitin-protein ligase hyd OS=Drosophila melanogaster (Fruit fly) GN=hyd PE=1 SV=3	0	0	0	0	0	0	0	0	0	0	0	0	0	0	0	0	0	0	0	0	2	2	1	0	0	0	0	0	0	0	5
sp|Q7K0L4|WDR26_DROME	WD repeat-containing protein 26 homolog OS=Drosophila melanogaster (Fruit fly) GN=CG7611 PE=1 SV=1	0	0	0	0	0	0	0	0	0	0	0	0	0	0	0	0	2	0	0	0	0	0	0	0	0	0	0	1	0	2	5
sp|Q7KW39|MMSA_DROME	Probable methylmalonate-semialdehyde dehydrogenase [acylating], mitochondrial OS=Drosophila melanogaster (Fruit fly) GN=CG17896 PE=2 SV=1	2	0	1	0	0	0	0	0	0	0	0	0	0	0	0	0	6	2	0	0	0	0	2	2	1	0	0	1	5	1	5
sp|Q9I7M2|GTPBA_DROME	GTP-binding protein 10 homolog OS=Drosophila melanogaster (Fruit fly) GN=CG10628 PE=2 SV=2	0	0	0	0	0	0	0	0	0	0	0	0	0	1	1	0	0	0	2	0	0	0	1	0	0	0	0	0	0	0	5
sp|Q9VI55|UFL1_DROME	E3 UFM1-protein ligase 1 homolog OS=Drosophila melanogaster (Fruit fly) GN=CG1104 PE=1 SV=1	2	0	0	0	0	0	0	0	0	0	0	0	2	1	2	0	0	1	0	0	0	1	0	1	1	0	1	1	2	2	5
sp|Q9VK45|TOR_DROME	Target of rapamycin OS=Drosophila melanogaster (Fruit fly) GN=Tor PE=1 SV=1	0	0	0	1	1	0	0	1	0	2	0	0	3	1	1	0	0	4	0	3	1	3	5	4	0	0	1	0	3	1	5
sp|Q9VQ89|MIO_DROME	WD repeat-containing protein mio OS=Drosophila melanogaster (Fruit fly) GN=mio PE=2 SV=2	0	0	0	0	0	0	0	0	0	0	0	0	0	0	0	0	0	1	1	0	0	1	1	1	0	0	0	0	0	0	5
sp|Q9VSY4|ATAT1_DROME	Alpha-tubulin N-acetyltransferase 1 OS=Drosophila melanogaster (Fruit fly) GN=CG3967 PE=2 SV=2	0	0	0	0	0	0	1	0	0	0	0	0	1	0	1	2	2	3	1	0	0	0	0	0	0	0	0	0	0	0	5
sp|Q9VU02|SMD1_DROME	Probable small nuclear ribonucleoprotein Sm D1 OS=Drosophila melanogaster (Fruit fly) GN=SmD1 PE=1 SV=1	0	0	0	0	0	0	0	0	0	0	0	0	1	0	1	0	0	1	0	0	0	0	0	0	0	1	1	0	0	0	5
sp|Q9VVE2|ROGDI_DROME	Protein rogdi OS=Drosophila melanogaster (Fruit fly) GN=rogdi PE=1 SV=2	0	0	0	0	0	0	0	0	0	0	0	0	0	1	1	0	0	0	1	1	0	0	0	0	0	0	0	0	0	1	5
tr|A0A0B4K765|A0A0B4K765_DROME	Sin3A, isoform G OS=Drosophila melanogaster (Fruit fly) GN=Sin3A PE=1 SV=1	0	0	0	0	0	0	0	0	0	0	0	0	0	0	0	0	0	0	0	0	0	2	2	1	0	0	0	0	0	0	5
tr|A0A0B4LGT9|A0A0B4LGT9_DROME	CG9667, isoform B OS=Drosophila melanogaster (Fruit fly) GN=CG9667 PE=1 SV=1	0	0	0	0	0	0	0	0	0	0	0	0	0	0	0	0	0	0	1	0	1	0	2	1	0	0	0	0	0	0	5
tr|A1Z7S3|A1Z7S3_DROME	Lightoid, isoform B OS=Drosophila melanogaster (Fruit fly) GN=Rab32 PE=1 SV=1	0	0	0	0	0	0	0	0	0	0	0	0	0	0	0	0	0	0	1	0	0	2	2	0	0	0	0	0	0	0	5
tr|A1Z934|A1Z934_DROME	CG8778 OS=Drosophila melanogaster (Fruit fly) GN=CG8778 PE=1 SV=1	0	0	0	0	0	0	0	0	0	0	0	0	0	0	0	0	2	1	0	0	0	0	0	0	0	0	0	1	1	0	5
tr|A8JNK4|A8JNK4_DROME	Cdc42-interacting protein 4, isoform B OS=Drosophila melanogaster (Fruit fly) GN=Cip4 PE=1 SV=1	0	0	0	0	0	0	0	0	0	0	0	0	0	0	0	0	0	1	0	0	0	1	3	0	0	0	0	0	0	0	5
tr|B3DNJ3|B3DNJ3_DROME	IP21465p OS=Drosophila melanogaster (Fruit fly) GN=CG34051-RA PE=2 SV=1	0	0	0	0	0	0	0	0	0	0	0	0	0	0	0	0	1	0	1	0	1	1	0	1	0	0	0	0	0	0	5
tr|B5RJS0|B5RJS0_DROME	CG42388, isoform E OS=Drosophila melanogaster (Fruit fly) GN=Nost PE=1 SV=1	0	0	0	0	0	0	0	0	0	0	0	0	1	1	1	0	0	0	0	1	0	0	1	0	0	0	0	0	0	0	5
tr|D0IQE7|D0IQE7_DROME	MIP14952p OS=Drosophila melanogaster (Fruit fly) GN=CG1674-RB PE=2 SV=1	0	0	0	0	0	0	0	0	0	0	0	0	1	0	0	1	0	0	0	0	1	1	0	1	0	0	0	0	0	0	5
tr|E1JHE1|E1JHE1_DROME	Kinesin-like protein OS=Drosophila melanogaster (Fruit fly) GN=Klp31E PE=1 SV=1	0	0	0	0	0	0	0	0	0	0	0	0	0	0	0	1	1	1	0	0	0	0	0	0	0	0	0	1	1	0	5
tr|E8NH72|E8NH72_DROME	LD23206p OS=Drosophila melanogaster (Fruit fly) GN=CG12090-RB PE=2 SV=1	0	0	0	0	0	0	0	0	0	0	0	0	0	1	1	0	0	1	0	0	0	0	0	0	0	0	1	1	0	0	5
tr|H0RNH8|H0RNH8_DROME	FI16803p1 OS=Drosophila melanogaster (Fruit fly) GN=Cap-RA PE=2 SV=1	0	0	0	0	0	0	0	0	0	0	0	0	0	0	0	1	0	2	0	0	0	0	0	0	0	0	0	0	2	0	5
tr|M9PD03|M9PD03_DROME	CG9586, isoform C OS=Drosophila melanogaster (Fruit fly) GN=CG9586 PE=4 SV=1	0	0	0	0	0	0	0	0	0	0	0	0	0	0	0	0	0	0	1	2	1	1	0	0	0	0	0	0	0	0	5
tr|M9PEE1|M9PEE1_DROME	Smallminded, isoform H OS=Drosophila melanogaster (Fruit fly) GN=smid PE=1 SV=1	0	0	0	0	0	0	0	0	0	0	0	0	0	0	0	1	0	1	0	0	0	0	1	0	0	0	2	0	0	0	5
tr|M9PH63|M9PH63_DROME	CG42240, isoform B OS=Drosophila melanogaster (Fruit fly) GN=CG42240 PE=4 SV=1	0	0	0	0	0	0	0	0	0	0	0	0	0	0	0	0	0	0	1	1	1	1	1	0	0	0	0	0	0	0	5
tr|O97418|O97418_DROME	CG3621, isoform A OS=Drosophila melanogaster (Fruit fly) GN=ND-B14.5A PE=1 SV=1	0	0	0	0	0	0	0	0	0	0	0	0	0	0	0	0	0	3	0	0	0	0	0	0	0	0	0	0	1	1	5
tr|Q24253|Q24253_DROME	AP complex subunit beta OS=Drosophila melanogaster (Fruit fly) GN=AP-1-2beta PE=1 SV=1	6	2	2	3	6	3	0	3	1	1	0	2	6	4	3	10	11	11	10	7	7	13	16	6	4	7	4	6	12	13	5
tr|Q7JRC0|Q7JRC0_DROME	CG12384 OS=Drosophila melanogaster (Fruit fly) GN=CG12384 PE=1 SV=1	0	0	0	0	0	0	0	0	0	0	1	0	0	1	1	1	0	0	2	0	1	0	0	1	1	0	2	0	0	0	5
tr|Q7JYZ0|Q7JYZ0_DROME	CG6426 OS=Drosophila melanogaster (Fruit fly) GN=CG6426 PE=2 SV=1	0	0	0	0	0	0	0	0	0	0	0	0	0	0	0	0	0	1	0	1	0	1	0	0	0	0	0	0	1	1	5
tr|Q8MRB7|Q8MRB7_DROME	RE27528p OS=Drosophila melanogaster (Fruit fly) GN=CG9253 PE=2 SV=1	0	0	0	0	0	0	0	0	0	0	0	0	0	0	0	0	0	1	1	0	0	1	1	1	0	0	0	0	0	0	5
tr|Q8MRZ6|Q8MRZ6_DROME	SD02285p OS=Drosophila melanogaster (Fruit fly) GN=EG:33C11.3 PE=2 SV=1	0	0	0	0	0	0	0	0	0	0	0	0	0	0	0	0	0	0	1	1	1	1	0	1	0	0	0	0	0	0	5
tr|Q8SWZ9|Q8SWZ9_DROME	RH47744p OS=Drosophila melanogaster (Fruit fly) GN=CG2254 PE=2 SV=1	0	0	0	0	0	0	0	0	0	0	0	0	0	0	0	0	2	0	0	0	0	0	1	1	1	0	0	0	0	0	5
tr|Q8T9L3|Q8T9L3_DROME	GM01846p OS=Drosophila melanogaster (Fruit fly) GN=mRpL15 PE=2 SV=1	0	0	0	0	0	0	0	0	0	0	0	0	0	0	0	0	0	0	2	1	0	2	0	0	0	0	0	0	0	0	5
tr|Q9VDL0|Q9VDL0_DROME	Signal recognition particle protein 14 OS=Drosophila melanogaster (Fruit fly) GN=Srp14 PE=1 SV=2	0	0	0	0	0	0	0	0	0	0	0	0	0	0	0	0	1	0	0	0	0	0	0	0	0	1	2	1	0	0	5
tr|Q9VGA4|Q9VGA4_DROME	MBD-R2 OS=Drosophila melanogaster (Fruit fly) GN=MBD-R2 PE=1 SV=2	0	0	0	0	0	0	0	0	0	0	0	0	0	0	0	1	0	0	0	1	0	2	1	0	0	0	0	0	0	0	5
tr|Q9VIW5|Q9VIW5_DROME	CG10237, isoform B OS=Drosophila melanogaster (Fruit fly) GN=CG10237 PE=1 SV=2	6	0	1	1	0	0	3	0	1	1	0	0	4	4	6	7	8	6	1	1	0	3	3	3	3	3	2	5	6	5	5
tr|Q9VSF9|Q9VSF9_DROME	CG13674, isoform A OS=Drosophila melanogaster (Fruit fly) GN=CG13674 PE=4 SV=1	0	1	0	0	0	0	0	0	0	0	0	0	1	1	0	0	0	1	0	1	2	1	0	0	2	0	0	1	0	0	5
tr|Q9VU45|Q9VU45_DROME	CG11278-PA OS=Drosophila melanogaster (Fruit fly) GN=Syx13 PE=1 SV=1	1	0	0	0	0	0	0	0	0	0	0	0	0	0	0	1	1	0	2	1	1	1	1	1	0	0	0	0	1	0	5
tr|Q9VWI2|Q9VWI2_DROME	NAT1 ortholog, isoform A OS=Drosophila melanogaster (Fruit fly) GN=NAA15-16 PE=1 SV=1	1	1	0	0	0	0	0	0	0	0	0	0	1	2	1	0	1	0	2	0	2	0	1	0	1	2	1	0	1	0	5
tr|Q9W106|Q9W106_DROME	CG3589 OS=Drosophila melanogaster (Fruit fly) GN=CG3589 PE=1 SV=2	0	0	0	0	0	0	0	0	0	0	0	1	0	1	0	0	1	1	1	1	1	0	1	0	1	0	0	0	1	1	5
sp|Q7JVI3|EIF3M_DROME	Eukaryotic translation initiation factor 3 subunit M OS=Drosophila melanogaster (Fruit fly) GN=Tango7 PE=2 SV=1	9	3	4	5	9	4	0	3	1	1	0	3	10	8	10	18	12	18	8	7	5	20	18	16	5	8	9	14	12	16	4.97674
tr|Q9VGQ1|Q9VGQ1_DROME	CG5214 OS=Drosophila melanogaster (Fruit fly) GN=CG5214 PE=1 SV=1	26	21	22	28	34	21	11	12	14	12	12	17	44	37	40	62	59	102	34	35	37	116	159	72	53	34	34	67	93	70	4.9697
tr|M9NG39|M9NG39_DROME	Protein on ecdysone puffs, isoform D OS=Drosophila melanogaster (Fruit fly) GN=Pep PE=1 SV=1	5	8	4	10	5	3	14	11	7	9	14	12	27	26	28	24	20	19	43	37	39	41	42	20	21	24	25	22	21	25	4.8932
tr|Q9VXI6|Q9VXI6_DROME	Cytochrome b-c1 complex subunit 7 OS=Drosophila melanogaster (Fruit fly) GN=UQCR-14 PE=1 SV=1	0	1	0	0	0	2	0	0	1	1	0	3	2	3	2	2	4	3	2	3	1	2	3	2	3	2	3	3	2	2	4.88889
tr|Q960Y8|Q960Y8_DROME	Aluminum tubes, isoform G OS=Drosophila melanogaster (Fruit fly) GN=alt PE=1 SV=1	11	4	4	5	6	6	5	7	4	3	2	3	13	9	12	18	15	23	13	10	12	36	36	21	8	11	12	16	18	12	4.83607
tr|Q9VEH0|Q9VEH0_DROME	Aluminum tubes, isoform A OS=Drosophila melanogaster (Fruit fly) GN=alt PE=1 SV=1	11	4	4	5	6	6	5	7	4	3	2	3	13	9	12	18	15	23	14	10	12	35	36	21	8	11	12	16	18	12	4.83607
sp|Q86S05|LIG_DROME	Protein lingerer OS=Drosophila melanogaster (Fruit fly) GN=lig PE=1 SV=1	7	11	4	11	11	5	7	9	2	3	9	6	19	29	17	24	16	24	28	27	27	36	31	28	15	17	21	21	22	13	4.82558
tr|C3KKC3|C3KKC3_DROME	MIP06744p OS=Drosophila melanogaster (Fruit fly) GN=raptor-RA PE=2 SV=1	0	0	0	2	1	0	1	2	1	1	1	1	3	5	4	2	4	3	2	1	2	3	3	2	2	0	4	4	6	3	4.81818
tr|Q9VHC7|Q9VHC7_DROME	FI21236p1 OS=Drosophila melanogaster (Fruit fly) GN=rump PE=1 SV=1	5	5	2	7	8	4	7	4	8	5	4	6	21	17	23	16	12	16	26	22	21	25	23	13	14	17	10	13	14	15	4.81818
sp|Q9V431|API5_DROME	Apoptosis inhibitor 5 homolog OS=Drosophila melanogaster (Fruit fly) GN=Aac11 PE=2 SV=1	1	1	1	1	1	2	0	0	1	0	0	1	1	2	1	4	3	6	2	2	2	4	3	1	1	2	2	3	4	5	4.8
tr|Q9V4E0|Q9V4E0_DROME	CG1970, isoform B OS=Drosophila melanogaster (Fruit fly) GN=ND-49 PE=1 SV=2	3	5	3	2	4	1	1	1	1	0	0	0	3	11	6	5	1	8	5	6	2	8	6	6	8	6	8	6	5	5	4.77273
tr|E8NH67|E8NH67_DROME	CG9572, isoform B OS=Drosophila melanogaster (Fruit fly) GN=CG9572-RB PE=2 SV=1	0	0	3	0	0	0	1	0	2	4	2	0	2	0	1	3	7	5	2	2	2	9	5	3	3	2	2	4	5	5	4.76923
sp|P47938|THIO1_DROME	Thioredoxin-1 OS=Drosophila melanogaster (Fruit fly) GN=dhd PE=1 SV=1	0	4	0	1	1	1	0	0	0	0	0	0	0	0	0	0	0	0	2	0	6	9	5	5	0	3	3	3	1	1	4.75
sp|Q8MSS1|LVA_DROME	Protein lava lamp OS=Drosophila melanogaster (Fruit fly) GN=lva PE=1 SV=2	0	1	0	2	6	1	2	8	6	8	2	6	2	4	2	5	9	10	8	18	5	26	32	14	3	0	13	20	12	21	4.74419
sp|Q9VN25|EIF3A_DROME	Eukaryotic translation initiation factor 3 subunit A OS=Drosophila melanogaster (Fruit fly) GN=eIF3-S10 PE=1 SV=1	16	5	5	12	16	11	0	3	1	2	0	4	15	13	14	21	21	33	10	7	5	45	41	21	8	9	18	25	23	31	4.73684
sp|Q94524|DYLT_DROME	Dynein light chain Tctex-type OS=Drosophila melanogaster (Fruit fly) GN=Dlc90F PE=1 SV=1	1	1	0	0	0	0	1	1	0	1	0	1	2	2	2	2	2	2	1	2	2	1	2	2	1	2	2	2	2	2	4.71429
tr|Q8MSW0|Q8MSW0_DROME	Isoleucyl-tRNA synthetase, isoform A OS=Drosophila melanogaster (Fruit fly) GN=Aats-ile PE=1 SV=1	1	1	0	1	6	3	0	0	0	0	1	0	0	1	1	8	10	16	0	0	1	3	6	1	0	0	0	6	8	5	4.71429
tr|Q7K569|Q7K569_DROME	Glycerol-3-phosphate dehydrogenase OS=Drosophila melanogaster (Fruit fly) GN=Gpo-1 PE=1 SV=1	15	9	15	12	8	12	2	7	6	0	0	3	16	36	9	18	16	26	10	29	12	29	32	24	26	15	37	35	24	28	4.68889
sp|Q9VPH7|ERF1_DROME	Eukaryotic peptide chain release factor subunit 1 OS=Drosophila melanogaster (Fruit fly) GN=eRF1 PE=1 SV=2	1	0	0	0	1	0	0	0	0	0	0	0	0	1	0	1	0	0	0	0	1	0	0	1	3	2	2	1	1	1	4.66667
tr|E1JJD6|E1JJD6_DROME	Twenty-four, isoform F OS=Drosophila melanogaster (Fruit fly) GN=tyf PE=1 SV=2	2	2	0	2	1	0	3	1	0	1	0	2	0	4	2	8	2	4	4	3	3	7	5	8	4	3	6	5	1	1	4.66667
tr|I0DHK9|I0DHK9_DROME	FI20113p1 OS=Drosophila melanogaster (Fruit fly) GN=CG33523-RD PE=2 SV=1	0	0	0	1	1	0	0	0	0	1	0	2	0	0	0	0	0	3	4	0	2	4	5	3	0	0	0	2	5	0	4.66667
tr|M9PEF6|M9PEF6_DROME	CG3714, isoform H OS=Drosophila melanogaster (Fruit fly) GN=CG3714 PE=4 SV=1	4	0	0	1	0	0	0	0	0	0	0	0	2	0	3	3	6	0	0	2	0	1	2	0	0	1	3	2	2	1	4.66667
tr|P92030|P92030_DROME	Egalitarian OS=Drosophila melanogaster (Fruit fly) GN=egl PE=2 SV=2	0	0	0	1	1	0	1	0	1	0	1	2	1	0	1	2	1	3	1	4	2	3	5	4	0	2	3	2	2	1	4.625
sp|P15372|ARRA_DROME	Phosrestin-2 OS=Drosophila melanogaster (Fruit fly) GN=Arr1 PE=1 SV=1	9	5	5	9	8	5	2	7	3	3	1	5	13	11	10	15	20	24	16	16	12	14	21	11	13	14	17	21	23	20	4.61905
sp|Q04499|PROD_DROME	Proline dehydrogenase 1, mitochondrial OS=Drosophila melanogaster (Fruit fly) GN=slgA PE=1 SV=2	6	2	4	3	2	3	0	1	2	0	0	2	5	8	4	7	7	11	6	8	2	9	8	3	5	4	9	6	8	10	4.61538
sp|P54351|NSF2_DROME	Vesicle-fusing ATPase 2 OS=Drosophila melanogaster (Fruit fly) GN=Nsf2 PE=2 SV=2	3	3	3	2	1	0	0	1	1	1	0	1	5	3	2	7	9	10	2	4	3	2	1	0	2	4	7	5	6	6	4.58824
tr|Q8T4G5|Q8T4G5_DROME	CG6512-PA, isoform A OS=Drosophila melanogaster (Fruit fly) GN=CG6512 PE=1 SV=1	7	5	3	5	7	4	3	7	7	4	4	9	13	13	10	19	23	25	17	15	7	24	27	13	9	9	12	20	26	20	4.57576
sp|P19334|TRP_DROME	Transient receptor potential protein OS=Drosophila melanogaster (Fruit fly) GN=trp PE=1 SV=3	8	6	5	4	5	6	2	8	2	3	5	5	3	8	4	20	16	24	6	17	6	25	20	18	10	10	12	26	20	29	4.56667
tr|A0A0B4KFZ4|A0A0B4KFZ4_DROME	Tetraspanin OS=Drosophila melanogaster (Fruit fly) GN=TM4SF PE=1 SV=1	1	1	1	3	2	2	3	5	2	4	0	5	3	6	7	10	6	11	8	7	4	8	13	5	5	6	6	10	13	9	4.56667
tr|F9W325|F9W325_DROME	FI14723p1 OS=Drosophila melanogaster (Fruit fly) GN=larp-RB PE=2 SV=1	5	5	3	5	3	2	4	6	4	5	2	3	11	17	16	10	4	9	20	12	17	15	10	11	12	13	16	11	5	10	4.5625
tr|Q9VXQ5|Q9VXQ5_DROME	GH13725p OS=Drosophila melanogaster (Fruit fly) GN=Tcp-1zeta PE=1 SV=1	0	3	1	1	0	0	0	1	2	1	1	0	3	1	2	3	3	4	4	1	1	4	6	7	3	0	2	1	2	3	4.54545
sp|Q27597|NCPR_DROME	NADPH--cytochrome P450 reductase OS=Drosophila melanogaster (Fruit fly) GN=Cpr PE=2 SV=2	0	0	1	1	0	3	0	0	0	0	0	0	5	2	2	1	1	7	0	0	0	0	3	1	2	1	0	2	0	0	4.5
sp|Q9V9A7|MCCB_DROME	Probable methylcrotonoyl-CoA carboxylase beta chain, mitochondrial OS=Drosophila melanogaster (Fruit fly) GN=l(2)04524 PE=2 SV=1	1	0	0	0	0	0	0	0	0	0	0	0	0	0	0	0	2	0	2	0	0	2	2	1	0	0	0	0	0	0	4.5
sp|Q9VVW1|A76A_DROME	Accessory gland protein Acp76A OS=Drosophila melanogaster (Fruit fly) GN=Acp76A PE=2 SV=2	0	0	0	0	0	0	1	2	0	0	0	0	0	0	0	0	1	0	0	0	0	0	0	1	0	0	4	6	5	1	4.5
tr|O61444|O61444_DROME	MAP kinase kinase 4, isoform A OS=Drosophila melanogaster (Fruit fly) GN=Mkk4 PE=1 SV=1	0	0	0	0	0	0	0	1	0	0	0	0	1	0	0	0	0	2	0	1	0	1	1	0	0	0	0	0	2	1	4.5
tr|Q7K110|Q7K110_DROME	LD18774p OS=Drosophila melanogaster (Fruit fly) GN=OstDelta PE=1 SV=1	1	1	1	1	1	1	0	0	0	0	0	1	0	0	0	1	1	5	7	3	1	7	6	3	0	0	0	0	1	1	4.5
tr|Q7K3M5|Q7K3M5_DROME	CG11107, isoform A OS=Drosophila melanogaster (Fruit fly) GN=Dhx15 PE=1 SV=1	0	1	0	0	0	0	4	0	0	0	0	0	0	0	2	2	1	4	3	2	2	2	2	3	0	0	2	0	1	1	4.5
tr|Q8IGA9|Q8IGA9_DROME	SD05534p OS=Drosophila melanogaster (Fruit fly) GN=IntS1 PE=2 SV=1	0	0	0	0	0	0	0	0	0	0	0	1	0	1	0	1	0	0	0	0	1	1	1	2	0	1	0	1	0	0	4.5
tr|Q24506|Q24506_DROME	Sterol carrier protein x OS=Drosophila melanogaster (Fruit fly) GN=ScpX PE=2 SV=1	3	2	1	2	3	2	0	0	0	0	0	1	4	4	3	4	7	10	2	0	1	6	5	4	1	2	3	4	4	3	4.46667
sp|Q8SWR8|ATX2_DROME	Ataxin-2 homolog OS=Drosophila melanogaster (Fruit fly) GN=Atx2 PE=1 SV=1	2	2	2	3	3	1	0	2	0	1	3	2	0	3	0	4	3	4	4	13	7	13	12	13	5	0	3	4	2	8	4.45455
sp|Q08473|SQD_DROME	RNA-binding protein squid OS=Drosophila melanogaster (Fruit fly) GN=sqd PE=1 SV=3	5	2	0	4	3	2	0	0	0	0	0	1	2	1	4	6	3	5	12	5	6	9	8	5	2	2	3	3	1	3	4.44444
sp|P15330|DORS_DROME	Embryonic polarity protein dorsal OS=Drosophila melanogaster (Fruit fly) GN=dl PE=1 SV=2	3	0	0	3	1	2	0	0	0	0	0	0	0	3	0	4	2	6	0	3	1	5	5	4	0	0	0	3	2	6	4.4
sp|Q70PY2|PGSB1_DROME	Peptidoglycan-recognition protein SB1 OS=Drosophila melanogaster (Fruit fly) GN=PGRP-SB1 PE=2 SV=2	0	0	0	0	0	0	0	3	0	0	0	1	0	0	0	0	0	1	1	2	2	1	1	2	0	0	2	4	2	4	4.4
tr|Q9VDC3|Q9VDC3_DROME	AP complex subunit sigma	0	0	1	0	0	2	0	0	1	0	0	0	0	0	0	1	2	2	1	2	2	0	2	1	0	3	2	2	1	1	4.4
tr|Q9VZT8|Q9VZT8_DROME	CG14964 OS=Drosophila melanogaster (Fruit fly) GN=CG14964 PE=1 SV=3	0	0	0	0	0	0	1	0	2	1	0	0	1	0	0	1	3	2	1	2	1	2	6	2	0	0	0	0	0	1	4.4
tr|A0A0B4KEW6|A0A0B4KEW6_DROME	Amphiphysin, isoform B OS=Drosophila melanogaster (Fruit fly) GN=Amph PE=1 SV=1	8	7	4	8	7	6	1	2	0	2	0	0	7	2	4	6	8	10	11	12	11	19	23	16	7	8	6	12	20	19	4.36957
sp|Q23979|MY61F_DROME	Myosin-IB OS=Drosophila melanogaster (Fruit fly) GN=Myo61F PE=1 SV=3	4	3	0	1	0	0	0	2	0	0	0	0	3	1	3	3	8	6	1	1	0	0	0	0	4	4	4	1	6	3	4.36364
sp|Q9NJH0|EF1G_DROME	Elongation factor 1-gamma OS=Drosophila melanogaster (Fruit fly) GN=Ef1gamma PE=2 SV=2	9	7	10	12	9	10	1	3	1	0	1	0	9	11	4	21	23	17	9	6	7	25	24	19	10	9	15	21	21	28	4.35938
tr|A0AMM0|A0AMM0_DROME	CG6255 protein OS=Drosophila melanogaster (Fruit fly) GN=CG6255 PE=3 SV=1	2	2	0	2	1	2	4	3	5	4	2	3	5	4	4	7	9	14	7	6	6	4	10	5	6	6	8	8	14	12	4.35484
sp|P10333|MS2A_DROME	Accessory gland-specific peptide 26Aa OS=Drosophila melanogaster (Fruit fly) GN=Acp26Aa PE=2 SV=2	5	3	4	5	3	3	3	4	2	2	3	9	8	7	8	10	14	13	13	15	10	18	12	9	9	8	8	14	12	16	4.34043
tr|M9PI44|M9PI44_DROME	Trailer hitch, isoform F OS=Drosophila melanogaster (Fruit fly) GN=tral PE=1 SV=1	13	19	16	19	18	16	38	22	20	24	41	27	62	67	78	67	49	60	104	55	103	94	92	68	46	64	67	38	35	40	4.33942
sp|Q8T079|GLYR1_DROME	Putative oxidoreductase GLYR1 homolog OS=Drosophila melanogaster (Fruit fly) GN=CG4747 PE=1 SV=1	0	0	0	0	0	0	0	0	0	1	0	1	1	1	0	1	3	1	0	0	0	0	0	0	0	1	0	2	2	1	4.33333
sp|Q9I7S8|PUR6_DROME	Multifunctional protein ADE2 OS=Drosophila melanogaster (Fruit fly) GN=ade5 PE=2 SV=2	0	0	0	0	1	0	0	0	0	1	0	0	0	0	0	1	1	0	0	0	0	0	1	0	1	4	0	2	0	3	4.33333
tr|M9MRX0|M9MRX0_DROME	Limpet, isoform J OS=Drosophila melanogaster (Fruit fly) GN=Lmpt PE=1 SV=1	5	3	1	2	5	2	0	0	1	1	3	0	3	0	8	10	7	10	5	1	7	4	5	5	5	7	6	8	8	5	4.33333
sp|P14199|REF2P_DROME	Protein ref(2)P OS=Drosophila melanogaster (Fruit fly) GN=ref(2)P PE=1 SV=2	1	0	2	1	1	3	1	2	0	0	0	1	5	4	5	2	4	3	3	4	5	3	1	1	5	1	4	3	2	1	4.30769
tr|M9PF14|M9PF14_DROME	Trailer hitch, isoform C OS=Drosophila melanogaster (Fruit fly) GN=tral PE=1 SV=1	13	19	18	20	19	18	38	22	20	24	41	27	64	68	80	67	51	60	105	55	104	94	92	70	47	65	67	39	36	40	4.3
sp|Q9VYY2|SPCS2_DROME	Signal peptidase complex subunit 2 OS=Drosophila melanogaster (Fruit fly) GN=Spase25 PE=2 SV=1	2	0	0	1	0	2	0	0	0	0	0	1	0	4	0	1	2	4	0	2	0	0	3	3	0	0	1	3	5	2	4.28571
tr|Q76NQ0|Q76NQ0_DROME	Dolichyl-diphosphooligosaccharide--protein glycosyltransferase subunit 1 OS=Drosophila melanogaster (Fruit fly) GN=CG33303 PE=1 SV=1	4	0	0	2	3	0	0	1	0	0	0	0	0	2	0	1	2	5	4	3	1	7	9	2	0	0	2	0	6	3	4.27273
tr|Q9VJ44|Q9VJ44_DROME	CG17597, isoform B OS=Drosophila melanogaster (Fruit fly) GN=CG17597 PE=1 SV=2	3	2	1	2	3	2	0	0	0	0	0	1	4	4	3	4	7	10	2	0	1	5	5	3	1	2	3	3	4	3	4.26667
tr|M9PFX9|M9PFX9_DROME	Limpet, isoform N OS=Drosophila melanogaster (Fruit fly) GN=Lmpt PE=1 SV=1	5	3	1	2	4	2	0	1	0	1	3	0	3	0	8	9	7	9	5	1	7	4	5	5	4	6	5	8	7	5	4.26087
tr|Q9VZZ6|Q9VZZ6_DROME	CG16985 protein OS=Drosophila melanogaster (Fruit fly) GN=CG16985 PE=1 SV=1	0	3	2	1	1	1	1	5	3	2	1	2	3	3	2	3	2	6	4	5	5	12	12	8	3	4	4	7	7	8	4.26087
tr|E1JGN0|E1JGN0_DROME	Par-1, isoform P OS=Drosophila melanogaster (Fruit fly) GN=par-1 PE=1 SV=1	2	0	3	5	5	2	3	5	2	3	1	3	5	5	3	7	6	7	10	13	8	16	15	10	6	8	7	8	6	9	4.25714
tr|A0A0B4LH32|A0A0B4LH32_DROME	CG42672, isoform I OS=Drosophila melanogaster (Fruit fly) GN=CG42672 PE=1 SV=1	0	0	0	0	0	0	1	1	0	0	0	1	0	0	1	3	1	3	0	0	0	1	2	1	0	1	0	2	1	1	4.25
tr|Q8T0Q4|Q8T0Q4_DROME	GH13992p OS=Drosophila melanogaster (Fruit fly) GN=shrb PE=1 SV=1	3	1	0	3	3	2	2	2	4	1	1	1	2	3	2	3	8	7	0	10	0	10	17	8	3	5	3	6	8	7	4.25
tr|Q8T3P0|Q8T3P0_DROME	GM01289p OS=Drosophila melanogaster (Fruit fly) GN=P5CDh1 PE=2 SV=1	0	0	1	0	0	2	0	0	0	0	0	0	1	1	1	0	1	2	0	0	0	2	1	0	3	0	0	2	2	1	4.25
tr|A0A0B4K891|A0A0B4K891_DROME	CG8963, isoform E OS=Drosophila melanogaster (Fruit fly) GN=CG8963 PE=1 SV=1	1	2	1	2	2	2	2	1	0	1	1	1	5	5	6	2	3	5	5	3	4	2	6	3	1	2	4	4	6	6	4.23529
tr|Q95RE4|Q95RE4_DROME	LD37574p OS=Drosophila melanogaster (Fruit fly) GN=yps PE=1 SV=1	13	12	9	10	15	8	13	8	8	10	16	15	33	41	37	19	16	25	45	49	48	42	38	32	29	26	29	21	26	28	4.23188
tr|A1ZBB4|A1ZBB4_DROME	CG30122, isoform B OS=Drosophila melanogaster (Fruit fly) GN=CG30122 PE=1 SV=1	3	2	1	1	3	1	2	1	2	0	3	2	4	5	12	9	6	9	5	4	4	9	8	4	3	2	0	1	3	5	4.22727
sp|P23128|DDX6_DROME	Putative ATP-dependent RNA helicase me31b OS=Drosophila melanogaster (Fruit fly) GN=me31B PE=1 SV=3	18	30	12	24	23	15	29	19	22	20	20	20	58	58	89	52	37	53	102	48	98	70	75	66	34	55	59	38	34	40	4.21344
tr|Q494H0|Q494H0_DROME	RE64894p OS=Drosophila melanogaster (Fruit fly) GN=CG9297 PE=2 SV=1	0	0	0	0	0	0	1	1	1	1	0	0	1	1	1	0	1	3	0	1	0	1	1	1	3	1	2	2	2	0	4.2
tr|A8JNU6|A8JNU6_DROME	Neural conserved at 73EF, isoform I OS=Drosophila melanogaster (Fruit fly) GN=Nc73EF PE=1 SV=1	65	57	40	63	57	32	27	47	36	26	22	39	128	94	111	148	188	182	77	77	84	137	166	113	68	75	100	111	159	125	4.18555
tr|Q9VVL7|Q9VVL7_DROME	Dihydrolipoyl dehydrogenase OS=Drosophila melanogaster (Fruit fly) GN=CG7430 PE=1 SV=1	3	2	9	1	2	2	4	4	2	2	0	3	3	3	0	4	3	12	8	9	7	16	16	19	12	2	5	8	12	7	4.17143
tr|A0A0B4KI27|A0A0B4KI27_DROME	Ferritin OS=Drosophila melanogaster (Fruit fly) GN=Fer1HCH PE=1 SV=1	0	2	0	1	2	0	0	0	0	0	0	0	1	1	1	2	3	3	0	1	1	2	2	0	1	0	0	2	3	2	4.16667
tr|Q8MRH4|Q8MRH4_DROME	LD46360p OS=Drosophila melanogaster (Fruit fly) GN=Acn PE=2 SV=1	0	2	0	1	1	0	1	0	0	1	0	2	2	2	3	3	0	4	4	3	2	3	1	2	2	4	0	0	2	0	4.11111
sp|P19109|DDX17_DROME	ATP-dependent RNA helicase p62 OS=Drosophila melanogaster (Fruit fly) GN=Rm62 PE=1 SV=3	13	11	7	13	16	8	15	21	12	10	17	19	45	45	56	32	23	37	62	49	50	41	44	29	30	24	28	30	18	24	4.09202
tr|Q8SY69|Q8SY69_DROME	CG41128 OS=Drosophila melanogaster (Fruit fly) GN=CG41128 PE=2 SV=1	0	0	0	1	2	2	1	0	0	0	3	1	1	2	1	3	3	2	2	4	2	4	4	2	2	2	3	2	3	3	4.09091
tr|E2QCS8|E2QCS8_DROME	Tho2, isoform B OS=Drosophila melanogaster (Fruit fly) GN=tho2 PE=1 SV=1	0	0	0	0	0	0	5	2	2	0	4	2	3	4	4	4	2	3	5	7	5	6	8	3	4	1	2	1	2	1	4.0625
tr|Q9VXR5|Q9VXR5_DROME	CG9281, isoform B OS=Drosophila melanogaster (Fruit fly) GN=CG9281 PE=1 SV=1	10	7	6	7	7	10	6	7	6	8	5	6	16	15	16	28	19	26	15	8	13	27	28	29	6	19	20	21	22	20	4.04651
tr|Q9VP57|Q9VP57_DROME	CG7752-PA OS=Drosophila melanogaster (Fruit fly) GN=pzg PE=1 SV=1	2	3	1	2	4	2	2	3	1	2	2	1	4	4	4	5	7	8	4	4	5	7	11	6	3	4	6	8	6	9	4.03846
tr|Q8IQQ0|Q8IQQ0_DROME	CG11661-PF, isoform F OS=Drosophila melanogaster (Fruit fly) GN=Nc73EF PE=1 SV=1	66	50	41	61	56	32	23	45	33	24	22	34	117	84	99	136	179	170	69	68	75	128	153	104	62	70	93	103	151	109	4.03689
sp|A1A708|Y4951_DROME	Uncharacterized protein CG4951 OS=Drosophila melanogaster (Fruit fly) GN=CG4951 PE=1 SV=1	0	0	0	0	0	0	0	0	0	0	0	0	0	0	0	0	0	1	0	0	0	1	1	1	0	0	0	0	0	0	4
sp|A1ZA92|NOL9_DROME	Polynucleotide 5'-hydroxyl-kinase NOL9 OS=Drosophila melanogaster (Fruit fly) GN=CG8414 PE=2 SV=1	0	0	0	0	0	0	0	0	0	0	0	1	0	0	1	1	0	1	0	0	1	0	1	0	0	2	0	1	0	0	4
sp|O77277|TORS_DROME	Torsin-like protein OS=Drosophila melanogaster (Fruit fly) GN=Torsin PE=2 SV=2	0	0	0	0	0	0	0	0	0	0	0	0	0	0	0	0	0	0	1	0	0	1	2	0	0	0	0	0	0	0	4
sp|P02516|HSP23_DROME	Heat shock protein 23 OS=Drosophila melanogaster (Fruit fly) GN=Hsp23 PE=2 SV=2	4	0	0	1	1	0	2	3	1	5	2	4	0	1	1	1	2	3	7	4	5	14	18	4	4	3	4	7	6	12	4
sp|P13709|FSH_DROME	Homeotic protein female sterile OS=Drosophila melanogaster (Fruit fly) GN=fs(1)h PE=1 SV=2	0	0	0	0	0	0	0	0	0	0	0	0	0	0	0	0	0	0	0	0	1	0	1	1	0	1	0	0	0	0	4
sp|P29413|CALR_DROME	Calreticulin OS=Drosophila melanogaster (Fruit fly) GN=Crc PE=1 SV=2	0	0	0	0	0	0	0	0	0	0	0	0	0	0	0	0	0	0	0	0	0	0	0	1	3	0	0	0	0	0	4
sp|P32748|PYRD_DROME	Dihydroorotate dehydrogenase (quinone), mitochondrial OS=Drosophila melanogaster (Fruit fly) GN=Dhod PE=2 SV=2	0	0	0	0	0	0	0	0	0	0	0	0	0	0	0	0	0	2	0	0	0	0	1	0	0	0	1	0	0	0	4
sp|P36958|RPB9_DROME	DNA-directed RNA polymerase II subunit RPB9 OS=Drosophila melanogaster (Fruit fly) GN=RpII15 PE=2 SV=2	0	0	0	0	0	0	0	0	0	0	0	0	0	1	1	0	0	0	0	0	0	0	0	0	1	0	0	1	0	0	4
sp|P46415|ADHX_DROME	Alcohol dehydrogenase class-3 OS=Drosophila melanogaster (Fruit fly) GN=Fdh PE=1 SV=3	0	0	0	0	0	0	0	0	0	0	0	0	0	0	0	0	0	1	0	0	0	1	0	1	0	0	0	0	1	0	4
sp|P47825|TAF4_DROME	Transcription initiation factor TFIID subunit 4 OS=Drosophila melanogaster (Fruit fly) GN=Taf4 PE=1 SV=1	0	0	0	0	0	0	0	0	0	0	0	0	0	0	0	0	0	0	0	0	1	1	2	0	0	0	0	0	0	0	4
sp|P52304|POLO_DROME	Serine/threonine-protein kinase polo OS=Drosophila melanogaster (Fruit fly) GN=polo PE=1 SV=2	0	0	0	0	0	0	0	0	0	0	0	0	0	0	0	1	0	1	0	0	0	0	0	1	0	0	0	1	0	0	4
sp|P55824|FAF_DROME	Probable ubiquitin carboxyl-terminal hydrolase FAF OS=Drosophila melanogaster (Fruit fly) GN=faf PE=1 SV=2	0	0	0	0	0	0	0	0	0	0	0	0	0	1	0	0	1	0	0	0	0	0	1	0	0	0	0	0	0	1	4
sp|Q07327|ROP_DROME	Protein ROP OS=Drosophila melanogaster (Fruit fly) GN=Rop PE=2 SV=2	0	0	1	0	0	0	0	0	0	1	0	1	0	0	0	1	0	2	1	1	0	2	2	1	0	2	1	1	1	1	4
sp|Q7KLV9|PSD11_DROME	26S proteasome non-ATPase regulatory subunit 11 OS=Drosophila melanogaster (Fruit fly) GN=Rpn6 PE=1 SV=1	0	0	0	0	0	0	0	0	0	0	0	0	0	0	1	0	0	0	1	0	0	0	0	0	0	2	0	0	0	0	4
sp|Q8SY72|SMCO4_DROME	Single-pass membrane and coiled-coil domain-containing protein 4 homolog OS=Drosophila melanogaster (Fruit fly) GN=CG33169 PE=3 SV=1	0	0	0	0	0	0	0	0	0	0	0	0	0	0	0	0	0	0	1	0	0	1	1	0	0	0	0	0	0	1	4
sp|Q9V3H2|PSDE_DROME	26S proteasome non-ATPase regulatory subunit 14 OS=Drosophila melanogaster (Fruit fly) GN=Rpn11 PE=1 SV=1	0	0	0	0	0	0	0	0	0	0	0	0	0	0	0	0	0	1	0	0	0	0	1	0	0	0	1	0	1	0	4
sp|Q9VDE5|PPAN_DROME	Protein Peter pan OS=Drosophila melanogaster (Fruit fly) GN=ppan PE=1 SV=1	0	0	0	0	0	0	0	0	0	0	0	0	0	0	0	0	1	1	0	0	0	0	1	1	0	0	0	0	0	0	4
sp|Q9VEX9|SAP18_DROME	Histone deacetylase complex subunit SAP18 OS=Drosophila melanogaster (Fruit fly) GN=Bin1 PE=1 SV=1	0	1	2	0	3	0	3	3	3	2	4	0	5	3	5	5	6	5	6	4	8	5	4	5	5	5	4	4	5	4	4
sp|Q9VL78|FKB59_DROME	FK506-binding protein 59 OS=Drosophila melanogaster (Fruit fly) GN=FKBP59 PE=1 SV=1	0	0	0	0	0	0	0	0	0	0	0	0	0	0	0	0	0	1	0	0	0	0	0	0	0	0	0	1	1	1	4
sp|Q9VQ79|AIFM1_DROME	Putative apoptosis-inducing factor 1, mitochondrial OS=Drosophila melanogaster (Fruit fly) GN=AIF PE=2 SV=2	0	0	0	0	0	0	0	0	0	0	0	0	0	0	0	1	0	0	0	1	0	0	0	0	0	0	1	0	1	0	4
sp|Q9VQQ9|EXOC2_DROME	Exocyst complex component 2 OS=Drosophila melanogaster (Fruit fly) GN=Sec5 PE=2 SV=1	0	0	0	0	0	0	0	0	0	0	0	0	0	0	0	0	1	2	0	0	0	0	0	0	0	0	0	0	1	0	4
sp|Q9VYB7|TPST_DROME	Protein-tyrosine sulfotransferase OS=Drosophila melanogaster (Fruit fly) GN=Tango13 PE=2 SV=2	0	0	0	0	0	0	0	0	0	0	0	0	0	0	0	0	0	0	0	0	0	2	2	0	0	0	0	0	0	0	4
sp|Q9VYR0|LS12A_DROME	Protein LSM12 homolog A OS=Drosophila melanogaster (Fruit fly) GN=CG15735 PE=2 SV=2	0	0	0	0	0	0	0	0	0	0	0	0	0	0	0	0	0	0	0	0	1	1	1	1	0	0	0	0	0	0	4
sp|Q9VZI3|UN112_DROME	Unc-112-related protein OS=Drosophila melanogaster (Fruit fly) GN=Fit1 PE=1 SV=1	0	0	0	0	0	0	0	0	0	0	0	0	0	0	0	1	0	3	0	0	0	0	0	0	0	0	0	0	0	0	4
sp|Q9W462|UBP30_DROME	Ubiquitin carboxyl-terminal hydrolase 30 homolog OS=Drosophila melanogaster (Fruit fly) GN=CG3016 PE=2 SV=1	0	0	0	0	0	0	0	0	0	0	0	0	0	0	0	1	0	1	0	0	0	0	0	0	0	1	1	0	0	0	4
tr|A0A0B4LHL1|A0A0B4LHL1_DROME	CG13627, isoform C OS=Drosophila melanogaster (Fruit fly) GN=CG13627 PE=4 SV=1	0	4	0	1	1	0	0	0	0	0	0	0	0	4	1	2	3	0	2	2	1	1	0	3	4	1	1	2	0	1	4
tr|A0A0C4FEI8|A0A0C4FEI8_DROME	Granny smith, isoform F OS=Drosophila melanogaster (Fruit fly) GN=grsm PE=1 SV=1	0	0	1	0	0	0	0	0	0	0	0	0	0	1	1	1	0	0	0	0	1	0	0	1	1	1	0	0	0	1	4
tr|A5XCQ7|A5XCQ7_DROME	Trehalase OS=Drosophila melanogaster (Fruit fly) GN=Treh PE=3 SV=1	0	0	0	0	0	0	0	0	0	0	0	0	0	1	0	0	0	1	0	0	0	0	1	0	0	0	0	0	1	0	4
tr|B3DNM7|B3DNM7_DROME	RH29922p OS=Drosophila melanogaster (Fruit fly) GN=CG6547-RA PE=2 SV=1	0	0	0	0	0	0	0	0	0	0	0	0	0	0	0	0	0	0	0	1	0	1	1	1	0	0	0	0	0	0	4
tr|B6UX38|B6UX38_DROME	Meiotic recombination 11 OS=Drosophila melanogaster (Fruit fly) GN=mre11 PE=3 SV=1	0	0	0	0	0	0	0	0	0	0	0	0	0	0	0	0	0	0	0	0	0	1	1	1	0	0	0	1	0	0	4
tr|B7FNI7|B7FNI7_DROME	FI03269p OS=Drosophila melanogaster (Fruit fly) GN=CG6937-RA PE=2 SV=1	0	1	0	0	1	0	2	2	1	1	2	1	1	0	2	1	2	0	7	4	4	13	6	3	2	1	1	1	0	0	4
tr|C7LAF6|C7LAF6_DROME	RE09961p OS=Drosophila melanogaster (Fruit fly) GN=rdx-RA PE=2 SV=1	0	0	0	0	0	0	0	0	0	0	0	0	1	1	2	0	0	0	0	0	0	0	0	0	0	0	0	0	0	0	4
tr|D4G7D4|D4G7D4_DROME	RE12602p OS=Drosophila melanogaster (Fruit fly) GN=orb-RA PE=2 SV=1	0	0	0	0	0	0	0	0	0	0	0	0	0	0	1	0	0	0	0	0	2	0	0	0	0	1	0	0	0	0	4
tr|D5AEL6|D5AEL6_DROME	LD13093p OS=Drosophila melanogaster (Fruit fly) PE=2 SV=1	0	0	0	0	0	0	0	0	0	0	0	0	0	0	0	0	0	1	1	0	1	0	1	0	0	0	0	0	0	0	4
tr|E1JHT6|E1JHT6_DROME	Reticulon-like protein OS=Drosophila melanogaster (Fruit fly) GN=Rtnl1 PE=1 SV=1	0	0	0	0	0	0	0	0	0	0	0	0	0	0	0	0	0	0	0	0	0	0	0	1	2	0	1	0	0	0	4
tr|L7EEF1|L7EEF1_DROME	Eukaryotic initiation factor 4B, isoform F OS=Drosophila melanogaster (Fruit fly) GN=eIF-4B PE=1 SV=1	0	1	0	0	0	0	0	0	0	0	0	0	1	1	1	0	0	1	0	0	0	0	0	0	1	0	0	1	0	2	4
tr|M9PEX7|M9PEX7_DROME	CG3408, isoform B OS=Drosophila melanogaster (Fruit fly) GN=CG3408 PE=1 SV=1	0	0	0	0	0	0	0	0	0	0	0	0	0	0	0	0	0	0	0	0	0	2	2	0	0	0	0	0	0	0	4
tr|M9PHI7|M9PHI7_DROME	CG5537, isoform B OS=Drosophila melanogaster (Fruit fly) GN=kri PE=1 SV=1	0	0	0	0	0	0	0	0	0	0	0	0	0	0	0	0	1	0	0	0	1	1	1	0	0	0	0	0	0	0	4
tr|O18397|O18397_DROME	Oxysterol-binding protein OS=Drosophila melanogaster (Fruit fly) GN=Osbp PE=2 SV=2	0	0	0	0	0	0	0	0	0	0	0	0	0	0	0	0	0	2	1	0	0	0	0	0	0	0	0	0	1	0	4
tr|O46087|O46087_DROME	EG:63B12.7 protein OS=Drosophila melanogaster (Fruit fly) GN=EG:63B12.7 PE=4 SV=2	0	0	0	0	0	0	0	0	0	0	0	0	0	0	0	0	0	0	1	0	0	1	0	1	0	0	0	0	1	0	4
tr|O46102|O46102_DROME	CG11418, isoform A OS=Drosophila melanogaster (Fruit fly) GN=CG11418-RA PE=1 SV=2	0	0	0	0	0	0	0	0	0	0	0	0	1	0	0	1	0	1	0	0	0	0	0	0	0	0	0	0	0	1	4
tr|Q058X8|Q058X8_DROME	Chorion protein b at 7F, isoform B OS=Drosophila melanogaster (Fruit fly) GN=Cp7Fb PE=2 SV=1	0	0	0	0	0	0	0	0	0	0	0	0	0	0	1	0	0	0	0	0	0	2	1	0	0	0	0	0	0	0	4
tr|Q5BI50|Q5BI50_DROME	Cullin 4, isoform A OS=Drosophila melanogaster (Fruit fly) GN=Cul4 PE=1 SV=1	0	0	0	0	0	0	0	0	0	0	0	0	0	0	0	0	0	0	2	0	0	1	1	0	0	0	0	0	0	0	4
tr|Q5U0X8|Q5U0X8_DROME	CG12325, isoform A OS=Drosophila melanogaster (Fruit fly) GN=CG12325 PE=1 SV=1	0	0	0	0	0	0	0	0	0	0	0	0	0	0	0	2	0	1	0	0	0	0	0	0	0	0	0	0	1	0	4
tr|Q6NPB3|Q6NPB3_DROME	SD14515p OS=Drosophila melanogaster (Fruit fly) GN=CG8525 PE=2 SV=1	0	0	0	0	0	0	0	0	0	0	0	0	0	0	0	1	0	0	0	0	0	0	1	2	0	0	0	0	0	0	4
tr|Q7K3J0|Q7K3J0_DROME	CG8258 OS=Drosophila melanogaster (Fruit fly) GN=CG8258 PE=1 SV=1	0	1	0	2	0	1	0	0	0	0	0	0	0	2	5	1	2	1	0	0	0	0	0	0	3	0	2	2	1	1	4
tr|Q7K4B2|Q7K4B2_DROME	CG7845, isoform A OS=Drosophila melanogaster (Fruit fly) GN=CG7845 PE=1 SV=1	0	0	0	0	0	0	0	0	0	0	0	0	0	0	0	0	0	0	1	1	0	1	0	0	0	1	0	0	0	0	4
tr|Q7K4Y0|Q7K4Y0_DROME	Desaturase 1, isoform A OS=Drosophila melanogaster (Fruit fly) GN=Desat1 PE=1 SV=1	1	0	0	0	0	0	0	0	0	0	0	0	1	1	0	1	0	1	1	0	0	0	0	0	0	0	2	0	0	1	4
tr|Q7KJ69|Q7KJ69_DROME	IP02725p OS=Drosophila melanogaster (Fruit fly) GN=SkpB PE=1 SV=1	0	0	0	0	0	0	0	0	0	0	0	0	0	0	0	0	0	0	0	0	0	0	1	0	0	0	0	1	2	0	4
tr|Q8IA36|Q8IA36_DROME	DAP3 OS=Drosophila melanogaster (Fruit fly) GN=mRpS29 PE=4 SV=1	0	0	0	0	0	0	0	0	0	0	0	0	0	0	0	0	0	0	0	0	0	3	1	0	0	0	0	0	0	0	4
tr|Q8IPZ5|Q8IPZ5_DROME	CG9641-PB, isoform B OS=Drosophila melanogaster (Fruit fly) GN=CG9641 PE=1 SV=1	0	0	0	0	0	0	0	0	0	0	0	0	0	0	0	0	0	1	0	0	0	0	0	0	0	0	0	2	0	1	4
tr|Q8MRV7|Q8MRV7_DROME	SD19562p OS=Drosophila melanogaster (Fruit fly) GN=mRpL3 PE=2 SV=1	0	0	0	0	0	0	0	0	0	0	0	0	1	0	1	0	0	0	1	0	0	0	1	0	0	0	0	0	0	0	4
tr|Q8MYR4|Q8MYR4_DROME	SD14970p OS=Drosophila melanogaster (Fruit fly) GN=CG3335 PE=2 SV=1	0	0	0	0	0	0	0	0	0	0	0	0	0	0	0	0	0	0	0	0	0	1	3	0	0	0	0	0	0	0	4
tr|Q8T3K9|Q8T3K9_DROME	SD03319p OS=Drosophila melanogaster (Fruit fly) GN=CG2970 PE=2 SV=1	0	0	0	0	0	0	0	0	0	1	0	1	0	1	0	0	0	1	1	2	1	2	2	1	0	0	0	0	0	1	4
tr|Q8WSN4|Q8WSN4_DROME	GMP synthetase OS=Drosophila melanogaster (Fruit fly) GN=bur PE=2 SV=1	0	0	0	0	0	0	0	0	0	0	0	1	1	0	0	0	0	0	1	1	2	0	1	1	1	0	0	0	0	0	4
tr|Q95RV6|Q95RV6_DROME	LD09503p OS=Drosophila melanogaster (Fruit fly) GN=CG4877 PE=2 SV=1	0	0	0	0	0	0	0	0	0	0	0	0	0	0	0	1	0	1	0	0	0	0	0	0	0	0	0	1	0	1	4
tr|Q960M4|Q960M4_DROME	LD45324p OS=Drosophila melanogaster (Fruit fly) GN=Prx5 PE=1 SV=1	0	0	0	1	0	0	0	0	1	0	0	0	0	0	0	0	2	0	1	0	3	1	1	4	0	0	0	0	0	0	4
tr|Q9VCT9|Q9VCT9_DROME	RE52890p OS=Drosophila melanogaster (Fruit fly) GN=Usp12-46 PE=2 SV=1	0	0	0	0	0	0	0	0	0	0	0	0	0	0	0	0	0	0	1	1	0	1	1	0	0	0	0	0	0	0	4
tr|Q9VG33|Q9VG33_DROME	Sulfurtransferase OS=Drosophila melanogaster (Fruit fly) GN=CG12279 PE=1 SV=2	0	0	0	0	0	0	0	0	0	0	0	0	0	1	0	1	0	2	0	0	0	0	0	0	0	0	0	0	0	0	4
tr|Q9VJ56|Q9VJ56_DROME	IP03305p OS=Drosophila melanogaster (Fruit fly) GN=Irk3 PE=2 SV=2	0	0	0	0	0	0	0	0	0	0	0	0	1	0	1	0	0	1	0	0	0	0	0	0	1	0	0	0	0	0	4
tr|Q9VLV9|Q9VLV9_DROME	Proctolin OS=Drosophila melanogaster (Fruit fly) GN=Proc PE=2 SV=2	0	0	0	0	0	0	0	0	0	0	0	0	0	0	1	1	1	0	0	0	0	0	0	0	0	0	1	0	0	0	4
tr|Q9VP77|Q9VP77_DROME	CG10565, isoform A OS=Drosophila melanogaster (Fruit fly) GN=CG10565 PE=1 SV=1	0	0	0	0	1	0	0	0	0	0	0	2	0	0	3	0	0	1	1	2	2	0	1	1	2	0	2	1	0	0	4
tr|Q9VSN3|Q9VSN3_DROME	Cuticular protein 66D OS=Drosophila melanogaster (Fruit fly) GN=Cpr66D PE=1 SV=2	0	0	0	0	0	0	0	0	0	0	0	0	0	0	0	0	0	0	0	0	0	0	0	0	0	0	0	0	4	0	4
tr|Q9VU36|Q9VU36_DROME	LP04985p OS=Drosophila melanogaster (Fruit fly) GN=mRpL20 PE=1 SV=1	0	0	0	0	0	0	0	0	0	0	0	0	0	0	1	1	1	0	0	0	0	0	0	0	0	0	1	0	0	0	4
tr|Q9W2R3|Q9W2R3_DROME	LP03320p OS=Drosophila melanogaster (Fruit fly) GN=sktl PE=1 SV=2	0	0	0	0	0	0	0	0	0	0	0	0	0	1	0	0	0	1	0	0	0	0	1	1	0	0	0	0	0	0	4
sp|Q02748|IF4A_DROME	Eukaryotic initiation factor 4A OS=Drosophila melanogaster (Fruit fly) GN=eIF-4a PE=1 SV=3	4	7	2	5	6	4	5	3	7	8	3	1	16	16	14	15	11	15	7	13	13	12	9	10	13	11	16	10	11	10	3.96429
tr|A0A0B4KEZ3|A0A0B4KEZ3_DROME	CG14499 OS=Drosophila melanogaster (Fruit fly) GN=CG14499 PE=4 SV=1	0	0	2	0	2	2	1	4	0	6	4	5	1	4	3	6	7	3	3	4	9	6	5	4	15	5	6	13	8	5	3.96296
tr|C7LAB1|C7LAB1_DROME	SD23689p OS=Drosophila melanogaster (Fruit fly) GN=CG9485-RB PE=2 SV=1	0	1	4	3	4	6	0	0	0	0	0	0	0	2	2	2	6	16	0	2	3	3	6	5	6	4	2	4	7	5	3.94737
tr|Q27598|Q27598_DROME	Pro-phenol oxidase A1 OS=Drosophila melanogaster (Fruit fly) PE=1 SV=1	21	19	13	16	17	19	6	11	10	16	13	17	57	39	39	41	56	47	30	30	43	30	26	39	33	30	41	39	39	47	3.94413
tr|A0A0B4K618|A0A0B4K618_DROME	Fmr1, isoform G OS=Drosophila melanogaster (Fruit fly) GN=Fmr1 PE=1 SV=1	5	12	5	5	5	6	11	4	6	5	15	9	16	23	17	24	9	20	31	20	26	25	22	24	13	15	20	17	13	14	3.92135
sp|Q9VN93|CPR1_DROME	Putative cysteine proteinase CG12163 OS=Drosophila melanogaster (Fruit fly) GN=CG12163 PE=2 SV=2	2	1	0	2	2	0	0	1	0	2	0	0	1	3	1	2	2	3	4	4	3	5	4	2	2	1	1	2	1	2	3.90909
tr|Q9U5W6|Q9U5W6_DROME	Microtubule associated protein OS=Drosophila melanogaster (Fruit fly) GN=msps PE=4 SV=1	0	0	0	2	0	5	0	0	0	2	0	1	0	0	1	2	2	3	3	2	3	8	9	7	0	0	0	0	2	1	3.90909
sp|P62152|CALM_DROME	Calmodulin OS=Drosophila melanogaster (Fruit fly) GN=Cam PE=1 SV=2	11	18	8	10	9	10	2	6	5	2	0	5	30	30	25	27	38	18	8	16	15	12	10	5	16	15	22	18	16	19	3.90805
sp|Q9VU58|NPLP2_DROME	Neuropeptide-like 2 OS=Drosophila melanogaster (Fruit fly) GN=Nplp2 PE=1 SV=1	2	0	2	0	0	2	0	0	0	0	0	2	2	4	2	1	1	0	0	0	1	0	0	4	9	3	1	2	4	1	3.88889
tr|Q8SXM8|Q8SXM8_DROME	Lysine--tRNA ligase OS=Drosophila melanogaster (Fruit fly) GN=Aats-lys PE=1 SV=1	5	2	3	5	4	5	0	1	1	1	1	3	4	4	4	7	7	14	4	4	4	12	14	8	2	5	3	6	13	9	3.875
tr|A0A0B4K7U9|A0A0B4K7U9_DROME	Ryanodine receptor, isoform G OS=Drosophila melanogaster (Fruit fly) GN=RyR PE=1 SV=1	63	49	33	77	84	52	12	45	15	22	11	40	95	70	78	102	154	139	90	98	87	134	143	102	72	75	80	127	159	136	3.85119
tr|Q9VN21|Q9VN21_DROME	LD30155p OS=Drosophila melanogaster (Fruit fly) GN=lost PE=1 SV=1	36	32	26	33	51	28	31	38	26	39	28	33	64	80	73	76	59	93	121	106	100	112	104	97	67	69	88	85	68	86	3.85075
tr|A0A0B4K715|A0A0B4K715_DROME	Ryanodine receptor, isoform J OS=Drosophila melanogaster (Fruit fly) GN=RyR PE=1 SV=1	64	50	33	77	84	52	12	44	15	22	11	39	95	71	79	103	155	139	87	96	85	130	141	101	73	76	81	128	160	137	3.84325
tr|E1JJA4|E1JJA4_DROME	Shibire, isoform L OS=Drosophila melanogaster (Fruit fly) GN=shi PE=1 SV=1	5	1	1	3	3	2	0	2	1	0	0	0	6	1	4	5	5	6	3	2	4	4	6	3	4	3	2	4	6	5	3.84211
tr|A8DZ29|A8DZ29_DROME	Eukaryotic translation initiation factor 4G, isoform B OS=Drosophila melanogaster (Fruit fly) GN=eIF4G PE=1 SV=1	25	17	12	19	19	18	16	21	17	24	12	25	33	58	32	46	27	40	52	78	60	70	69	55	38	35	62	39	30	44	3.84071
tr|M9PFR6|M9PFR6_DROME	Multiprotein bridging factor 1, isoform E OS=Drosophila melanogaster (Fruit fly) GN=mbf1 PE=1 SV=1	3	0	0	2	2	2	1	1	0	1	2	3	2	3	2	4	3	4	4	8	6	4	4	6	3	5	5	2	3	1	3.83333
tr|Q9VSA9|Q9VSA9_DROME	CG7409 OS=Drosophila melanogaster (Fruit fly) GN=CG7409 PE=2 SV=1	0	1	7	1	0	0	3	0	2	0	2	1	3	3	2	1	5	5	7	1	4	9	5	3	4	2	3	4	4	4	3.83333
sp|P21521|SY65_DROME	Synaptotagmin 1 OS=Drosophila melanogaster (Fruit fly) GN=Syt1 PE=1 SV=3	8	5	4	8	7	4	4	0	7	0	1	4	9	11	7	15	14	14	9	15	10	22	17	7	4	5	5	12	19	7	3.81132
sp|P91926|AP2A_DROME	AP-2 complex subunit alpha OS=Drosophila melanogaster (Fruit fly) GN=AP-2alpha PE=1 SV=1	13	7	5	11	14	8	3	7	6	3	4	10	18	15	22	16	21	19	13	20	20	24	28	14	19	15	20	22	23	21	3.80435
tr|Q9W373|Q9W373_DROME	CG12119, isoform A OS=Drosophila melanogaster (Fruit fly) GN=SmydA-9 PE=4 SV=1	2	0	2	0	0	2	0	1	1	0	1	0	3	2	3	3	6	5	1	0	1	2	1	1	0	1	1	4	3	1	3.8
tr|A0A0B4K719|A0A0B4K719_DROME	Ryanodine receptor, isoform I OS=Drosophila melanogaster (Fruit fly) GN=RyR PE=1 SV=1	62	47	31	74	82	50	12	41	15	22	11	36	91	66	74	98	150	130	84	93	80	126	137	97	66	71	75	122	149	130	3.79959
sp|P48810|RB87F_DROME	Heterogeneous nuclear ribonucleoprotein 87F OS=Drosophila melanogaster (Fruit fly) GN=Hrb87F PE=2 SV=2	7	4	6	9	9	7	13	4	5	8	11	14	16	15	17	15	20	23	32	28	24	26	31	28	13	18	12	17	19	15	3.76531
sp|Q8SY33|GAWKY_DROME	Protein Gawky OS=Drosophila melanogaster (Fruit fly) GN=gw PE=1 SV=1	0	0	0	0	0	0	0	1	0	1	0	1	0	2	0	1	2	1	0	1	0	1	1	0	0	0	1	0	2	3	3.75
sp|Q9VXE0|RUXG_DROME	Probable small nuclear ribonucleoprotein G (snRNP-G) (Sm protein G) (Sm-G) (SmG)	0	1	0	0	0	0	3	0	2	0	0	1	3	1	3	3	3	3	1	1	1	1	0	0	2	3	2	0	0	3	3.75
sp|Q94522|SUCA_DROME	Succinyl-CoA ligase [ADP/GDP-forming] subunit alpha, mitochondrial OS=Drosophila melanogaster (Fruit fly) GN=Scsalpha PE=2 SV=3	16	12	11	18	14	10	13	9	13	10	15	13	18	17	18	33	52	34	34	27	28	52	51	36	21	28	27	30	41	34	3.74839
tr|A0A0B4K837|A0A0B4K837_DROME	Ryanodine receptor, isoform E OS=Drosophila melanogaster (Fruit fly) GN=RyR PE=1 SV=1	64	50	33	77	84	52	12	44	15	22	11	39	92	67	76	99	151	135	87	96	85	128	139	99	69	73	78	126	153	134	3.74405
sp|O96827|EF1B_DROME	Probable elongation factor 1-beta OS=Drosophila melanogaster (Fruit fly) GN=Ef1beta PE=1 SV=3	3	1	2	4	2	5	0	0	0	0	0	1	1	2	0	2	8	7	1	3	1	5	10	7	3	0	1	3	9	8	3.73684
sp|Q9NFU0|FMR1_DROME	Fragile X mental retardation syndrome-related protein 1 OS=Drosophila melanogaster (Fruit fly) GN=Fmr1 PE=1 SV=1	4	11	4	4	4	5	11	4	6	5	14	8	12	19	13	21	7	18	28	17	23	23	21	20	11	15	18	15	9	10	3.7037
tr|A0A0B4K664|A0A0B4K664_DROME	Mini spindles, isoform E OS=Drosophila melanogaster (Fruit fly) GN=msps PE=1 SV=1	0	0	0	2	0	4	0	0	0	2	0	1	0	0	0	1	1	1	3	2	3	9	9	7	0	0	0	0	0	1	3.7
tr|Q0KHZ6|Q0KHZ6_DROME	CG7834, isoform A OS=Drosophila melanogaster (Fruit fly) GN=CG7834 PE=1 SV=1	4	2	2	4	3	3	2	0	1	0	1	0	4	3	4	6	10	7	4	4	4	6	5	7	3	5	2	3	6	2	3.69565
sp|P48809|RB27C_DROME	Heterogeneous nuclear ribonucleoprotein 27C OS=Drosophila melanogaster (Fruit fly) GN=Hrb27C PE=1 SV=2	9	10	4	11	6	5	8	7	3	10	6	10	13	16	23	18	15	13	28	18	29	29	21	23	15	17	15	12	11	14	3.66667
sp|P83094|STIM_DROME	Stromal interaction molecule homolog OS=Drosophila melanogaster (Fruit fly) GN=Stim PE=1 SV=1	1	0	0	0	2	0	0	0	0	0	1	1	3	0	0	2	1	2	0	2	1	3	1	0	0	0	2	2	1	2	3.66667
sp|Q9NHV9|VAV_DROME	Protein vav OS=Drosophila melanogaster (Fruit fly) GN=Vav PE=1 SV=2	0	0	1	0	0	0	0	0	0	0	0	1	0	0	0	0	0	0	1	0	1	2	4	1	0	0	0	0	0	2	3.66667
tr|A0A0B4KFY4|A0A0B4KFY4_DROME	CG3499, isoform D OS=Drosophila melanogaster (Fruit fly) GN=CG3499 PE=1 SV=1	0	0	0	0	0	0	0	1	0	0	0	1	0	0	0	0	0	0	1	0	0	5	2	1	0	0	0	2	0	0	3.66667
tr|O77430|O77430_DROME	EG:115C2.4 protein OS=Drosophila melanogaster (Fruit fly) GN=SkpA PE=1 SV=1	0	0	0	1	0	0	0	0	1	0	0	0	0	0	0	1	0	2	2	0	0	0	2	0	1	0	0	1	2	0	3.66667
tr|Q9V3E7|Q9V3E7_DROME	LD24793p OS=Drosophila melanogaster (Fruit fly) GN=Ref1 PE=1 SV=1	3	2	2	3	3	1	2	1	2	3	2	4	6	8	7	6	2	5	4	4	8	4	4	9	5	9	8	7	4	6	3.65517
tr|Q9GV29|Q9GV29_DROME	Prophenoloxidase OS=Drosophila melanogaster (Fruit fly) GN=MoxGM95 PE=4 SV=1	10	10	7	8	8	10	2	2	5	8	2	4	23	15	15	17	23	19	9	14	17	12	10	17	11	12	18	13	15	20	3.63636
sp|P41374|IF2A_DROME	Eukaryotic translation initiation factor 2 subunit 1 OS=Drosophila melanogaster (Fruit fly) GN=eIF-2alpha PE=2 SV=1	6	4	3	6	6	5	1	1	0	0	3	4	8	5	7	5	5	10	9	9	8	14	13	12	5	5	7	8	7	8	3.625
tr|Q9VFV9|Q9VFV9_DROME	DnaJ-like-2, isoform A OS=Drosophila melanogaster (Fruit fly) GN=Droj2 PE=1 SV=1	17	10	9	11	15	9	5	12	7	10	4	10	16	24	17	22	22	23	28	26	21	35	45	21	16	18	22	26	25	28	3.625
tr|Q9VTB4|Q9VTB4_DROME	CG6463-PA OS=Drosophila melanogaster (Fruit fly) GN=ND-13B PE=1 SV=2	1	0	0	0	0	0	2	2	0	1	0	1	0	0	0	1	1	2	4	2	0	7	4	4	0	1	0	1	1	1	3.625
tr|Q8T6I0|Q8T6I0_DROME	EH domain containing protein OS=Drosophila melanogaster (Fruit fly) GN=Past1 PE=1 SV=1	3	3	0	4	4	2	1	2	0	0	0	1	3	3	3	7	3	11	2	2	2	4	7	4	4	1	2	3	6	9	3.61905
tr|A0A0B4JDA0|A0A0B4JDA0_DROME	Moira, isoform B OS=Drosophila melanogaster (Fruit fly) GN=mor PE=1 SV=1	1	0	1	0	1	1	0	0	0	0	0	0	1	2	1	2	2	3	0	0	0	1	0	0	1	0	1	1	2	1	3.6
sp|Q24117|DYL1_DROME	Dynein light chain 1, cytoplasmic OS=Drosophila melanogaster (Fruit fly) GN=ctp PE=1 SV=1	4	3	4	7	6	5	0	4	2	2	1	2	5	8	2	12	16	18	5	7	4	8	7	5	1	4	7	9	16	12	3.56098
sp|Q9U9Q4|EIF3H_DROME	Eukaryotic translation initiation factor 3 subunit H OS=Drosophila melanogaster (Fruit fly) GN=eIF-3p40 PE=2 SV=2	7	1	4	5	6	5	1	1	3	1	0	1	4	3	6	7	8	16	4	5	2	10	12	7	4	5	5	11	11	8	3.55556
sp|P91928|MIC60_DROME	MICOS complex subunit Mic60 OS=Drosophila melanogaster (Fruit fly) GN=Mitofilin PE=1 SV=4	38	21	21	34	30	17	8	17	21	7	11	19	31	40	25	38	54	57	54	64	38	82	89	45	18	22	45	50	67	49	3.54286
tr|A0A0B4KER6|A0A0B4KER6_DROME	Z band alternatively spliced PDZ-motif protein 52, isoform N OS=Drosophila melanogaster (Fruit fly) GN=Zasp52 PE=1 SV=1	5	9	6	8	10	9	5	3	2	5	3	8	17	8	16	15	24	23	8	5	14	19	14	15	17	12	7	16	20	11	3.52703
sp|Q9W334|RS28_DROME	40S ribosomal protein S28 OS=Drosophila melanogaster (Fruit fly) GN=RpS28b PE=1 SV=2	2	1	2	0	3	1	0	2	3	2	0	2	7	7	4	2	3	2	6	4	6	7	4	2	4	2	6	0	1	0	3.52632
sp|Q9VVG4|EXOC1_DROME	Exocyst complex component 1 OS=Drosophila melanogaster (Fruit fly) GN=Sec3 PE=1 SV=2	0	0	0	0	0	0	0	0	0	0	0	1	0	0	0	1	2	0	1	0	0	1	1	0	0	0	0	0	1	0	3.5
tr|A2RVI0|A2RVI0_DROME	CG42319, isoform D OS=Drosophila melanogaster (Fruit fly) GN=CG17041 PE=1 SV=1	0	1	0	0	0	0	0	0	0	0	0	0	1	0	0	1	2	1	0	0	0	0	0	0	1	0	0	0	1	0	3.5
tr|A8JRA4|A8JRA4_DROME	CG6422, isoform C OS=Drosophila melanogaster (Fruit fly) GN=CG6422 PE=1 SV=1	0	0	0	0	0	0	0	1	0	0	0	0	1	1	0	0	0	1	1	1	0	0	0	0	1	0	1	0	0	0	3.5
tr|B1P7A3|B1P7A3_DROME	CG6069 OS=Drosophila melanogaster (Fruit fly) PE=3 SV=1	0	0	0	0	0	0	0	0	0	0	0	1	0	0	0	0	0	0	1	1	1	1	2	0	0	0	0	1	0	0	3.5
tr|M9PAZ4|M9PAZ4_DROME	IA-2 ortholog, isoform E OS=Drosophila melanogaster (Fruit fly) GN=IA-2 PE=1 SV=1	0	0	0	1	1	1	0	0	0	0	0	0	0	1	1	0	1	2	0	0	1	1	1	0	1	1	1	1	1	1	3.5
tr|Q8MQS7|Q8MQS7_DROME	Malate dehydrogenase OS=Drosophila melanogaster (Fruit fly) GN=Mdh1 PE=2 SV=1	0	0	0	0	0	1	0	0	0	0	0	0	0	0	0	0	0	0	0	0	0	0	0	4	3	0	0	0	0	0	3.5
tr|Q9VBU6|Q9VBU6_DROME	CG11857 OS=Drosophila melanogaster (Fruit fly) GN=CG11857 PE=1 SV=1	2	1	1	2	1	1	0	1	0	1	1	2	5	4	4	3	4	3	2	1	2	3	2	2	4	1	2	2	2	3	3.5
tr|Q9VWL0|Q9VWL0_DROME	Mec2 OS=Drosophila melanogaster (Fruit fly) GN=Mec2 PE=1 SV=1	0	0	0	0	1	0	0	0	0	0	0	0	0	0	0	0	1	1	1	1	0	0	1	0	0	0	0	0	0	2	3.5
tr|A0A0B4KFE4|A0A0B4KFE4_DROME	Acyl-CoA synthetase long-chain, isoform J OS=Drosophila melanogaster (Fruit fly) GN=Acsl PE=1 SV=1	8	7	3	3	2	4	4	6	5	3	4	6	6	9	6	10	28	16	9	9	3	14	17	18	6	4	5	8	21	5	3.46429
sp|Q24319|OST48_DROME	Dolichyl-diphosphooligosaccharide--protein glycosyltransferase 48 kDa subunit OS=Drosophila melanogaster (Fruit fly) GN=Ost48 PE=2 SV=2	4	1	0	1	1	2	0	2	1	0	0	0	2	3	2	0	2	6	2	0	0	5	6	3	1	0	2	1	4	6	3.46154
tr|B7YZL1|B7YZL1_DROME	CG10737, isoform O OS=Drosophila melanogaster (Fruit fly) GN=CG10737 PE=1 SV=1	9	7	4	7	8	7	6	5	7	6	5	6	9	9	10	14	17	19	11	15	11	26	21	14	7	9	10	24	25	19	3.46154
tr|Q9VF56|Q9VF56_DROME	CG5205 OS=Drosophila melanogaster (Fruit fly) GN=CG5205 PE=1 SV=2	0	1	0	2	2	0	1	2	1	1	0	0	2	4	1	2	0	1	7	2	7	4	3	1	0	0	1	1	1	1	3.45455
tr|B7YZQ3|B7YZQ3_DROME	Prominin, isoform D OS=Drosophila melanogaster (Fruit fly) GN=prom PE=1 SV=1	1	3	0	3	3	1	2	1	0	1	1	1	1	3	2	3	5	5	3	6	3	5	8	2	2	2	2	3	5	2	3.44444
sp|Q24208|IF2G_DROME	Eukaryotic translation initiation factor 2 subunit 3 OS=Drosophila melanogaster (Fruit fly) GN=eIF-2gamma PE=2 SV=1	5	6	3	7	8	5	0	2	1	1	0	0	7	6	4	12	10	16	4	3	3	11	6	6	6	6	8	10	9	7	3.4359
sp|P11147|HSP7D_DROME	Heat shock 70 kDa protein cognate 4 OS=Drosophila melanogaster (Fruit fly) GN=Hsc70-4 PE=1 SV=3	67	51	57	65	64	58	63	66	38	37	65	68	109	136	122	126	128	131	132	102	160	133	154	143	120	131	149	154	128	146	3.43429
tr|Q7JWE2|Q7JWE2_DROME	CG42807, isoform A OS=Drosophila melanogaster (Fruit fly) GN=CG6183 PE=2 SV=1	9	9	33	6	9	33	0	11	1	4	0	4	12	14	8	28	29	28	12	23	14	34	30	25	17	14	20	29	39	36	3.43333
tr|Q7KMQ0|Q7KMQ0_DROME	26S proteasome regulatory complex subunit p48B OS=Drosophila melanogaster (Fruit fly) GN=Rpt1 PE=1 SV=1	2	0	0	1	1	1	0	0	0	0	1	0	1	0	1	2	2	0	4	1	1	2	2	1	2	1	0	2	1	1	3.42857
sp|Q9W401|CISY_DROME	Probable citrate synthase, mitochondrial OS=Drosophila melanogaster (Fruit fly) GN=kdn PE=2 SV=1	11	8	13	13	9	14	4	3	2	2	3	4	4	4	3	1	3	2	10	9	5	7	9	23	44	32	43	32	35	31	3.41379
tr|D1YSG0|D1YSG0_DROME	Bent, isoform F OS=Drosophila melanogaster (Fruit fly) GN=bt PE=1 SV=1	7	28	21	39	40	14	32	25	34	44	26	14	42	24	40	74	103	94	43	29	51	76	61	72	62	57	22	76	125	57	3.40923
sp|O46106|NOI_DROME	Splicing factor 3A subunit 3 OS=Drosophila melanogaster (Fruit fly) GN=noi PE=1 SV=1	0	0	0	0	0	0	0	0	1	0	2	1	2	0	1	1	1	1	1	0	1	0	2	2	0	1	2	1	1	0	3.4
tr|Q6IDF5|Q6IDF5_DROME	CG12859 OS=Drosophila melanogaster (Fruit fly) GN=ND-B15 PE=1 SV=1	0	0	0	0	0	0	0	2	0	1	0	1	0	3	0	0	0	0	3	0	2	1	1	3	0	1	2	1	0	0	3.4
sp|Q9VHP0|DDX3_DROME	ATP-dependent RNA helicase bel OS=Drosophila melanogaster (Fruit fly) GN=bel PE=1 SV=1	20	24	9	18	19	18	24	29	20	25	21	21	50	45	60	52	36	54	50	38	54	65	69	48	38	35	37	45	27	41	3.38956
tr|Q9VFP0|Q9VFP0_DROME	CG3061 OS=Drosophila melanogaster (Fruit fly) GN=CG3061 PE=1 SV=1	3	0	0	2	1	1	1	0	1	0	1	2	1	0	1	1	1	0	4	5	3	11	8	3	0	0	2	1	1	2	3.38462
sp|P31409|VATB_DROME	V-type proton ATPase subunit B OS=Drosophila melanogaster (Fruit fly) GN=Vha55 PE=2 SV=1	0	3	4	1	2	4	2	2	1	6	0	3	5	2	9	6	12	5	1	1	3	3	4	8	13	3	3	6	7	7	3.37931
sp|Q8T390|SH3G3_DROME	Endophilin-A OS=Drosophila melanogaster (Fruit fly) GN=endoA PE=1 SV=1	0	1	0	2	0	0	0	0	0	1	1	2	0	2	2	2	1	1	1	1	3	3	6	1	2	1	0	0	0	1	3.375
sp|A1ZA47|ZASP_DROME	PDZ and LIM domain protein Zasp OS=Drosophila melanogaster (Fruit fly) GN=Zasp52 PE=1 SV=2	5	11	8	11	12	9	5	3	2	5	3	8	17	10	18	15	25	25	9	5	14	20	15	15	18	13	7	17	22	12	3.33735
sp|Q9XZH6|VATG_DROME	V-type proton ATPase subunit G OS=Drosophila melanogaster (Fruit fly) GN=Vha13 PE=3 SV=1	2	2	1	0	1	0	1	1	0	2	0	1	2	0	2	1	5	2	1	2	2	5	2	3	2	2	1	4	2	2	3.33333
tr|A0A076NAB7|A0A076NAB7_DROME	Rad, Gem/Kir family member 3, isoform E OS=Drosophila melanogaster (Fruit fly) GN=Rgk3 PE=2 SV=1	0	0	0	0	0	1	0	0	0	0	0	1	0	0	0	1	0	1	0	1	1	3	1	1	0	0	0	0	0	1	3.33333
tr|A0A0B4K7E3|A0A0B4K7E3_DROME	PIP5K59B, isoform F OS=Drosophila melanogaster (Fruit fly) GN=PIP5K59B PE=1 SV=1	1	0	0	1	0	0	0	0	0	0	0	0	1	0	0	0	0	0	1	1	1	2	2	0	1	0	0	0	0	1	3.33333
tr|A0A0B4KHY9|A0A0B4KHY9_DROME	CG14257, isoform C OS=Drosophila melanogaster (Fruit fly) GN=CG14257 PE=4 SV=1	0	0	0	1	0	0	0	0	1	0	0	0	0	1	1	0	2	2	0	0	3	0	0	0	0	1	0	0	0	0	3.33333
tr|M9PEC1|M9PEC1_DROME	CG10103, isoform B OS=Drosophila melanogaster (Fruit fly) GN=CG10103 PE=1 SV=1	2	2	0	2	2	1	0	2	0	0	0	0	1	1	1	3	3	3	0	2	0	1	2	2	1	2	4	5	4	5	3.33333
sp|P05303|EF1A2_DROME	Elongation factor 1-alpha 2 OS=Drosophila melanogaster (Fruit fly) GN=Ef1alpha100E PE=2 SV=2	25	32	31	27	27	25	22	20	19	19	25	23	46	37	48	63	72	69	46	34	47	64	78	56	49	55	48	55	60	59	3.33108
sp|Q9VGX3|FAU_DROME	Protein anoxia up-regulated OS=Drosophila melanogaster (Fruit fly) GN=fau PE=1 SV=3	0	2	2	1	3	0	8	1	4	13	0	5	0	0	2	5	12	12	9	4	6	10	8	7	7	8	5	16	17	5	3.325
sp|P23226|MA205_DROME	205 kDa microtubule-associated protein OS=Drosophila melanogaster (Fruit fly) GN=Map205 PE=1 SV=2	6	3	0	5	3	0	4	4	0	4	3	1	1	2	0	2	2	10	5	8	9	14	20	11	2	2	3	5	8	9	3.32353
tr|A0A0B4LGI5|A0A0B4LGI5_DROME	Unc-89, isoform E OS=Drosophila melanogaster (Fruit fly) GN=Unc-89 PE=1 SV=1	14	20	13	23	28	16	19	17	16	9	15	14	28	28	28	35	44	54	43	39	34	53	49	42	32	33	20	33	49	36	3.31707
tr|Q9VZE4|Q9VZE4_DROME	CG1316 OS=Drosophila melanogaster (Fruit fly) GN=CG1316 PE=1 SV=2	1	4	1	3	2	2	15	4	4	4	17	12	11	10	13	12	12	9	22	17	14	16	16	13	11	8	13	12	12	11	3.31429
tr|Q9VZU4|Q9VZU4_DROME	CG12079-PA OS=Drosophila melanogaster (Fruit fly) GN=ND-30 PE=1 SV=1	4	3	2	3	5	3	4	2	0	6	0	2	4	4	7	5	9	12	7	3	5	10	5	8	8	4	6	8	6	5	3.31429
sp|Q9V3P0|PRDX1_DROME	Peroxiredoxin 1 OS=Drosophila melanogaster (Fruit fly) GN=Jafrac1 PE=1 SV=1	3	4	8	3	6	4	4	3	3	0	2	1	4	7	6	9	6	13	6	5	7	12	8	11	8	7	4	9	8	9	3.30952
sp|Q9VHS8|IF4A3_DROME	Eukaryotic initiation factor 4A-III OS=Drosophila melanogaster (Fruit fly) GN=eIF4AIII PE=1 SV=1	1	2	0	2	5	1	4	4	6	4	3	1	11	8	8	6	5	5	7	8	7	7	5	7	7	4	2	4	5	6	3.29412
tr|Q8IPQ6|Q8IPQ6_DROME	CG12162, isoform B OS=Drosophila melanogaster (Fruit fly) GN=POLDIP2 PE=1 SV=1	1	0	1	0	2	0	0	1	0	0	1	0	1	1	1	2	2	2	0	0	0	2	2	0	2	1	1	3	1	2	3.28571
sp|Q9VEN1|FLNA_DROME	Filamin-A OS=Drosophila melanogaster (Fruit fly) GN=cher PE=1 SV=2	0	0	0	1	3	3	0	1	0	1	0	1	1	3	2	0	1	4	2	2	3	3	5	0	2	0	0	2	3	3	3.27273
tr|Q24269|Q24269_DROME	D.melanogaster coding region cloned by GAL4 enhancer trap line OS=Drosophila melanogaster (Fruit fly) GN=l(3)03670 PE=2 SV=1	14	12	8	11	11	6	7	10	7	13	5	9	15	18	11	14	17	28	23	27	15	43	44	20	8	7	14	25	27	17	3.27193
sp|Q9VAW5|LARP_DROME	La-related protein 1 OS=Drosophila melanogaster (Fruit fly) GN=larp PE=1 SV=5	12	8	7	11	8	5	8	8	8	8	6	6	15	25	23	13	5	14	24	21	22	21	18	15	21	21	22	13	5	16	3.27083
sp|P13008|RS26_DROME	40S ribosomal protein S26 OS=Drosophila melanogaster (Fruit fly) GN=RpS26 PE=1 SV=1	3	1	1	2	2	0	0	5	0	0	0	1	5	4	2	6	3	3	3	2	3	2	1	1	2	5	3	3	3	1	3.25
tr|Q9VL02|Q9VL02_DROME	GH08677p OS=Drosophila melanogaster (Fruit fly) GN=nmd PE=1 SV=1	2	0	0	1	0	0	0	0	0	0	0	0	0	0	0	1	3	0	0	0	0	2	0	1	0	0	2	1	2	1	3.25
tr|Q9VVZ4|Q9VVZ4_DROME	CG14095-PA OS=Drosophila melanogaster (Fruit fly) GN=CG14095 PE=1 SV=1	2	2	2	5	6	3	0	0	0	0	0	2	3	6	2	3	4	4	3	4	4	3	3	6	5	4	4	5	6	5	3.21739
sp|Q9VW12|U389_DROME	UPF0389 protein CG9231 OS=Drosophila melanogaster (Fruit fly) GN=CG9231 PE=1 SV=1	2	1	1	1	2	1	0	0	0	0	0	1	1	0	1	2	2	3	2	3	1	4	3	2	0	2	1	2	1	2	3.2
tr|Q8IRQ5|Q8IRQ5_DROME	LP02262p OS=Drosophila melanogaster (Fruit fly) GN=l(1)G0255 PE=1 SV=1	0	1	0	0	0	0	0	2	0	0	0	1	0	0	0	0	0	1	0	0	0	1	1	4	6	1	0	0	2	0	3.2
tr|Q9VF05|Q9VF05_DROME	CG5516, isoform A OS=Drosophila melanogaster (Fruit fly) GN=CG5516 PE=2 SV=1	1	0	0	0	2	1	0	0	0	0	0	0	0	0	0	0	2	3	0	0	0	0	1	1	0	0	3	2	2	2	3.2
tr|Q9VN39|Q9VN39_DROME	CG9775, isoform A OS=Drosophila melanogaster (Fruit fly) GN=CG9775 PE=1 SV=1	2	4	2	2	3	1	4	5	3	4	3	3	7	6	7	6	3	5	4	10	10	7	7	6	8	9	3	6	7	7	3.18919
sp|Q95029|CATL_DROME	Cathepsin L OS=Drosophila melanogaster (Fruit fly) GN=Cp1 PE=2 SV=2	7	5	4	3	5	2	1	2	3	2	2	4	4	8	10	8	5	10	8	5	11	7	8	9	4	8	5	9	3	8	3.17073
tr|Q8IGT4|Q8IGT4_DROME	RE33889p OS=Drosophila melanogaster (Fruit fly) GN=CG11414 PE=2 SV=1	0	0	0	1	1	0	0	1	0	0	1	1	0	0	1	1	1	1	0	2	1	3	2	2	0	1	1	0	2	1	3.16667
sp|P02517|HSP26_DROME	Heat shock protein 26 OS=Drosophila melanogaster (Fruit fly) GN=Hsp26 PE=1 SV=2	6	10	7	6	4	7	9	10	6	12	12	12	5	8	9	11	12	18	20	13	19	39	39	24	11	14	12	23	18	27	3.15686
sp|Q9VLV5|RUXE_DROME	Probable small nuclear ribonucleoprotein E OS=Drosophila melanogaster (Fruit fly) GN=SmE PE=1 SV=1	0	2	0	0	0	0	3	3	2	4	3	3	3	5	6	5	2	4	4	3	3	5	5	4	2	3	3	1	3	5	3.14286
tr|Q9W425|Q9W425_DROME	Rabconnectin-3A OS=Drosophila melanogaster (Fruit fly) GN=Rbcn-3A PE=1 SV=3	9	4	3	8	6	4	0	2	3	2	0	1	7	6	5	10	13	11	6	5	4	8	12	8	3	2	6	10	10	9	3.13953
sp|Q9I7D3|CAPR1_DROME	Caprin homolog OS=Drosophila melanogaster (Fruit fly) GN=Capr PE=1 SV=1	4	3	2	8	5	4	2	2	1	0	2	5	4	12	6	12	2	4	9	6	9	8	5	11	6	5	14	6	0	3	3.12821
tr|Q4V4U0|Q4V4U0_DROME	IP04416p OS=Drosophila melanogaster (Fruit fly) GN=CG15007 PE=2 SV=1	2	5	3	9	8	6	5	2	2	0	2	3	4	10	2	7	12	7	8	9	7	10	8	10	9	10	5	11	11	10	3.125
tr|Q9Y162|Q9Y162_DROME	BcDNA.GH02678 OS=Drosophila melanogaster (Fruit fly) GN=Vps4 PE=1 SV=1	3	1	0	4	3	2	0	2	0	0	0	1	2	4	1	1	2	4	0	5	0	6	6	3	1	0	3	2	6	7	3.11765
tr|A1Z8U0|A1Z8U0_DROME	Pre-mRNA processing factor 8 OS=Drosophila melanogaster (Fruit fly) GN=Prp8 PE=1 SV=1	2	6	2	6	5	4	3	4	2	0	2	1	10	8	10	7	3	9	11	7	7	9	11	2	1	6	6	4	4	3	3.10526
tr|A0A0B4JCW4|A0A0B4JCW4_DROME	Succinyl-CoA ligase subunit beta OS=Drosophila melanogaster (Fruit fly) GN=skap PE=1 SV=1	27	21	19	29	25	24	6	12	8	6	8	10	26	26	30	35	53	35	33	30	19	39	43	32	24	28	30	45	46	32	3.09184
tr|Q9W402|Q9W402_DROME	CG3446, isoform B OS=Drosophila melanogaster (Fruit fly) GN=ND-B16.6 PE=1 SV=1	1	0	3	2	1	1	0	1	0	1	0	0	1	2	1	0	3	3	2	1	2	1	4	3	1	3	3	1	1	2	3.09091
sp|P02828|HSP83_DROME	Heat shock protein 83 OS=Drosophila melanogaster (Fruit fly) GN=Hsp83 PE=1 SV=1	26	26	24	20	19	25	7	9	6	5	5	5	25	34	35	34	36	33	30	23	19	23	23	28	40	31	43	34	29	29	3.08427
sp|Q03017|CACT_DROME	NF-kappa-B inhibitor cactus OS=Drosophila melanogaster (Fruit fly) GN=cact PE=1 SV=2	1	1	2	1	2	2	0	0	0	1	0	1	0	2	1	1	2	2	2	3	3	3	4	3	0	2	2	1	4	2	3.08333
tr|Q9VHE5|Q9VHE5_DROME	RH48056p OS=Drosophila melanogaster (Fruit fly) GN=RpL34b PE=1 SV=1	3	0	0	0	0	0	2	5	1	2	0	0	3	5	5	0	1	0	5	4	7	4	4	0	0	2	3	0	0	0	3.07143
sp|P13060|EF2_DROME	Elongation factor 2 OS=Drosophila melanogaster (Fruit fly) GN=EF2 PE=1 SV=4	47	26	32	41	32	38	20	33	23	27	25	36	53	59	57	74	71	87	61	44	67	78	74	70	44	61	72	65	66	63	3.06037
tr|Q8SYJ2|Q8SYJ2_DROME	CG32230, isoform B OS=Drosophila melanogaster (Fruit fly) GN=ND-MLRQ PE=1 SV=1	15	6	10	9	9	8	3	1	3	1	0	2	8	11	8	14	15	21	12	14	7	11	12	9	7	11	11	13	13	11	3.05882
tr|A0A0B4LG95|A0A0B4LG95_DROME	Lethal (2) k09913, isoform F OS=Drosophila melanogaster (Fruit fly) GN=l(2)k09913 PE=1 SV=1	16	4	3	8	7	8	0	3	1	0	0	3	8	9	10	8	8	14	12	11	5	10	8	3	8	10	11	9	10	11	3.05556
tr|Q9VKZ6|Q9VKZ6_DROME	CG5381, isoform A OS=Drosophila melanogaster (Fruit fly) GN=CG5381 PE=1 SV=2	4	0	0	2	3	0	0	3	0	2	0	3	0	6	0	3	2	5	0	4	0	4	7	7	0	0	3	5	3	6	3.05556
tr|Q9VSH7|Q9VSH7_DROME	Cuticular protein 66Cb OS=Drosophila melanogaster (Fruit fly) GN=Cpr66Cb PE=2 SV=1	2	3	2	3	3	1	3	0	2	1	0	1	2	3	1	4	4	2	5	3	3	2	4	6	4	4	3	5	6	6	3.04545
sp|P08736|EF1A1_DROME	Elongation factor 1-alpha 1 OS=Drosophila melanogaster (Fruit fly) GN=Ef1alpha48D PE=1 SV=2	54	69	57	58	56	50	72	49	45	63	51	67	100	94	111	119	128	141	99	83	125	143	187	135	106	99	92	105	113	111	3.02168
sp|P46461|NSF1_DROME	Vesicle-fusing ATPase 1 OS=Drosophila melanogaster (Fruit fly) GN=comt PE=2 SV=1	17	7	6	7	4	4	1	4	4	2	0	3	12	8	9	11	16	18	5	7	4	7	8	1	7	8	19	13	13	15	3.01667
sp|P08970|SUHW_DROME	Protein suppressor of hairy wing OS=Drosophila melanogaster (Fruit fly) GN=su(Hw) PE=1 SV=2	0	0	0	0	0	0	0	0	0	0	0	0	0	0	0	0	0	0	0	0	0	1	1	1	0	0	0	0	0	0	3
sp|P10383|OTU_DROME	Protein ovarian tumor locus OS=Drosophila melanogaster (Fruit fly) GN=otu PE=2 SV=2	0	0	0	0	0	0	0	0	0	0	0	0	1	1	1	0	0	0	0	0	0	0	0	0	0	0	0	0	0	0	3
sp|P16163|URIC_DROME	Uricase OS=Drosophila melanogaster (Fruit fly) GN=Uro PE=1 SV=2	0	0	0	0	0	0	0	0	0	0	0	0	0	0	0	0	0	2	0	0	0	0	0	1	0	0	0	0	0	0	3
sp|P20232|TFS2_DROME	Transcription elongation factor S-II OS=Drosophila melanogaster (Fruit fly) GN=TfIIS PE=2 SV=1	0	0	0	0	0	0	0	0	0	0	0	0	0	0	0	1	1	0	0	0	0	0	0	0	0	1	0	0	0	0	3
sp|P20432|GSTD1_DROME	Glutathione S-transferase D1 OS=Drosophila melanogaster (Fruit fly) GN=GstD1 PE=1 SV=1	0	0	0	0	0	0	0	0	0	0	0	0	0	0	0	0	0	0	0	0	0	0	0	3	0	0	0	0	0	0	3
sp|P25843|PROF_DROME	Profilin OS=Drosophila melanogaster (Fruit fly) GN=chic PE=1 SV=1	0	0	0	0	0	0	0	0	0	0	0	0	0	0	1	0	1	0	0	0	0	0	0	1	0	0	0	0	0	0	3
sp|P40688|SWA_DROME	Protein swallow OS=Drosophila melanogaster (Fruit fly) GN=swa PE=1 SV=1	0	0	0	0	0	0	0	0	0	0	0	0	0	0	0	0	0	0	0	0	0	1	1	1	0	0	0	0	0	0	3
sp|P43125|RDGB_DROME	Protein retinal degeneration B OS=Drosophila melanogaster (Fruit fly) GN=rdgB PE=1 SV=2	0	0	0	0	0	2	0	0	0	1	0	0	0	0	0	2	0	1	1	1	0	0	3	0	0	0	0	1	2	1	3
sp|P48994|TRPL_DROME	Transient-receptor-potential-like protein OS=Drosophila melanogaster (Fruit fly) GN=trpl PE=1 SV=2	0	0	0	0	0	0	0	0	0	0	0	0	0	0	0	0	2	0	0	1	0	0	0	0	0	0	0	0	0	0	3
sp|P49762|DOA_DROME	Serine/threonine-protein kinase Doa OS=Drosophila melanogaster (Fruit fly) GN=Doa PE=1 SV=2	0	0	0	0	0	0	0	0	0	1	0	1	0	1	1	0	0	0	2	0	0	1	2	0	0	0	1	0	0	1	3
sp|P49847|TAF6_DROME	Transcription initiation factor TFIID subunit 6 OS=Drosophila melanogaster (Fruit fly) GN=Taf6 PE=1 SV=2	0	0	0	0	0	0	0	0	0	0	0	0	0	0	0	0	0	0	0	0	0	2	0	0	0	0	0	0	0	1	3
sp|P49905|TAF12_DROME	Transcription initiation factor TFIID subunit 12 OS=Drosophila melanogaster (Fruit fly) GN=Taf12 PE=1 SV=1	0	0	0	0	0	0	0	0	0	0	0	0	0	0	0	0	0	0	0	0	0	1	1	1	0	0	0	0	0	0	3
sp|P91938|TRXR1_DROME	Thioredoxin reductase 1, mitochondrial OS=Drosophila melanogaster (Fruit fly) GN=Trxr-1 PE=1 SV=2	0	0	0	0	0	0	0	0	0	0	0	0	0	0	0	0	0	0	0	0	0	0	0	1	2	0	0	0	0	0	3
sp|Q0KHT7|DAPKR_DROME	Death-associated protein kinase related OS=Drosophila melanogaster (Fruit fly) GN=Drak PE=1 SV=2	0	0	0	0	0	0	0	0	0	0	0	0	0	1	0	0	0	2	0	0	0	0	0	0	0	0	0	0	0	0	3
sp|Q23973|MTRM_DROME	Protein matrimony OS=Drosophila melanogaster (Fruit fly) GN=mtrm PE=1 SV=2	0	0	0	0	0	0	0	0	0	0	0	0	0	0	0	0	0	0	0	0	0	1	1	1	0	0	0	0	0	0	3
sp|Q7K480|BN3D1_DROME	Probable RNA methyltransferase bin3 OS=Drosophila melanogaster (Fruit fly) GN=bin3 PE=1 SV=1	0	0	0	0	0	0	0	0	0	0	0	0	0	0	0	0	0	0	0	1	1	0	0	1	0	0	0	0	0	0	3
sp|Q7KU24|CHD1_DROME	Chromodomain-helicase-DNA-binding protein 1 OS=Drosophila melanogaster (Fruit fly) GN=Chd1 PE=1 SV=1	0	0	0	0	0	0	0	1	0	0	0	0	0	0	0	0	0	0	1	0	0	2	2	1	0	0	0	0	0	0	3
sp|Q86B87|MMD4_DROME	Modifier of mdg4 OS=Drosophila melanogaster (Fruit fly) GN=mod(mdg4) PE=1 SV=1	0	0	0	0	0	0	0	0	0	0	0	0	0	0	0	0	0	0	0	0	0	2	0	1	0	0	0	0	0	0	3
sp|Q8MSX1|ENC_DROME	Protein encore OS=Drosophila melanogaster (Fruit fly) GN=enc PE=1 SV=2	0	0	0	0	0	0	0	0	0	0	0	1	0	0	0	1	0	0	0	1	0	0	1	1	1	0	0	1	0	0	3
sp|Q8T498|GAP2_DROME	Probable Ras GTPase-activating protein OS=Drosophila melanogaster (Fruit fly) GN=CG42684 PE=1 SV=3	0	0	0	0	0	0	0	0	0	0	0	0	0	0	0	0	0	0	0	0	1	2	0	0	0	0	0	0	0	0	3
sp|Q8WTC1|RT15_DROME	28S ribosomal protein S15, mitochondrial OS=Drosophila melanogaster (Fruit fly) GN=bonsai PE=2 SV=2	0	0	0	0	0	0	0	0	0	0	0	0	0	0	2	0	0	0	0	0	0	0	0	0	0	0	1	0	0	0	3
sp|Q95SK3|CK5P3_DROME	CDK5RAP3-like protein OS=Drosophila melanogaster (Fruit fly) GN=CG30291 PE=2 SV=1	0	0	0	0	0	0	0	0	0	0	0	0	0	0	0	0	0	0	0	0	0	2	1	0	0	0	0	0	0	0	3
sp|Q9V3Z6|MYO7A_DROME	Myosin-VIIa OS=Drosophila melanogaster (Fruit fly) GN=ck PE=1 SV=1	0	1	0	0	0	0	0	0	0	0	0	0	0	0	0	0	0	2	1	0	1	0	0	0	0	0	0	2	0	0	3
sp|Q9V5Q4|SYF2_DROME	Pre-mRNA-splicing factor Syf2 OS=Drosophila melanogaster (Fruit fly) GN=Syf2 PE=2 SV=1	0	0	0	0	0	0	0	0	0	0	0	0	0	0	0	0	0	0	1	1	1	0	0	0	0	0	0	0	0	0	3
sp|Q9V968|U195B_DROME	MIP18 family protein CG30152 OS=Drosophila melanogaster (Fruit fly) GN=CG30152 PE=1 SV=1	0	0	0	0	0	0	0	0	0	0	0	0	0	0	0	0	0	0	0	0	0	1	1	1	0	0	0	0	0	0	3
sp|Q9VFJ0|CA131_DROME	Probable cytochrome P450 313a1 OS=Drosophila melanogaster (Fruit fly) GN=Cyp313a1 PE=3 SV=2	0	0	0	0	0	0	0	0	0	0	0	0	0	0	0	0	0	1	0	0	0	0	0	0	0	0	0	0	0	2	3
sp|Q9VGN9|RLP24_DROME	Probable ribosome biogenesis protein RLP24 OS=Drosophila melanogaster (Fruit fly) GN=RpL24-like PE=1 SV=1	0	0	0	0	0	0	0	0	0	0	0	0	1	1	1	0	0	0	0	0	0	0	0	0	0	0	0	0	0	0	3
sp|Q9VMJ7|KDM5_DROME	Lysine-specific demethylase lid OS=Drosophila melanogaster (Fruit fly) GN=lid PE=1 SV=1	0	0	0	0	0	0	0	0	0	0	0	0	0	0	0	0	0	0	0	0	1	0	0	1	0	0	0	0	1	0	3
sp|Q9VUL1|PYRG_DROME	CTP synthase OS=Drosophila melanogaster (Fruit fly) GN=CTPsyn PE=1 SV=2	0	0	0	0	0	0	0	0	0	0	0	0	0	0	0	1	0	1	0	0	0	0	0	0	0	1	0	0	0	0	3
sp|Q9VWD4|Y4230_DROME	Probable RNA-binding protein CG14230 OS=Drosophila melanogaster (Fruit fly) GN=CG14230 PE=1 SV=2	0	0	0	0	0	0	0	0	0	0	0	0	0	0	0	0	0	0	1	0	0	1	1	0	0	0	0	0	0	0	3
sp|Q9VZS3|SUI1_DROME	Protein translation factor SUI1 homolog OS=Drosophila melanogaster (Fruit fly) GN=CG17737 PE=1 SV=1	0	0	0	0	0	0	0	0	0	0	0	0	0	0	0	0	0	2	0	0	0	1	0	0	0	0	0	0	0	0	3
sp|Q9W1A2|NAA35_DROME	N-alpha-acetyltransferase, 35 NatC auxiliary subunit homolog OS=Drosophila melanogaster (Fruit fly) GN=CG4065 PE=2 SV=1	0	0	0	0	0	0	0	0	0	0	0	0	1	1	1	0	0	0	0	0	0	0	0	0	0	0	0	0	0	0	3
sp|Q9W1Y1|EMC89_DROME	ER membrane protein complex subunit 8/9 homolog OS=Drosophila melanogaster (Fruit fly) GN=CG3501 PE=3 SV=1	0	0	0	0	0	0	0	0	0	0	0	0	0	0	0	0	0	0	1	0	0	1	1	0	0	0	0	0	0	0	3
sp|Q9XYP7|GCP2_DROME	Gamma-tubulin complex component 2 homolog OS=Drosophila melanogaster (Fruit fly) GN=Grip84 PE=1 SV=2	0	0	0	1	1	0	0	0	0	0	0	0	0	0	0	0	0	0	0	0	1	3	1	2	0	0	0	0	1	1	3
tr|A0A0B4KFZ1|A0A0B4KFZ1_DROME	CG4019, isoform F OS=Drosophila melanogaster (Fruit fly) GN=CG4019 PE=1 SV=1	0	0	0	0	0	0	0	0	0	0	0	0	0	0	0	0	0	3	0	0	0	0	0	0	0	0	0	0	0	0	3
tr|A0A0B4KHK1|A0A0B4KHK1_DROME	Supernumerary limbs, isoform B OS=Drosophila melanogaster (Fruit fly) GN=slmb PE=4 SV=1	0	0	0	0	0	0	0	0	0	0	0	0	0	0	0	0	0	0	1	0	1	0	0	0	0	0	1	0	0	0	3
tr|A0A0F6QCQ6|A0A0F6QCQ6_DROME	CG3835-RA OS=Drosophila melanogaster (Fruit fly) GN=CG3835 PE=4 SV=1	0	0	0	0	0	1	0	0	0	0	0	0	0	0	1	0	2	1	0	0	0	0	0	0	0	0	0	0	1	1	3
tr|A0ZWP1|A0ZWP1_DROME	Thiolester containing protein II, isoform A OS=Drosophila melanogaster (Fruit fly) GN=TepII PE=4 SV=1	0	0	0	0	0	0	0	0	0	0	0	0	0	0	0	0	0	0	0	0	0	0	2	0	0	0	0	0	1	0	3
tr|A1Z7K8|A1Z7K8_DROME	CG8235 OS=Drosophila melanogaster (Fruit fly) GN=CG8235 PE=1 SV=1	0	1	0	0	0	0	0	0	0	0	0	0	0	0	0	0	0	0	0	0	0	2	2	1	0	0	0	0	0	1	3
tr|A4V110|A4V110_DROME	Calcium/calmodulin-dependent protein kinase I, isoform I OS=Drosophila melanogaster (Fruit fly) GN=CaMKI PE=1 SV=1	0	0	0	0	0	0	0	0	0	0	0	0	0	0	0	1	0	0	0	0	0	1	0	0	0	0	1	0	0	0	3
tr|A8JNR2|A8JNR2_DROME	CG32082, isoform D OS=Drosophila melanogaster (Fruit fly) GN=CG32082 PE=4 SV=2	0	0	0	0	0	0	0	0	0	0	0	0	0	0	0	0	0	2	0	0	0	0	0	0	0	0	1	0	0	0	3
tr|A9YJ83|A9YJ83_DROME	CG3342-PA OS=Drosophila melanogaster (Fruit fly) GN=CG3342 PE=4 SV=1	0	0	0	0	0	0	0	0	0	0	0	0	0	0	0	0	0	0	0	0	1	1	1	0	0	0	0	0	0	0	3
tr|B4ZJA1|B4ZJA1_DROME	Seminal fluid protein 60F OS=Drosophila melanogaster (Fruit fly) GN=Sfp60F PE=1 SV=1	0	0	0	0	0	0	0	0	0	0	0	0	0	0	0	0	0	0	0	0	0	0	0	0	0	0	0	0	3	0	3
tr|B5RJH6|B5RJH6_DROME	GH14730p OS=Drosophila melanogaster (Fruit fly) GN=CG17494-RB PE=2 SV=1	0	0	0	0	0	0	0	0	0	0	0	0	0	1	0	1	0	0	0	0	0	0	0	0	0	0	1	0	0	0	3
tr|B5X544|B5X544_DROME	RE58551p OS=Drosophila melanogaster (Fruit fly) GN=CG5589-RA PE=2 SV=1	0	0	0	0	0	0	0	0	0	0	0	0	0	0	0	0	0	0	1	1	0	0	1	0	0	0	0	0	0	0	3
tr|B7Z0X1|B7Z0X1_DROME	Serine hydroxymethyltransferase OS=Drosophila melanogaster (Fruit fly) GN=CG3011 PE=1 SV=1	0	0	0	0	0	0	0	0	0	0	0	0	0	0	0	0	0	0	0	0	0	0	0	2	1	0	0	0	0	0	3
tr|B7ZWP8|B7ZWP8_DROME	RH45484p OS=Drosophila melanogaster (Fruit fly) GN=CG10407-RA PE=2 SV=1	0	0	0	0	0	0	0	0	0	0	0	0	0	0	0	1	0	2	0	0	0	0	0	0	0	0	0	0	0	0	3
tr|C0PPK1|C0PPK1_DROME	MIP05887p OS=Drosophila melanogaster (Fruit fly) GN=Sfp78E PE=2 SV=1	0	0	0	0	0	0	0	0	0	0	0	0	0	0	0	0	0	0	0	1	0	1	0	0	0	0	0	1	0	0	3
tr|C0PV65|C0PV65_DROME	MIP08535p OS=Drosophila melanogaster (Fruit fly) GN=CG34002-RA PE=2 SV=1	0	0	0	0	0	0	0	0	0	0	0	0	0	0	0	0	0	2	0	0	0	0	0	0	0	0	0	0	1	0	3
tr|C3KGQ1|C3KGQ1_DROME	GH13892p OS=Drosophila melanogaster (Fruit fly) GN=gft-RB PE=2 SV=1	0	0	0	0	0	0	0	0	0	0	0	0	0	0	0	0	1	1	0	0	0	0	0	0	0	0	0	0	0	1	3
tr|C4XVH0|C4XVH0_DROME	IP02118p OS=Drosophila melanogaster (Fruit fly) GN=lectin-29Ca-RA PE=2 SV=1	0	0	0	0	0	0	0	0	0	0	0	0	0	0	0	0	0	0	0	0	0	0	0	0	0	0	0	1	1	1	3
tr|C6SUV9|C6SUV9_DROME	MIP04546p OS=Drosophila melanogaster (Fruit fly) GN=CG12214-RB PE=2 SV=1	0	0	0	0	0	0	0	0	0	0	0	0	0	0	0	0	0	1	0	0	0	0	0	0	0	0	0	0	1	1	3
tr|C8VV87|C8VV87_DROME	AT31783p OS=Drosophila melanogaster (Fruit fly) GN=aret-RB PE=2 SV=1	0	0	0	0	0	0	0	0	0	0	0	0	0	0	1	0	0	0	2	0	0	0	0	0	0	0	0	0	0	0	3
tr|C9QP93|C9QP93_DROME	MIP11882p OS=Drosophila melanogaster (Fruit fly) GN=CG13309-RA PE=2 SV=1	0	0	0	0	0	0	0	0	0	0	0	0	0	0	0	0	0	0	1	0	1	1	0	0	0	0	0	0	0	0	3
tr|D0Z755|D0Z755_DROME	LD25668p OS=Drosophila melanogaster (Fruit fly) GN=east-RB PE=2 SV=1	0	0	0	0	0	0	0	0	0	0	0	0	0	0	0	1	0	0	0	0	0	0	1	0	0	0	0	1	0	0	3
tr|D2NUG6|D2NUG6_DROME	GH08754p OS=Drosophila melanogaster (Fruit fly) GN=fau-RB PE=2 SV=1	0	0	0	0	0	0	0	0	0	0	0	0	0	0	0	0	0	1	0	0	0	0	0	0	0	0	0	0	1	1	3
tr|D2NUJ4|D2NUJ4_DROME	IP18656p OS=Drosophila melanogaster (Fruit fly) GN=Pax-RD PE=2 SV=1	0	0	0	0	0	0	0	0	0	0	0	0	0	0	0	0	1	1	0	0	0	0	0	1	0	0	0	0	0	0	3
tr|D2NUK5|D2NUK5_DROME	IP16103p OS=Drosophila melanogaster (Fruit fly) GN=CG3760-RB PE=2 SV=1	0	0	0	0	0	0	0	0	0	0	0	0	0	0	0	0	0	0	0	0	0	0	0	1	1	0	0	0	0	1	3
tr|D3DMF7|D3DMF7_DROME	SD04155p OS=Drosophila melanogaster (Fruit fly) GN=aru-RA PE=2 SV=1	0	0	0	0	0	0	0	0	0	0	0	0	0	1	0	0	0	0	0	2	0	0	0	0	0	0	0	0	0	0	3
tr|D3DMH6|D3DMH6_DROME	FI02079p OS=Drosophila melanogaster (Fruit fly) GN=CG6067-RA PE=2 SV=1	0	0	0	0	0	0	0	0	0	0	0	0	0	0	0	0	0	1	1	0	0	0	0	0	0	0	0	0	1	0	3
tr|E1JH55|E1JH55_DROME	Aquaporin, isoform B OS=Drosophila melanogaster (Fruit fly) GN=AQP PE=4 SV=1	0	0	0	0	0	0	0	0	0	0	0	0	1	1	0	0	0	0	0	0	0	0	0	0	0	0	0	1	0	0	3
tr|E1NZC4|E1NZC4_DROME	CG18769, isoform G OS=Drosophila melanogaster (Fruit fly) GN=CG18769-RC PE=1 SV=1	0	0	0	0	0	0	0	0	0	0	0	0	0	0	0	0	0	0	0	0	0	0	1	0	0	0	0	0	0	2	3
tr|F3YDH6|F3YDH6_DROME	Succinyl-CoA ligase subunit beta OS=Drosophila melanogaster (Fruit fly) GN=Sucb-RA PE=2 SV=1	0	0	0	0	0	0	0	0	0	0	0	1	0	0	1	0	0	1	1	1	0	0	1	1	0	0	0	0	0	0	3
tr|G7H830|G7H830_DROME	Bves, isoform C (MIP32846p1)	0	0	0	0	0	0	0	0	0	0	0	0	0	0	0	0	0	0	1	0	0	0	1	1	0	0	0	0	0	0	3
tr|L7X6D0|L7X6D0_DROME	LD42524p1 OS=Drosophila melanogaster (Fruit fly) GN=eIF5B-RB PE=2 SV=1	0	0	0	0	0	0	0	0	0	0	0	0	0	0	0	1	0	0	1	0	0	0	0	1	0	0	0	0	0	0	3
tr|M9NF03|M9NF03_DROME	CG32694, isoform F OS=Drosophila melanogaster (Fruit fly) GN=CG32694 PE=1 SV=1	0	0	0	0	0	0	0	0	0	0	0	0	1	1	0	0	0	0	0	0	0	0	0	0	1	0	0	0	0	0	3
tr|M9PCD7|M9PCD7_DROME	CG11321, isoform J OS=Drosophila melanogaster (Fruit fly) GN=CG11321 PE=4 SV=1	0	0	0	0	0	0	0	0	0	0	0	0	0	0	0	0	0	0	0	0	0	2	0	0	0	0	0	0	1	0	3
tr|M9PD08|M9PD08_DROME	Ef1alpha-like factor, isoform C OS=Drosophila melanogaster (Fruit fly) GN=Elf PE=1 SV=1	0	0	0	0	0	0	0	0	0	0	0	0	0	0	1	0	0	1	0	0	0	0	0	0	0	0	0	1	0	0	3
tr|O18401|O18401_DROME	D19A protein OS=Drosophila melanogaster (Fruit fly) GN=D19A PE=2 SV=2	0	0	0	0	0	0	0	0	0	0	0	0	0	0	0	0	0	0	0	1	1	0	0	0	0	0	0	0	0	1	3
tr|O61732|O61732_DROME	PIP82 protein OS=Drosophila melanogaster (Fruit fly) GN=PIP82 PE=2 SV=1	1	0	0	0	0	0	0	0	0	1	0	0	0	0	0	0	0	0	0	0	1	5	2	1	0	0	0	0	0	0	3
tr|Q0KI14|Q0KI14_DROME	CG31121, isoform A OS=Drosophila melanogaster (Fruit fly) GN=CG31121-RA PE=2 SV=1	0	0	0	0	0	0	0	0	0	0	0	0	0	0	0	1	0	0	0	0	0	1	0	0	0	0	0	0	0	1	3
tr|Q0KI98|Q0KI98_DROME	FI06027p OS=Drosophila melanogaster (Fruit fly) GN=Aats-trp PE=1 SV=1	0	0	0	0	0	0	0	0	0	0	0	0	1	0	1	0	1	0	0	0	0	0	0	0	0	0	0	0	0	0	3
tr|Q5BHY9|Q5BHY9_DROME	Signal recognition particle subunit SRP72 OS=Drosophila melanogaster (Fruit fly) GN=Srp72 PE=2 SV=1	4	0	0	2	0	1	1	0	1	1	0	0	4	4	3	1	0	2	3	0	3	2	2	0	2	0	6	0	0	1	3
tr|Q5BII6|Q5BII6_DROME	RH05486p OS=Drosophila melanogaster (Fruit fly) GN=CG3699 PE=2 SV=1	0	0	0	0	0	0	0	0	0	0	0	0	0	0	0	0	0	1	0	0	0	0	0	1	1	0	0	0	0	0	3
tr|Q5U117|Q5U117_DROME	Enigma OS=Drosophila melanogaster (Fruit fly) GN=Egm PE=1 SV=1	0	0	0	0	0	0	0	0	0	0	0	0	0	1	2	0	0	0	0	0	0	0	0	0	0	0	0	0	0	0	3
tr|Q6NP72|Q6NP72_DROME	CG13220, isoform A OS=Drosophila melanogaster (Fruit fly) GN=CG13220 PE=1 SV=1	2	1	0	2	2	0	0	0	0	1	0	0	0	0	0	1	1	6	3	3	1	2	1	1	0	0	2	2	3	1	3
tr|Q7JQN4|Q7JQN4_DROME	LD15481p OS=Drosophila melanogaster (Fruit fly) GN=Rs1 PE=1 SV=1	0	0	0	0	0	0	0	0	0	0	0	1	0	0	0	0	0	0	1	1	1	1	1	1	0	0	0	0	0	0	3
tr|Q7K0X9|Q7K0X9_DROME	CG5081-PA, isoform A OS=Drosophila melanogaster (Fruit fly) GN=Syx7 PE=1 SV=1	0	0	0	0	0	0	0	0	0	0	0	0	0	0	1	0	0	0	0	0	0	0	0	0	0	0	1	0	0	1	3
tr|Q7K112|Q7K112_DROME	LD18435p OS=Drosophila melanogaster (Fruit fly) GN=twin PE=1 SV=1	0	0	0	0	0	0	0	0	0	0	0	0	0	0	0	0	0	0	0	0	0	0	0	0	0	0	2	1	0	0	3
tr|Q7K332|Q7K332_DROME	CG30159, isoform A OS=Drosophila melanogaster (Fruit fly) GN=CG3364 PE=1 SV=1	7	2	3	7	5	3	0	3	0	0	0	0	3	4	2	5	8	11	7	4	3	5	7	2	0	3	6	5	5	13	3
tr|Q7K3N4|Q7K3N4_DROME	CG8888 OS=Drosophila melanogaster (Fruit fly) GN=CG8888 PE=1 SV=1	3	0	0	2	1	1	0	0	0	0	0	0	1	2	2	2	4	4	0	0	0	0	0	0	3	1	1	1	2	1	3
tr|Q7KJ96|Q7KJ96_DROME	La autoantigen-like 2 OS=Drosophila melanogaster (Fruit fly) GN=La2 PE=2 SV=1	0	0	0	0	0	0	0	0	0	0	0	0	0	0	0	0	0	0	0	0	0	1	2	0	0	0	0	0	0	0	3
tr|Q7KNR7|Q7KNR7_DROME	Photoreceptor dehydrogenase, isoform C OS=Drosophila melanogaster (Fruit fly) GN=Pdh PE=1 SV=1	1	0	2	0	0	0	0	0	0	0	0	0	2	0	2	2	2	2	0	0	0	0	0	0	1	0	0	0	1	0	3
tr|Q7KT38|Q7KT38_DROME	Numb-associated kinase, isoform C OS=Drosophila melanogaster (Fruit fly) GN=Nak PE=1 SV=1	0	0	0	0	0	0	0	0	0	0	0	0	0	0	0	0	0	0	0	1	0	1	1	0	0	0	0	0	0	0	3
tr|Q8I937|Q8I937_DROME	CG32409 OS=Drosophila melanogaster (Fruit fly) GN=CG32409 PE=1 SV=2	0	0	0	0	0	0	0	0	0	0	0	0	0	0	0	0	0	0	1	2	0	0	0	0	0	0	0	0	0	0	3
tr|Q8IMQ8|Q8IMQ8_DROME	CG6330, isoform B OS=Drosophila melanogaster (Fruit fly) GN=CG6330-RB PE=1 SV=1	0	0	0	0	0	0	0	0	0	0	0	0	0	0	0	1	1	0	0	0	0	0	0	0	1	0	0	0	0	0	3
tr|Q8MS59|Q8MS59_DROME	LP09631p OS=Drosophila melanogaster (Fruit fly) GN=wat PE=2 SV=1	0	0	0	0	0	0	0	0	0	0	0	0	1	0	1	0	1	0	0	0	0	0	0	0	0	0	0	0	0	0	3
tr|Q8MS78|Q8MS78_DROME	CG12309 OS=Drosophila melanogaster (Fruit fly) GN=CG12309 PE=2 SV=1	0	0	0	0	0	0	0	0	0	0	0	0	0	0	0	0	0	0	1	0	1	0	0	1	0	0	0	0	0	0	3
tr|Q8MSG1|Q8MSG1_DROME	GM13065p OS=Drosophila melanogaster (Fruit fly) GN=CG12288 PE=2 SV=1	0	0	0	0	0	0	0	0	0	0	0	0	0	0	0	0	0	0	3	0	0	0	0	0	0	0	0	0	0	0	3
tr|Q8MYV0|Q8MYV0_DROME	RH42429p OS=Drosophila melanogaster (Fruit fly) GN=CG7433 PE=2 SV=1	0	0	0	0	0	0	0	0	0	0	0	0	0	0	1	0	0	0	1	0	0	0	1	0	0	0	0	0	0	0	3
tr|Q8SY03|Q8SY03_DROME	RE31004p	0	0	0	0	0	0	0	0	0	0	0	0	0	0	0	0	0	0	0	0	0	0	0	0	1	0	0	0	0	2	3
tr|Q8T921|Q8T921_DROME	AT04454p OS=Drosophila melanogaster (Fruit fly) GN=CG11710 PE=1 SV=1	0	0	0	0	0	0	0	0	0	0	0	0	0	0	0	1	0	0	0	0	1	0	0	1	0	0	0	0	0	0	3
tr|Q95RB1|Q95RB1_DROME	CG14641 OS=Drosophila melanogaster (Fruit fly) GN=CG14641 PE=1 SV=1	0	0	0	0	0	0	0	0	0	0	0	0	0	0	1	0	0	0	1	0	1	0	0	0	0	0	0	0	0	0	3
tr|Q95RX5|Q95RX5_DROME	CG11984, isoform D OS=Drosophila melanogaster (Fruit fly) GN=CG11984 PE=1 SV=1	0	0	0	0	0	0	0	0	0	0	0	0	0	1	0	0	0	1	0	0	0	1	0	0	0	0	0	0	0	0	3
tr|Q961L8|Q961L8_DROME	CG33056, isoform B OS=Drosophila melanogaster (Fruit fly) GN=CG10517 PE=1 SV=1	0	0	0	0	0	0	0	0	0	0	0	0	0	0	0	0	1	0	1	0	1	0	0	0	0	0	0	0	0	0	3
tr|Q961P9|Q961P9_DROME	GH11567p OS=Drosophila melanogaster (Fruit fly) GN=defl PE=2 SV=1	0	0	0	0	0	0	0	0	0	0	0	0	0	0	0	0	1	0	0	1	0	0	0	0	0	0	1	0	0	0	3
tr|Q9I7Q6|Q9I7Q6_DROME	FI01403p OS=Drosophila melanogaster (Fruit fly) GN=Lcp65Ag3 PE=1 SV=1	0	0	0	0	0	0	0	0	0	0	0	0	0	0	0	0	1	0	0	0	0	0	0	0	1	0	0	0	0	1	3
tr|Q9V3P2|Q9V3P2_DROME	LD41558p OS=Drosophila melanogaster (Fruit fly) GN=l(2)34Fd PE=1 SV=1	0	0	0	0	0	0	0	0	0	0	0	0	0	0	0	0	0	0	1	0	0	1	1	0	0	0	0	0	0	0	3
tr|Q9V3W7|Q9V3W7_DROME	LD40489p OS=Drosophila melanogaster (Fruit fly) GN=SF2 PE=1 SV=1	3	8	4	6	7	4	10	3	8	5	4	8	19	11	17	9	6	14	17	16	19	18	10	16	1	6	8	8	9	9	3
tr|Q9V3Z4|Q9V3Z4_DROME	GH11341p OS=Drosophila melanogaster (Fruit fly) GN=Rpn5 PE=1 SV=1	0	0	0	0	0	0	0	0	0	0	0	0	0	0	0	1	0	1	0	0	0	0	0	0	0	0	0	1	0	0	3
tr|Q9V9Q4|Q9V9Q4_DROME	CG1416, isoform A OS=Drosophila melanogaster (Fruit fly) GN=CG1416 PE=1 SV=2	0	0	0	0	0	0	0	0	0	0	0	0	0	0	0	0	0	1	0	0	0	1	1	0	0	0	0	0	0	0	3
tr|Q9VBC4|Q9VBC4_DROME	AT02583p OS=Drosophila melanogaster (Fruit fly) GN=CG6420 PE=1 SV=2	0	0	0	0	0	0	0	1	0	0	0	0	0	0	0	0	0	0	1	1	1	1	1	1	0	0	0	0	0	0	3
tr|Q9VCN6|Q9VCN6_DROME	Cell division cycle 16 ortholog OS=Drosophila melanogaster (Fruit fly) GN=Cdc16 PE=1 SV=1	0	0	0	0	0	0	0	0	0	0	0	0	0	0	0	0	0	0	1	0	0	0	1	1	0	0	0	0	0	0	3
tr|Q9VD07|Q9VD07_DROME	CG12499 OS=Drosophila melanogaster (Fruit fly) GN=CG12499 PE=1 SV=2	0	0	0	0	0	0	0	0	0	0	0	0	0	0	0	0	0	0	0	0	1	1	0	1	0	0	0	0	0	0	3
tr|Q9VDV2|Q9VDV2_DROME	AT06125p OS=Drosophila melanogaster (Fruit fly) GN=CG6195 PE=1 SV=1	0	0	0	0	0	0	0	0	0	0	0	0	0	0	0	1	0	0	0	0	0	0	0	0	0	1	1	0	0	0	3
tr|Q9VJ95|Q9VJ95_DROME	CG7180, isoform A OS=Drosophila melanogaster (Fruit fly) GN=Ptp36E PE=2 SV=2	0	0	0	0	0	0	0	0	0	0	0	0	0	0	0	0	0	0	0	0	0	2	1	0	0	0	0	0	0	0	3
tr|Q9VL69|Q9VL69_DROME	CG5885-PA OS=Drosophila melanogaster (Fruit fly) GN=BEST:CK01296 PE=1 SV=1	1	0	0	0	0	1	0	0	0	0	0	0	1	1	1	0	0	1	0	0	0	0	0	1	0	0	1	1	1	1	3
tr|Q9VLK1|Q9VLK1_DROME	U3 small nucleolar ribonucleoprotein protein MPP10 OS=Drosophila melanogaster (Fruit fly) GN=CG13097 PE=1 SV=1	0	0	0	0	0	0	0	0	0	0	0	0	0	0	0	0	0	0	0	0	0	2	0	1	0	0	0	0	0	0	3
tr|Q9VLY0|Q9VLY0_DROME	CG7211-PA OS=Drosophila melanogaster (Fruit fly) GN=ATPsynGL PE=2 SV=3	0	0	0	0	0	0	0	0	0	0	0	0	0	0	0	1	0	0	0	0	0	0	0	0	1	0	0	0	0	1	3
tr|Q9VMI3|Q9VMI3_DROME	CG9140, isoform B OS=Drosophila melanogaster (Fruit fly) GN=ND-51 PE=1 SV=1	2	1	0	0	1	2	0	4	1	3	0	3	4	7	2	3	1	4	4	2	3	4	2	4	3	3	3	2	2	1	3
tr|Q9VMR6|Q9VMR6_DROME	CG12512 OS=Drosophila melanogaster (Fruit fly) GN=CG12512-RA PE=1 SV=1	0	0	0	0	0	0	0	0	0	0	0	0	0	0	0	0	0	0	0	0	0	1	1	1	0	0	0	0	0	0	3
tr|Q9VPL0|Q9VPL0_DROME	CG3436, isoform A OS=Drosophila melanogaster (Fruit fly) GN=CG3436 PE=1 SV=1	0	0	0	0	0	0	0	0	0	2	0	1	0	0	0	0	0	0	3	0	2	2	4	1	0	0	0	0	0	0	3
tr|Q9VPM5|Q9VPM5_DROME	LD01582p OS=Drosophila melanogaster (Fruit fly) GN=mbm PE=1 SV=1	0	0	0	0	0	0	0	0	0	0	0	0	0	0	0	0	0	0	1	1	1	0	0	0	0	0	0	0	0	0	3
tr|Q9VRG8|Q9VRG8_DROME	CG1486, isoform A OS=Drosophila melanogaster (Fruit fly) GN=CG1486 PE=1 SV=1	0	1	0	0	0	0	0	0	0	0	0	0	1	0	0	0	0	0	2	0	1	0	1	1	0	0	0	0	0	0	3
tr|Q9VT38|Q9VT38_DROME	CG18178, isoform A OS=Drosophila melanogaster (Fruit fly) GN=CG18178 PE=1 SV=1	0	0	0	0	0	0	0	0	0	0	0	0	0	0	0	0	0	0	0	1	0	1	0	0	0	0	0	1	0	0	3
tr|Q9VTL4|Q9VTL4_DROME	CG6071 OS=Drosophila melanogaster (Fruit fly) GN=CG6071 PE=4 SV=2	0	0	0	0	0	0	0	0	0	0	0	0	0	0	0	0	0	2	0	0	0	0	0	0	0	0	0	1	0	0	3
tr|Q9W077|Q9W077_DROME	Cuticular protein 62Bc, isoform A OS=Drosophila melanogaster (Fruit fly) GN=Cpr62Bc PE=1 SV=1	0	0	0	0	0	0	0	0	0	0	0	0	0	0	0	0	0	0	0	0	0	0	0	1	0	0	0	0	2	0	3
tr|Q9W0Q2|Q9W0Q2_DROME	Peptidyl-prolyl cis-trans isomerase OS=Drosophila melanogaster (Fruit fly) GN=Cypl PE=1 SV=1	0	0	0	0	0	0	0	0	0	0	0	0	0	0	0	0	0	0	0	1	1	0	1	0	0	0	0	0	0	0	3
tr|Q9W3B2|Q9W3B2_DROME	CG10648-PA OS=Drosophila melanogaster (Fruit fly) GN=Rbm13 PE=1 SV=1	0	0	0	0	0	0	0	0	0	0	0	0	0	0	1	0	0	0	1	0	0	1	0	0	0	0	0	0	0	0	3
sp|Q94523|SDHA_DROME	Succinate dehydrogenase [ubiquinone] flavoprotein subunit, mitochondrial OS=Drosophila melanogaster (Fruit fly) GN=SdhA PE=2 SV=3	24	12	11	13	14	10	7	19	14	7	5	10	17	22	16	20	18	38	27	33	19	35	38	22	21	15	29	27	19	23	2.98639
tr|Q9VAC1|Q9VAC1_DROME	CG7920, isoform A OS=Drosophila melanogaster (Fruit fly) GN=CG7920 PE=1 SV=1	27	24	25	31	27	27	27	49	29	41	18	54	30	33	42	40	51	65	48	50	60	118	141	88	44	38	36	79	92	72	2.96579
tr|G7H836|G7H836_DROME	TB01296p1 OS=Drosophila melanogaster (Fruit fly) GN=pst-RE PE=2 SV=1	4	2	2	6	4	8	2	5	8	4	2	7	8	7	5	10	7	10	9	10	8	12	13	10	7	6	8	10	10	13	2.96364
sp|Q27331|VATA2_DROME	V-type proton ATPase catalytic subunit A isoform 2 OS=Drosophila melanogaster (Fruit fly) GN=Vha68-2 PE=1 SV=2	3	3	4	0	2	1	2	2	0	4	0	2	4	2	5	5	5	4	3	3	3	5	2	7	8	3	3	2	3	4	2.95833
tr|M9PDC7|M9PDC7_DROME	Dynamin associated protein 160, isoform H OS=Drosophila melanogaster (Fruit fly) GN=Dap160 PE=1 SV=1	0	0	4	2	11	4	3	0	0	2	7	1	0	0	0	2	6	14	6	6	2	9	12	7	3	2	0	12	13	9	2.94286
sp|P21187|PABP_DROME	Polyadenylate-binding protein OS=Drosophila melanogaster (Fruit fly) GN=pAbp PE=1 SV=3	30	25	19	31	34	32	44	33	37	44	104	53	65	81	68	70	70	73	102	82	88	99	113	79	84	67	66	80	74	71	2.94045
tr|M9PBV2|M9PBV2_DROME	NTPase, isoform F OS=Drosophila melanogaster (Fruit fly) GN=NTPase PE=1 SV=1	4	1	0	5	2	1	0	1	0	0	1	0	4	3	2	1	3	5	2	1	0	5	5	2	0	0	3	3	4	4	2.9375
tr|Q9W5W8|Q9W5W8_DROME	CG9577 OS=Drosophila melanogaster (Fruit fly) GN=CG9577 PE=1 SV=2	15	5	7	6	7	6	4	8	3	8	4	6	16	10	10	12	11	13	15	16	13	15	15	13	6	11	19	14	15	11	2.9375
sp|Q9VMU4|RL37A_DROME	60S ribosomal protein L37a OS=Drosophila melanogaster (Fruit fly) GN=RpL37A PE=1 SV=3	7	6	1	2	1	1	2	2	1	2	3	0	7	10	10	6	2	3	4	2	0	2	0	1	6	9	10	4	4	5	2.93103
tr|Q7KLW8|Q7KLW8_DROME	LD03471p OS=Drosophila melanogaster (Fruit fly) GN=Sec13 PE=2 SV=1	2	2	1	0	1	1	2	1	1	0	0	2	2	2	3	3	4	3	0	1	2	1	2	1	1	3	3	4	3	3	2.92857
sp|Q9VZ49|ENDOU_DROME	Poly(U)-specific endoribonuclease homolog OS=Drosophila melanogaster (Fruit fly) GN=CG2145 PE=1 SV=1	1	1	0	2	2	1	0	0	1	1	2	1	0	2	3	2	1	2	2	0	1	4	8	4	1	0	3	1	2	2	2.92308
tr|Q7K485|Q7K485_DROME	CathD OS=Drosophila melanogaster (Fruit fly) GN=cathD PE=1 SV=1	3	2	2	1	3	1	0	0	0	0	0	0	0	6	3	2	2	3	1	1	2	3	3	0	3	2	2	1	3	1	2.92308
tr|O97064|O97064_DROME	Ccp84Ag OS=Drosophila melanogaster (Fruit fly) GN=Ccp84Ag PE=1 SV=1	8	13	10	15	18	6	7	4	7	2	4	5	16	23	11	16	20	15	23	17	13	14	14	19	19	14	12	19	19	8	2.92
tr|Q9VEY5|Q9VEY5_DROME	CG5903, isoform A OS=Drosophila melanogaster (Fruit fly) GN=CG5903 PE=1 SV=1	8	4	5	8	6	5	3	7	3	4	2	6	7	11	6	6	14	11	9	10	10	14	13	9	3	7	11	9	16	14	2.90323
tr|B9EQU5|B9EQU5_DROME	CG45076, isoform E OS=Drosophila melanogaster (Fruit fly) GN=fau-RA PE=1 SV=1	0	1	2	2	3	0	5	1	1	11	0	3	0	0	2	2	9	9	7	3	1	5	6	5	3	4	4	12	11	4	2.9
tr|O97102|O97102_DROME	Small ubiquitin-related modifier OS=Drosophila melanogaster (Fruit fly) GN=smt3 PE=1 SV=1	0	0	0	0	1	0	1	1	2	0	2	2	2	2	1	3	2	1	2	4	0	3	2	0	2	2	2	0	0	1	2.9
sp|O97125|HSP68_DROME	Heat shock protein 68 OS=Drosophila melanogaster (Fruit fly) GN=Hsp68 PE=1 SV=1	7	7	10	6	6	7	4	7	1	2	3	4	10	12	11	10	9	10	8	6	9	12	10	8	14	9	12	12	11	15	2.89231
tr|Q7KVX1|Q7KVX1_DROME	Pyruvate dehydrogenase E1 component subunit alpha OS=Drosophila melanogaster (Fruit fly) GN=l(1)G0334 PE=1 SV=1	29	25	25	25	29	29	16	22	17	17	12	21	35	34	30	44	39	46	43	43	46	60	70	44	32	34	35	49	43	46	2.88433
tr|Q7KLW9|Q7KLW9_DROME	BcDNA.LD02793 OS=Drosophila melanogaster (Fruit fly) GN=Prp19 PE=1 SV=1	0	10	6	2	4	4	7	3	5	4	0	7	8	10	7	6	3	5	14	20	13	15	17	8	3	7	4	6	3	3	2.86792
tr|Q9Y166|Q9Y166_DROME	BcDNA.GH02431 OS=Drosophila melanogaster (Fruit fly) GN=Dic1 PE=1 SV=1	4	2	3	3	3	1	4	2	3	1	1	2	6	4	4	7	7	7	4	5	3	7	3	3	3	3	4	4	6	6	2.86667
sp|Q03334|RS13_DROME	40S ribosomal protein S13 OS=Drosophila melanogaster (Fruit fly) GN=RpS13 PE=1 SV=3	13	6	5	11	10	11	6	13	9	10	2	13	21	18	19	14	8	14	30	32	20	22	18	16	15	14	16	12	12	14	2.86364
sp|Q24439|ATPO_DROME	ATP synthase subunit O, mitochondrial OS=Drosophila melanogaster (Fruit fly) GN=ATPsynO PE=2 SV=2	11	6	8	5	6	6	2	5	0	0	1	6	10	2	7	7	10	7	14	10	13	13	15	20	6	8	2	6	7	6	2.85965
sp|P49963|SRP19_DROME	Signal recognition particle 19 kDa protein OS=Drosophila melanogaster (Fruit fly) GN=Srp19 PE=2 SV=2	1	1	0	2	0	0	0	2	0	0	0	0	4	2	1	0	0	0	2	2	3	2	2	0	0	0	2	0	0	0	2.85714
sp|Q9W3W8|RL17_DROME	60S ribosomal protein L17 OS=Drosophila melanogaster (Fruit fly) GN=RpL17 PE=1 SV=1	7	5	3	4	3	1	4	5	6	3	2	1	9	11	7	7	4	5	12	8	7	7	5	8	5	7	9	6	6	5	2.84444
tr|Q9VV75|Q9VV75_DROME	AT02348p OS=Drosophila melanogaster (Fruit fly) GN=UQCR-C2 PE=1 SV=1	95	88	80	109	112	104	65	80	72	88	92	90	111	128	125	143	193	210	94	141	161	206	319	141	174	118	109	187	273	226	2.84294
tr|M9NDM6|M9NDM6_DROME	Paramyosin, isoform E OS=Drosophila melanogaster (Fruit fly) GN=Prm PE=1 SV=1	10	12	5	22	15	10	8	6	4	5	6	11	10	13	16	20	15	23	20	12	17	20	20	17	18	27	10	23	27	17	2.82609
tr|B3DMT4|B3DMT4_DROME	IP20330p OS=Drosophila melanogaster (Fruit fly) GN=CG32203-RB PE=2 SV=1	2	0	1	1	1	1	2	3	0	1	2	2	2	3	2	1	1	3	5	2	2	4	3	2	2	3	2	5	3	3	2.82353
sp|Q9VWA1|CLC_DROME	Clathrin light chain OS=Drosophila melanogaster (Fruit fly) GN=Clc PE=2 SV=1	3	1	1	2	0	1	0	0	0	1	0	1	2	0	0	2	1	2	1	4	2	4	5	1	1	1	1	1	2	1	2.81818
tr|A1Z9E3|A1Z9E3_DROME	Elongation factor Tu OS=Drosophila melanogaster (Fruit fly) GN=EfTuM PE=1 SV=1	42	33	19	36	28	29	14	24	22	21	9	26	44	47	37	49	43	62	43	48	31	65	66	53	23	26	40	54	57	66	2.80921
sp|Q9VM75|HEAT1_DROME	HEAT repeat-containing protein 1 homolog OS=Drosophila melanogaster (Fruit fly) GN=l(2)k09022 PE=2 SV=2	0	1	0	0	0	0	0	1	0	1	0	1	2	1	2	0	0	2	1	0	0	1	1	0	1	1	0	0	1	1	2.8
sp|P11146|HSP7B_DROME	Heat shock 70 kDa protein cognate 2 OS=Drosophila melanogaster (Fruit fly) GN=Hsc70-2 PE=1 SV=2	3	3	5	2	2	4	3	4	1	1	2	3	6	7	6	3	4	5	5	2	5	4	5	4	7	5	7	6	7	7	2.79412
sp|Q8T8R1|Y3800_DROME	CCHC-type zinc finger protein CG3800 OS=Drosophila melanogaster (Fruit fly) GN=CG3800 PE=1 SV=1	8	12	7	8	9	10	12	6	7	6	10	9	15	16	18	22	15	18	19	19	22	20	18	21	8	11	17	13	11	10	2.79048
tr|Q9VEB1|Q9VEB1_DROME	IP09655p OS=Drosophila melanogaster (Fruit fly) GN=Mdh2 PE=1 SV=1	2	4	9	0	0	2	0	4	0	0	0	1	0	0	0	0	1	1	5	3	2	1	5	19	19	3	0	1	4	0	2.78261
tr|Q9VL70|Q9VL70_DROME	CG4600-PA OS=Drosophila melanogaster (Fruit fly) GN=yip2 PE=1 SV=1	1	1	3	1	1	0	0	0	0	1	0	0	0	1	1	0	0	0	2	0	2	1	1	4	4	2	3	0	2	2	2.77778
tr|Q8SY88|Q8SY88_DROME	RH23043p OS=Drosophila melanogaster (Fruit fly) GN=ND-19 PE=2 SV=1	2	2	1	1	1	1	2	1	2	4	0	4	0	2	2	4	2	7	4	5	2	5	3	6	4	2	4	5	2	2	2.77273
sp|Q7JWR9|ZC3HF_DROME	Zinc finger CCCH domain-containing protein 15 homolog OS=Drosophila melanogaster (Fruit fly) GN=CG8635 PE=1 SV=1	2	2	0	1	1	2	1	1	2	1	2	1	3	3	4	2	2	2	3	3	2	3	5	2	4	3	4	2	0	0	2.76471
sp|Q94514|COX5A_DROME	Cytochrome c oxidase subunit 5A, mitochondrial OS=Drosophila melanogaster (Fruit fly) GN=COX5A PE=2 SV=2	5	6	6	6	6	4	6	5	4	10	0	9	12	19	11	8	9	18	14	9	5	13	12	14	8	8	5	9	6	8	2.76471
sp|Q9V496|APLP_DROME	Apolipophorins OS=Drosophila melanogaster (Fruit fly) GN=Rfabg PE=1 SV=2	98	74	61	79	69	52	16	20	9	8	10	20	49	34	41	90	111	122	55	45	54	110	102	97	63	64	71	102	113	104	2.76015
tr|A1YK00|A1YK00_DROME	Nup75 OS=Drosophila melanogaster (Fruit fly) GN=Nup75 PE=4 SV=1	0	2	0	0	2	0	2	0	0	0	1	0	2	1	2	0	0	0	2	1	2	1	2	3	2	0	2	0	2	0	2.75
tr|A8DY89|A8DY89_DROME	CG34220 OS=Drosophila melanogaster (Fruit fly) GN=CG34220 PE=4 SV=1	0	0	0	0	0	1	1	0	1	1	1	2	2	1	3	2	1	1	1	3	3	0	0	1	0	2	2	0	0	0	2.75
tr|Q9VDT1|Q9VDT1_DROME	Arc42 OS=Drosophila melanogaster (Fruit fly) GN=Arc42 PE=1 SV=1	2	2	1	0	0	0	0	1	0	0	0	1	2	2	2	0	0	0	1	2	1	0	2	0	4	2	0	2	1	1	2.75
tr|Q9V4D9|Q9V4D9_DROME	CG1507-PB, isoform B OS=Drosophila melanogaster (Fruit fly) GN=Pur-alpha PE=1 SV=2	5	4	4	3	4	4	10	3	6	5	6	3	4	7	6	4	7	5	19	15	11	8	10	9	9	9	11	8	8	9	2.74138
tr|Q9VAX8|Q9VAX8_DROME	CG4849 OS=Drosophila melanogaster (Fruit fly) GN=CG4849 PE=1 SV=1	1	6	1	5	4	1	5	3	0	0	0	0	5	6	7	3	0	7	6	4	7	3	5	1	5	3	3	3	5	1	2.74074
sp|O77410|EIF3E_DROME	Eukaryotic translation initiation factor 3 subunit E OS=Drosophila melanogaster (Fruit fly) GN=eIF3-S6 PE=2 SV=1	7	5	5	4	7	6	2	5	3	2	2	3	6	3	5	7	8	13	7	8	6	12	13	12	5	6	4	11	6	10	2.73077
sp|P02518|HSP27_DROME	Heat shock protein 27 OS=Drosophila melanogaster (Fruit fly) GN=Hsp27 PE=1 SV=2	8	7	7	11	9	10	7	12	5	7	17	12	3	9	10	11	10	21	27	14	24	41	35	27	10	7	7	17	15	18	2.70796
tr|Q9VA18|Q9VA18_DROME	Lethal (3) 03670 OS=Drosophila melanogaster (Fruit fly) GN=l(3)03670 PE=1 SV=1	19	12	8	12	12	6	13	18	11	22	11	18	16	21	11	16	21	35	30	31	18	48	51	24	9	10	16	29	31	21	2.68712
tr|A0A024E3A5|A0A024E3A5_DROME	FI24283p1 OS=Drosophila melanogaster (Fruit fly) GN=CG6020-RA PE=2 SV=1	5	3	2	5	5	6	0	4	3	2	1	6	6	7	4	4	7	6	6	6	7	12	9	7	5	8	3	7	6	5	2.67442
sp|P06606|TBA4_DROME	Tubulin alpha-4 chain OS=Drosophila melanogaster (Fruit fly) GN=alphaTub67C PE=3 SV=1	0	1	0	0	0	1	0	0	0	0	0	0	0	0	0	0	0	0	2	0	1	1	2	2	0	0	0	0	0	0	2.66667
sp|P23625|GNAQ_DROME	G protein alpha q subunit OS=Drosophila melanogaster (Fruit fly) GN=Galphaq PE=2 SV=2	0	1	0	1	0	0	0	0	0	0	0	0	0	0	0	1	1	1	0	0	0	0	0	0	2	1	0	0	0	2	2.66667
tr|H0RNB9|H0RNB9_DROME	FI17126p1 OS=Drosophila melanogaster (Fruit fly) GN=CG17691-RE PE=2 SV=1	0	2	0	0	0	0	0	0	0	0	0	0	0	0	1	1	2	1	0	0	0	0	0	0	1	0	0	0	1	1	2.66667
tr|Q7K1Q7|Q7K1Q7_DROME	LD47064p OS=Drosophila melanogaster (Fruit fly) GN=RpLP0-like PE=1 SV=1	0	0	0	0	0	0	0	0	0	0	1	1	0	2	0	0	0	0	2	1	0	0	1	2	0	0	0	0	0	0	2.66667
tr|Q86PE8|Q86PE8_DROME	SD23103p OS=Drosophila melanogaster (Fruit fly) GN=CG5390 PE=2 SV=1	1	1	0	1	1	1	0	0	0	0	0	0	1	3	0	1	3	1	0	1	1	0	0	1	0	1	0	2	1	0	2.66667
tr|Q9VND3|Q9VND3_DROME	LD24833p OS=Drosophila melanogaster (Fruit fly) GN=Pi4KIIalpha PE=1 SV=3	0	1	0	0	0	0	0	0	0	0	0	1	1	1	1	0	0	0	1	0	0	1	0	1	1	0	0	1	0	0	2.66667
tr|Q9VRU0|Q9VRU0_DROME	CG10469 OS=Drosophila melanogaster (Fruit fly) GN=CG10469 PE=2 SV=1	0	0	0	0	0	0	2	2	2	1	1	0	3	0	1	1	3	4	1	0	0	1	2	1	0	1	1	2	2	1	2.66667
tr|Q9VW58|Q9VW58_DROME	CG8004 OS=Drosophila melanogaster (Fruit fly) GN=CG8004 PE=1 SV=1	1	0	1	1	1	1	0	0	0	0	0	0	0	1	1	1	1	4	0	0	0	1	2	0	0	0	0	2	2	1	2.66667
sp|P07909|ROA1_DROME	Heterogeneous nuclear ribonucleoprotein A1 OS=Drosophila melanogaster (Fruit fly) GN=Hrb98DE PE=2 SV=1	6	7	4	5	5	4	16	6	14	12	11	16	14	13	13	16	19	17	22	25	15	20	23	20	9	14	9	14	11	11	2.66355
tr|Q95RR6|Q95RR6_DROME	LD15002p OS=Drosophila melanogaster (Fruit fly) GN=Pur-alpha PE=1 SV=1	5	4	4	3	4	4	10	3	6	5	6	3	4	6	4	4	6	4	19	15	11	9	10	9	8	7	13	8	8	9	2.65517
tr|Q7KMJ6|Q7KMJ6_DROME	BcDNA.GH11110 OS=Drosophila melanogaster (Fruit fly) GN=nito PE=1 SV=1	2	4	1	1	3	1	4	1	0	1	0	0	4	4	3	4	2	6	4	2	5	4	4	2	0	0	0	4	0	2	2.63158
sp|Q9XTL9|PYG_DROME	Glycogen phosphorylase OS=Drosophila melanogaster (Fruit fly) GN=GlyP PE=2 SV=2	6	4	13	2	3	9	0	2	0	0	0	0	2	2	4	3	7	7	2	0	0	2	9	13	28	6	3	3	14	0	2.625
sp|P17336|CATA_DROME	Catalase OS=Drosophila melanogaster (Fruit fly) GN=Cat PE=1 SV=2	8	7	8	5	9	9	5	5	5	7	2	3	14	10	13	13	12	13	12	7	16	16	15	16	4	6	3	7	7	9	2.60811
sp|Q9VFC8|GYS_DROME	Glycogen [starch] synthase OS=Drosophila melanogaster (Fruit fly) GN=GlyS PE=1 SV=2	25	24	14	21	26	18	5	12	4	7	2	11	34	16	26	30	23	39	24	19	22	22	17	17	18	21	28	30	31	26	2.60588
tr|M9ND00|M9ND00_DROME	Dynamin associated protein 160, isoform D OS=Drosophila melanogaster (Fruit fly) GN=Dap160 PE=1 SV=1	0	0	5	2	11	5	3	0	0	2	8	1	0	0	0	2	5	13	5	6	2	9	12	7	3	2	0	11	13	9	2.60526
sp|P29843|HSP7A_DROME	Heat shock 70 kDa protein cognate 1 OS=Drosophila melanogaster (Fruit fly) GN=Hsc70-1 PE=1 SV=1	9	4	8	6	7	8	8	9	6	4	13	7	14	17	14	12	14	13	13	9	10	10	13	9	14	12	16	14	15	15	2.6
tr|Q9VQ29|Q9VQ29_DROME	Cytochrome b-c1 complex subunit Rieske, mitochondrial OS=Drosophila melanogaster (Fruit fly) GN=RFeSP PE=1 SV=3	9	5	8	8	9	9	2	5	4	2	0	0	6	8	5	9	13	12	6	11	9	10	12	7	9	6	10	10	10	8	2.59677
tr|A1Z6V5|A1Z6V5_DROME	FI01422p OS=Drosophila melanogaster (Fruit fly) GN=Spn43Ab PE=1 SV=1	2	0	1	1	2	1	0	2	0	0	0	2	1	3	2	2	2	6	1	1	0	3	1	1	2	1	2	2	1	0	2.58333
tr|Q9VEX6|Q9VEX6_DROME	AAA family protein Bor OS=Drosophila melanogaster (Fruit fly) GN=bor PE=1 SV=2	38	26	28	41	34	32	32	43	34	43	37	48	57	73	55	66	59	55	65	63	66	99	83	62	40	55	54	66	60	50	2.58124
tr|Q9VAC4|Q9VAC4_DROME	CG7911, isoform A OS=Drosophila melanogaster (Fruit fly) GN=Nph PE=1 SV=1	3	3	3	4	2	0	0	1	0	0	0	2	3	2	3	1	0	3	5	2	4	6	5	2	0	2	2	3	3	3	2.57895
tr|M9PFZ1|M9PFZ1_DROME	Nopp140, isoform E OS=Drosophila melanogaster (Fruit fly) GN=Nopp140 PE=1 SV=1	0	5	1	0	2	2	2	3	4	4	5	4	3	2	5	4	1	2	11	5	8	9	11	10	3	4	0	2	2	3	2.57576
tr|Q95T98|Q95T98_DROME	Elongation of very long chain fatty acids protein OS=Drosophila melanogaster (Fruit fly) GN=CG9798 PE=1 SV=1	2	3	2	3	1	1	0	1	0	0	0	0	3	2	2	3	2	4	1	2	0	1	1	0	2	2	3	2	3	3	2.57143
sp|P48602|VATA1_DROME	V-type proton ATPase catalytic subunit A isoform 1 OS=Drosophila melanogaster (Fruit fly) GN=Vha68-1 PE=2 SV=2	2	2	2	0	1	1	2	2	0	3	0	2	1	2	2	3	4	3	2	2	3	5	2	4	5	3	2	0	1	2	2.55556
tr|Q9V3Z9|Q9V3Z9_DROME	CG16884-PA OS=Drosophila melanogaster (Fruit fly) GN=BG:DS00180.3 PE=2 SV=1	0	1	0	3	3	1	0	0	0	0	0	0	3	1	0	2	2	0	0	0	0	0	0	2	3	0	1	3	3	3	2.55556
tr|Q7JXX2|Q7JXX2_DROME	RE32881p OS=Drosophila melanogaster (Fruit fly) GN=Muc11A PE=2 SV=1	1	0	2	1	2	2	1	3	11	4	2	3	2	6	2	6	6	6	1	1	3	3	4	6	6	5	6	6	9	6	2.54545
tr|Q9VGF7|Q9VGF7_DROME	Glutamate carrier 1, isoform A OS=Drosophila melanogaster (Fruit fly) GN=GC1 PE=1 SV=1	3	1	3	2	3	0	1	2	1	1	1	3	5	6	4	3	4	3	3	5	2	2	3	3	1	2	3	0	3	4	2.54545
sp|Q9VSS2|SRP68_DROME	Signal recognition particle subunit SRP68 OS=Drosophila melanogaster (Fruit fly) GN=Srp68 PE=2 SV=1	5	3	3	5	7	4	0	3	3	1	0	4	10	8	10	4	3	6	9	7	6	3	1	3	9	2	6	6	5	1	2.53846
sp|P82147|L2EFL_DROME	Protein lethal(2)essential for life OS=Drosophila melanogaster (Fruit fly) GN=l(2)efl PE=1 SV=1	7	3	3	3	3	3	2	4	4	3	1	4	4	3	6	5	8	8	6	9	6	6	5	4	5	4	5	6	7	7	2.53659
tr|Q9VM07|Q9VM07_DROME	CG6055, isoform A OS=Drosophila melanogaster (Fruit fly) GN=CG6055 PE=1 SV=1	0	1	2	2	3	1	0	0	2	1	4	0	1	2	1	2	5	3	3	3	2	2	1	3	3	2	2	2	4	2	2.52941
tr|A1Z9M5|A1Z9M5_DROME	CG30069 OS=Drosophila melanogaster (Fruit fly) GN=CG30069 PE=1 SV=1	7	2	5	7	8	8	4	5	2	4	5	3	3	8	0	5	7	14	7	15	7	17	23	13	3	2	5	6	10	8	2.5082
tr|Q7K5K3|Q7K5K3_DROME	CG11876, isoform A OS=Drosophila melanogaster (Fruit fly) GN=CG11876 PE=1 SV=1	16	23	15	16	17	17	9	11	10	14	12	12	18	25	19	28	28	31	16	26	25	37	32	21	14	19	15	35	23	21	2.50289
sp|Q24491|RX21_DROME	RNA-binding protein Rsf1 OS=Drosophila melanogaster (Fruit fly) GN=Rsf1 PE=1 SV=1	2	1	2	1	0	1	3	1	3	3	2	2	3	2	4	4	3	2	4	4	5	5	4	3	1	2	1	3	3	2	2.5
sp|Q9I7K0|JUPIT_DROME	Microtubule-associated protein Jupiter OS=Drosophila melanogaster (Fruit fly) GN=Jupiter PE=1 SV=2	0	0	0	0	0	1	0	0	0	0	0	0	0	0	0	1	0	0	0	0	1	1	1	0	0	0	0	1	0	0	2.5
sp|Q9VIW3|RAGP1_DROME	Ran GTPase-activating protein OS=Drosophila melanogaster (Fruit fly) GN=RanGAP PE=1 SV=1	1	0	0	0	0	0	0	0	0	0	0	0	0	0	0	1	1	1	0	0	0	0	1	0	0	0	1	0	0	0	2.5
sp|Q9VR59|VIP1_DROME	Inositol hexakisphosphate and diphosphoinositol-pentakisphosphate kinase OS=Drosophila melanogaster (Fruit fly) GN=l(1)G0196 PE=1 SV=2	0	0	0	0	0	0	0	0	1	0	0	0	0	0	0	1	1	1	0	0	0	0	0	0	0	0	1	1	0	0	2.5
tr|A0A0B4K6E6|A0A0B4K6E6_DROME	CG17734, isoform C OS=Drosophila melanogaster (Fruit fly) GN=CG17734 PE=1 SV=1	3	1	1	2	2	2	0	0	1	1	2	0	2	0	1	5	4	4	2	2	0	2	1	1	2	3	2	6	3	0	2.5
tr|D2NUI8|D2NUI8_DROME	IP16368p OS=Drosophila melanogaster (Fruit fly) GN=Mgstl-RA PE=2 SV=1	0	0	0	0	0	0	0	2	0	0	0	1	0	1	0	0	0	1	2	0	0	1	3	2	0	0	0	0	0	0	2.5
tr|Q4V3F7|Q4V3F7_DROME	IP10437p OS=Drosophila melanogaster (Fruit fly) GN=BcDNA:GH10614 PE=2 SV=1	0	0	0	1	0	0	0	0	1	0	0	1	1	1	2	1	0	0	0	0	1	0	0	2	1	0	0	1	0	0	2.5
tr|Q7JVL3|Q7JVL3_DROME	GM13395p OS=Drosophila melanogaster (Fruit fly) GN=Prp38 PE=1 SV=1	0	0	0	0	0	0	0	1	0	0	0	0	1	0	0	0	0	0	1	1	1	0	1	0	0	0	0	0	0	0	2.5
tr|Q7K3W4|Q7K3W4_DROME	GH08941p OS=Drosophila melanogaster (Fruit fly) GN=qsm PE=1 SV=1	0	1	0	2	0	1	0	0	0	2	1	0	0	1	2	0	2	2	1	0	1	0	1	0	2	2	1	1	2	2	2.5
tr|Q9VKJ6|Q9VKJ6_DROME	Cation-transporting ATPase OS=Drosophila melanogaster (Fruit fly) GN=CG6230-RA PE=1 SV=1	0	0	0	1	0	0	0	0	0	0	0	0	0	0	0	0	0	2	0	0	0	1	0	1	0	1	0	0	0	0	2.5
tr|Q9VXM4|Q9VXM4_DROME	LD12946p OS=Drosophila melanogaster (Fruit fly) GN=MSBP PE=1 SV=1	0	0	0	0	0	0	0	0	0	0	0	1	0	0	0	0	0	1	1	0	0	1	1	1	0	0	0	0	0	0	2.5
tr|Q9VZ55|Q9VZ55_DROME	CG1582, isoform A OS=Drosophila melanogaster (Fruit fly) GN=CG1582 PE=1 SV=2	0	0	0	0	1	0	0	0	0	0	0	0	0	2	1	0	0	1	0	0	0	0	0	1	0	0	0	0	0	0	2.5
sp|P52034|PFKA_DROME	ATP-dependent 6-phosphofructokinase OS=Drosophila melanogaster (Fruit fly) GN=Pfk PE=2 SV=2	20	8	11	13	15	17	9	5	7	2	4	7	16	8	14	25	22	22	17	9	12	27	20	16	9	11	14	17	19	19	2.4958
sp|Q9V8R9|41_DROME	Protein 4.1 homolog OS=Drosophila melanogaster (Fruit fly) GN=cora PE=1 SV=1	48	33	32	47	40	50	46	59	39	39	44	51	45	73	49	63	68	82	69	96	66	96	99	71	74	59	57	80	79	93	2.49338
tr|Q960D3|Q960D3_DROME	SD06613p OS=Drosophila melanogaster (Fruit fly) GN=vig2 PE=1 SV=1	7	1	2	6	4	3	1	4	2	3	3	5	3	7	3	2	1	3	15	9	12	8	8	10	2	7	7	2	0	5	2.47619
sp|O16797|RL3_DROME	60S ribosomal protein L3 OS=Drosophila melanogaster (Fruit fly) GN=RpL3 PE=1 SV=3	52	23	20	36	29	18	20	41	29	29	20	36	66	78	73	32	31	29	65	60	56	38	33	39	53	69	63	35	24	32	2.47458
tr|Q9VTU2|Q9VTU2_DROME	CG9762-PA OS=Drosophila melanogaster (Fruit fly) GN=ND-SGDH PE=1 SV=1	2	1	1	0	1	1	1	2	1	5	1	2	1	3	1	4	2	8	3	1	1	3	5	3	2	3	1	4	0	2	2.47368
tr|B7Z001|B7Z001_DROME	CG3523, isoform C OS=Drosophila melanogaster (Fruit fly) GN=FASN1 PE=1 SV=2	45	37	33	46	44	43	37	33	28	16	20	34	60	38	69	79	63	76	55	19	52	65	54	79	44	59	38	67	48	62	2.46283
sp|A1Z8P9|TPR_DROME	Nucleoprotein TPR OS=Drosophila melanogaster (Fruit fly) GN=Mtor PE=1 SV=1	0	3	0	0	1	1	2	0	1	0	3	1	0	2	1	2	4	0	2	2	4	4	5	3	2	0	0	0	0	1	2.46154
tr|Q95RF6|Q95RF6_DROME	CG7654-PA OS=Drosophila melanogaster (Fruit fly) GN=Tom20 PE=1 SV=1	4	6	3	5	4	4	2	3	3	0	0	2	6	4	5	8	8	5	5	6	3	5	6	3	3	2	3	5	6	8	2.45946
sp|P54611|VATE_DROME	V-type proton ATPase subunit E OS=Drosophila melanogaster (Fruit fly) GN=Vha26 PE=2 SV=1	0	0	2	0	2	2	0	0	0	4	0	0	0	0	2	2	2	2	0	0	2	1	3	5	2	2	0	2	1	1	2.45455
tr|Q9VD48|Q9VD48_DROME	CG5791, isoform A OS=Drosophila melanogaster (Fruit fly) GN=CG5791 PE=1 SV=1	2	1	2	2	1	1	0	0	0	1	0	0	2	1	1	1	2	2	1	0	2	3	0	0	1	0	1	4	2	4	2.45455
sp|Q9VS34|RL18_DROME	60S ribosomal protein L18 OS=Drosophila melanogaster (Fruit fly) GN=RpL18 PE=1 SV=1	23	13	7	14	11	5	14	16	16	11	21	20	29	35	31	21	13	16	26	31	32	21	17	19	22	21	29	20	19	20	2.45349
tr|B3DNG2|B3DNG2_DROME	IP20607p OS=Drosophila melanogaster (Fruit fly) GN=CG34034-RA PE=2 SV=1	0	1	1	0	0	0	2	3	4	4	0	4	2	3	3	3	6	2	0	3	2	5	3	5	2	2	2	2	2	2	2.45
tr|A1ZA22|A1ZA22_DROME	eIF2B-gamma OS=Drosophila melanogaster (Fruit fly) GN=eIF2B-gamma PE=1 SV=1	0	2	1	2	0	2	0	0	0	0	0	1	1	1	1	1	2	2	3	1	2	3	2	1	0	0	1	0	0	1	2.44444
sp|Q9W237|RS16_DROME	40S ribosomal protein S16 OS=Drosophila melanogaster (Fruit fly) GN=RpS16 PE=1 SV=1	26	12	15	25	19	16	5	23	15	16	3	20	26	35	27	20	16	22	32	30	27	25	24	20	25	36	45	27	16	26	2.44388
sp|Q7K550|EIF3J_DROME	Eukaryotic translation initiation factor 3 subunit J OS=Drosophila melanogaster (Fruit fly) GN=Adam PE=1 SV=1	2	0	2	2	4	2	0	2	1	0	0	0	0	0	0	2	1	7	0	0	0	3	6	7	0	0	2	4	3	4	2.4375
sp|Q9VNE9|RL13A_DROME	60S ribosomal protein L13a OS=Drosophila melanogaster (Fruit fly) GN=RpL13A PE=1 SV=1	19	5	5	17	13	7	3	17	6	6	5	12	20	28	20	12	6	11	22	25	15	17	8	11	14	17	24	13	9	10	2.43103
sp|Q94511|NDUS1_DROME	NADH-ubiquinone oxidoreductase 75 kDa subunit, mitochondrial OS=Drosophila melanogaster (Fruit fly) GN=ND-75 PE=2 SV=3	7	7	12	7	12	11	8	11	7	11	9	11	16	27	12	12	10	28	19	11	14	18	14	11	13	14	22	13	11	12	2.42982
sp|P08111|L2GL_DROME	Lethal(2) giant larvae protein OS=Drosophila melanogaster (Fruit fly) GN=l(2)gl PE=1 SV=2	5	2	0	0	2	2	1	1	1	2	2	2	3	6	2	5	3	2	2	1	2	3	4	2	2	3	2	3	3	3	2.42857
sp|P02844|VIT2_DROME	Vitellogenin-2 OS=Drosophila melanogaster (Fruit fly) GN=Yp2 PE=1 SV=2	20	20	27	15	10	17	36	24	28	28	29	27	26	19	31	30	27	29	59	28	61	74	76	65	37	30	22	20	24	22	2.41135
sp|P05205|HP1_DROME	Heterochromatin protein 1 OS=Drosophila melanogaster (Fruit fly) GN=Su(var)205 PE=1 SV=2	1	0	0	0	0	0	0	1	0	1	1	0	0	1	1	0	1	1	1	0	1	0	1	1	1	0	1	0	1	1	2.4
sp|Q9W0P5|GALE_DROME	UDP-glucose 4-epimerase OS=Drosophila melanogaster (Fruit fly) GN=Gale PE=1 SV=1	1	1	0	2	4	0	0	0	1	0	0	0	0	0	0	1	5	6	0	0	1	1	1	2	1	1	1	1	2	1	2.4
tr|B7Z0W3|B7Z0W3_DROME	Dementin, isoform G OS=Drosophila melanogaster (Fruit fly) GN=Dmtn PE=1 SV=1	0	0	0	0	0	0	0	2	1	0	0	1	1	1	1	1	0	1	1	1	1	0	1	0	0	0	1	1	1	0	2.4
tr|Q7JQX9|Q7JQX9_DROME	FI14001p1 OS=Drosophila melanogaster (Fruit fly) GN=SNF4Agamma PE=1 SV=1	3	0	0	5	3	0	0	0	0	1	0	2	0	3	1	4	2	5	1	4	1	0	4	2	1	0	3	2	2	1	2.4
tr|Q8SYG0|Q8SYG0_DROME	RE63456p OS=Drosophila melanogaster (Fruit fly) GN=RpL34a PE=2 SV=1	3	0	0	0	0	0	1	3	1	1	0	0	2	1	3	0	0	0	2	2	5	3	2	0	0	2	2	0	0	0	2.4
sp|P21914|SDHB_DROME	Succinate dehydrogenase [ubiquinone] iron-sulfur subunit, mitochondrial OS=Drosophila melanogaster (Fruit fly) GN=SdhB PE=2 SV=2	15	3	9	12	12	7	3	7	3	3	3	0	9	10	5	7	8	15	11	15	11	16	18	16	8	6	11	8	5	8	2.39744
sp|P47948|TNNC2_DROME	Troponin C, isoform 2 OS=Drosophila melanogaster (Fruit fly) GN=TpnC47D PE=2 SV=2	0	2	0	1	3	0	0	2	2	3	2	2	2	2	0	3	3	3	3	2	2	3	3	2	3	1	3	3	3	2	2.38889
tr|Q95SH2|Q95SH2_DROME	Charged multivesicular body protein 1, isoform A OS=Drosophila melanogaster (Fruit fly) GN=Chmp1 PE=1 SV=1	1	1	0	1	2	1	1	1	1	1	1	1	1	0	0	1	1	0	1	2	4	4	7	2	1	2	0	1	1	3	2.38462
tr|Q8T4D6|Q8T4D6_DROME	Aconitate hydratase, mitochondrial OS=Drosophila melanogaster (Fruit fly) GN=CG4706 PE=2 SV=1	2	2	3	4	3	5	0	0	0	0	0	1	1	6	1	1	2	6	1	0	2	4	4	2	6	1	4	4	3	2	2.38095
tr|Q9VWK3|Q9VWK3_DROME	GH13361p OS=Drosophila melanogaster (Fruit fly) GN=Mur18B PE=2 SV=1	0	2	3	2	1	3	4	10	13	8	0	6	5	9	6	7	6	5	9	5	9	6	4	9	4	4	12	7	13	6	2.37736
tr|E1JHE4|E1JHE4_DROME	Fatty acid (Long chain) transport protein, isoform D OS=Drosophila melanogaster (Fruit fly) GN=Fatp PE=1 SV=2	6	1	3	5	5	2	1	0	2	1	0	0	4	5	2	5	6	9	5	4	0	4	3	2	0	1	3	3	5	3	2.37037
tr|Q9NBB0|Q9NBB0_DROME	Stretchin-MLCK OS=Drosophila melanogaster (Fruit fly) GN=Strn-Mlck PE=2 SV=1	0	1	0	2	2	0	8	3	8	4	5	7	3	3	4	7	6	6	8	3	8	12	8	6	2	4	1	6	5	5	2.36585
sp|Q9VUV9|U520_DROME	Putative U5 small nuclear ribonucleoprotein 200 kDa helicase OS=Drosophila melanogaster (Fruit fly) GN=l(3)72Ab PE=2 SV=4	1	8	6	6	7	7	6	8	6	3	2	5	10	11	11	8	4	16	11	9	13	10	7	5	6	7	4	6	8	10	2.36364
tr|D0IQ95|D0IQ95_DROME	MIP01420p OS=Drosophila melanogaster (Fruit fly) GN=yellow-g-RA PE=2 SV=1	0	0	0	0	0	8	0	0	1	1	0	0	0	0	6	1	1	1	1	0	2	5	6	1	0	0	2	0	0	0	2.36364
tr|Q9U1L3|Q9U1L3_DROME	Translocating chain-associated membrane protein OS=Drosophila melanogaster (Fruit fly) GN=TRAM PE=3 SV=1	2	1	2	2	3	2	0	5	0	2	1	1	1	3	0	1	3	4	3	4	3	8	9	3	0	0	2	3	2	3	2.36364
tr|K7WSB4|K7WSB4_DROME	Alpha tubulin 84B OS=Drosophila melanogaster (Fruit fly) PE=2 SV=1	35	31	30	29	32	24	21	25	21	15	7	17	41	35	42	42	52	59	37	24	30	29	30	27	32	36	32	50	44	37	2.35764
tr|Q7JYN2|Q7JYN2_DROME	GH08937p OS=Drosophila melanogaster (Fruit fly) GN=ND-24 PE=2 SV=1	3	3	4	3	2	3	1	3	2	2	1	3	3	8	4	3	3	10	3	3	1	4	3	4	6	3	6	4	3	2	2.35484
sp|P29327|RS6_DROME	40S ribosomal protein S6 OS=Drosophila melanogaster (Fruit fly) GN=RpS6 PE=1 SV=1	33	16	11	26	18	12	14	23	31	30	3	19	38	44	32	30	15	21	40	42	40	39	32	29	24	37	38	24	17	15	2.35021
sp|Q24400|MLP2_DROME	Muscle LIM protein Mlp84B OS=Drosophila melanogaster (Fruit fly) GN=Mlp84B PE=1 SV=1	4	12	7	5	7	3	3	4	6	4	5	8	8	6	8	8	17	11	7	5	14	17	15	9	5	6	4	8	6	8	2.34783
tr|A8JQV2|A8JQV2_DROME	CG17816, isoform E OS=Drosophila melanogaster (Fruit fly) GN=CG17816 PE=1 SV=1	7	1	0	5	6	1	0	3	0	0	0	2	0	2	0	2	4	4	3	7	5	5	7	6	2	0	4	3	3	4	2.34615
sp|P48149|RS15A_DROME	40S ribosomal protein S15Aa OS=Drosophila melanogaster (Fruit fly) GN=RpS15Aa PE=1 SV=2	14	12	11	12	11	12	5	17	8	12	2	11	18	20	17	16	11	13	22	24	19	16	15	13	12	15	26	12	15	16	2.34375
sp|P14130|RS14_DROME	40S ribosomal protein S14 OS=Drosophila melanogaster (Fruit fly) GN=RpS14a PE=1 SV=1	27	16	9	18	17	6	12	16	21	21	14	20	24	31	25	16	12	22	40	35	32	34	28	27	22	23	40	18	16	19	2.34343
sp|Q99323|MYSN_DROME	Myosin heavy chain, non-muscle OS=Drosophila melanogaster (Fruit fly) GN=zip PE=1 SV=2	12	2	4	9	22	9	7	22	34	13	3	16	1	1	2	12	9	20	21	11	22	36	50	13	9	8	8	51	36	50	2.33766
sp|P04359|RL32_DROME	60S ribosomal protein L32 OS=Drosophila melanogaster (Fruit fly) GN=RpL32 PE=1 SV=3	7	0	1	3	4	1	2	5	4	4	4	6	5	6	6	6	4	3	9	10	7	6	6	7	4	4	9	3	2	1	2.33333
sp|Q24210|CSKP_DROME	Peripheral plasma membrane protein CASK OS=Drosophila melanogaster (Fruit fly) GN=CASK PE=1 SV=4	0	0	0	0	0	0	0	1	1	0	0	0	0	0	1	0	0	0	1	1	1	1	1	1	0	0	0	0	0	0	2.33333
sp|Q8MSV2|SHEP_DROME	Protein alan shepard OS=Drosophila melanogaster (Fruit fly) GN=shep PE=1 SV=2	1	1	0	1	1	0	0	0	0	0	0	1	0	0	0	0	0	1	1	2	3	1	3	1	0	0	0	1	0	1	2.33333
sp|Q9U5L1|SRPR_DROME	Signal recognition particle receptor subunit alpha homolog OS=Drosophila melanogaster (Fruit fly) GN=Gtp-bp PE=1 SV=2	0	0	0	2	2	0	0	0	1	0	0	0	1	0	1	1	1	2	1	0	0	0	1	1	2	1	2	0	0	0	2.33333
sp|Q9VZ23|RAN_DROME	GTP-binding nuclear protein Ran OS=Drosophila melanogaster (Fruit fly) GN=Ran PE=1 SV=1	0	0	0	0	0	0	0	0	0	0	2	0	0	0	0	0	1	1	1	0	0	0	1	1	2	0	0	0	0	0	2.33333
tr|A0A0B4KHF0|A0A0B4KHF0_DROME	Ferritin OS=Drosophila melanogaster (Fruit fly) GN=Fer2LCH PE=1 SV=1	4	0	5	2	3	6	0	0	0	0	0	0	0	1	0	5	5	11	1	0	3	5	5	4	2	0	0	1	3	3	2.33333
tr|A1Z7Q8|A1Z7Q8_DROME	Alicorn, isoform A OS=Drosophila melanogaster (Fruit fly) GN=alc PE=1 SV=1	0	0	0	0	0	0	0	0	1	0	0	1	0	0	0	0	0	0	1	1	1	0	1	1	0	0	0	0	1	1	2.33333
tr|B3DNM3|B3DNM3_DROME	RE35650p OS=Drosophila melanogaster (Fruit fly) PE=2 SV=1	2	0	0	0	0	0	0	0	0	0	0	0	0	0	0	0	1	1	0	0	0	0	1	1	0	0	0	1	0	2	2.33333
tr|O96880|O96880_DROME	GH11150p OS=Drosophila melanogaster (Fruit fly) GN=TfIIEalpha PE=1 SV=1	0	0	0	0	0	0	0	0	0	1	1	0	0	0	0	1	0	1	0	0	0	0	0	0	1	0	1	1	1	1	2.33333
tr|Q7JVN6|Q7JVN6_DROME	CG1213, isoform A OS=Drosophila melanogaster (Fruit fly) GN=CG1213 PE=1 SV=1	0	0	0	1	0	1	0	0	0	0	0	0	0	0	1	0	1	0	0	0	0	0	0	0	1	1	0	1	1	1	2.33333
tr|Q95U46|Q95U46_DROME	GH07925p OS=Drosophila melanogaster (Fruit fly) GN=CG3902 PE=2 SV=1	3	2	3	1	2	1	0	1	1	0	0	0	1	1	1	1	4	4	1	0	0	3	4	6	1	0	0	0	7	1	2.33333
tr|Q9GQ89|Q9GQ89_DROME	Eukaryotic initiation factor eIF2B alpha subunit OS=Drosophila melanogaster (Fruit fly) GN=eIF2B-alpha PE=2 SV=1	2	0	0	0	0	0	0	0	0	0	0	0	2	0	0	0	1	0	0	0	0	0	0	0	0	0	1	3	0	0	2.33333
tr|Q9V438|Q9V438_DROME	Calcium-binding protein 1, isoform A OS=Drosophila melanogaster (Fruit fly) GN=CaBP1 PE=1 SV=1	0	0	0	0	0	0	0	0	0	1	1	0	0	0	0	0	0	0	2	0	1	2	1	1	0	0	0	0	0	0	2.33333
tr|Q9VSI1|Q9VSI1_DROME	CG7182, isoform A OS=Drosophila melanogaster (Fruit fly) GN=CG7182 PE=1 SV=2	2	0	0	0	0	0	0	0	0	0	0	0	0	0	0	0	0	0	2	1	1	1	1	1	0	0	0	0	0	0	2.33333
tr|A9J7N9|A9J7N9_DROME	Aldehyde dehydrogenase OS=Drosophila melanogaster (Fruit fly) GN=Aldh PE=2 SV=1	10	8	10	11	12	11	7	11	9	1	0	8	11	15	11	9	14	18	6	9	10	18	20	24	14	4	8	15	16	8	2.32323
tr|O62530|O62530_DROME	Adaptor protein complex 2, mu subunit, isoform A OS=Drosophila melanogaster (Fruit fly) GN=AP-2mu PE=1 SV=1	9	8	5	7	8	3	5	9	5	5	5	6	10	11	11	4	7	8	10	13	14	14	9	10	8	7	7	9	11	13	2.31579
tr|Q7KSQ0|Q7KSQ0_DROME	LD46175p OS=Drosophila melanogaster (Fruit fly) GN=sea PE=1 SV=1	13	11	8	12	13	6	4	8	3	5	2	3	11	10	8	15	16	13	10	13	6	22	12	13	5	5	10	10	14	13	2.31461
tr|O76894|O76894_DROME	EG:56G7.1 protein OS=Drosophila melanogaster (Fruit fly) GN=Mur2B PE=1 SV=2	3	1	3	1	0	3	0	1	0	0	0	0	0	0	0	0	4	5	0	0	0	6	10	3	0	0	0	0	1	1	2.30769
tr|Q8IGU5|Q8IGU5_DROME	RE28319p OS=Drosophila melanogaster (Fruit fly) GN=CG2010 PE=2 SV=1	1	1	1	2	2	1	0	3	0	0	0	1	1	2	1	3	3	3	0	0	0	0	1	1	1	1	2	4	4	3	2.30769
tr|A0A0B4JD82|A0A0B4JD82_DROME	Stretchin-Mlck, isoform T OS=Drosophila melanogaster (Fruit fly) GN=Strn-Mlck PE=1 SV=1	5	6	8	11	9	8	19	12	19	13	14	18	12	13	11	21	22	20	18	13	17	32	22	17	8	19	12	21	24	27	2.3007
sp|Q9W4X7|EI3G1_DROME	Eukaryotic translation initiation factor 3 subunit G-1 OS=Drosophila melanogaster (Fruit fly) GN=eIF3-S4-1 PE=1 SV=1	5	1	2	4	4	2	0	3	1	4	1	2	3	3	2	2	2	3	5	3	4	10	12	6	1	2	2	3	2	4	2.3
tr|Q8IGV1|Q8IGV1_DROME	RE24907p OS=Drosophila melanogaster (Fruit fly) GN=Saf-B PE=2 SV=1	1	0	0	0	1	2	0	2	0	0	2	1	0	0	2	0	1	5	2	3	2	2	2	2	1	0	0	1	0	0	2.3
tr|Q9W423|Q9W423_DROME	LD18904p OS=Drosophila melanogaster (Fruit fly) GN=schlank PE=1 SV=2	1	1	1	2	0	0	0	0	1	1	1	1	1	0	1	1	1	1	0	3	1	4	4	0	1	1	1	1	1	1	2.3
sp|O62619|KPYK_DROME	Pyruvate kinase OS=Drosophila melanogaster (Fruit fly) GN=PyK PE=2 SV=2	11	3	4	5	4	4	2	4	6	14	2	4	6	7	6	6	15	14	5	3	3	9	8	16	17	8	2	2	17	3	2.29688
sp|Q9U6L5|PEB1_DROME	Ejaculatory bulb-specific protein 1 OS=Drosophila melanogaster (Fruit fly) GN=Peb PE=1 SV=1	0	1	1	1	2	2	3	1	4	1	4	3	0	1	1	5	7	3	1	2	1	1	2	2	2	4	2	2	19	0	2.29167
sp|P08570|RLA1_DROME	60S acidic ribosomal protein P1 OS=Drosophila melanogaster (Fruit fly) GN=RpLP1 PE=1 SV=2	13	6	6	11	11	10	5	13	7	10	0	11	17	17	15	8	8	9	22	20	18	14	15	11	13	12	14	8	8	9	2.28846
sp|Q9VSA3|ACADM_DROME	Probable medium-chain specific acyl-CoA dehydrogenase, mitochondrial OS=Drosophila melanogaster (Fruit fly) GN=CG12262 PE=1 SV=1	15	10	9	13	13	9	2	3	4	1	0	0	7	7	4	10	13	18	9	14	4	20	20	11	6	3	5	7	17	8	2.2875
tr|A7KX19|A7KX19_DROME	Signal peptide peptidase OS=Drosophila melanogaster (Fruit fly) GN=spp PE=4 SV=1	3	0	1	0	1	0	0	1	0	0	0	0	1	1	0	1	2	2	0	1	0	0	0	0	0	1	2	1	2	2	2.28571
tr|C7LAB3|C7LAB3_DROME	RE31024p OS=Drosophila melanogaster (Fruit fly) GN=CG3192-RB PE=2 SV=1	1	0	0	0	0	0	1	1	0	1	1	1	0	0	0	0	0	4	1	2	2	2	2	2	0	0	0	0	0	1	2.28571
tr|D5AEK7|D5AEK7_DROME	CG4729, isoform E OS=Drosophila melanogaster (Fruit fly) GN=CG4729 PE=1 SV=1	1	1	0	2	0	0	1	1	0	0	0	0	0	0	0	0	2	3	1	2	0	3	0	0	0	0	2	2	0	1	2.28571
tr|M9PCQ3|M9PCQ3_DROME	Myosin binding subunit, isoform Q OS=Drosophila melanogaster (Fruit fly) GN=Mbs PE=1 SV=1	1	1	0	0	1	1	0	1	0	0	1	0	0	0	0	0	0	0	1	1	1	3	2	1	1	1	1	1	1	2	2.28571
sp|Q9W5N2|RL38_DROME	60S ribosomal protein L38 OS=Drosophila melanogaster (Fruit fly) GN=RpL38 PE=1 SV=1	5	0	2	3	3	2	0	6	4	3	0	3	5	4	3	4	1	1	13	8	10	1	5	2	3	3	4	2	0	4	2.28125
sp|P29844|HSP7C_DROME	Heat shock 70 kDa protein cognate 3 OS=Drosophila melanogaster (Fruit fly) GN=Hsc70-3 PE=2 SV=2	35	18	32	32	24	28	26	25	13	14	20	29	28	37	38	37	36	42	47	38	44	38	44	42	37	36	43	34	25	31	2.27946
tr|A0A0B4JD57|A0A0B4JD57_DROME	Zipper, isoform F OS=Drosophila melanogaster (Fruit fly) GN=zip PE=1 SV=1	13	3	5	9	24	10	7	21	34	13	3	19	1	1	2	12	9	19	23	11	24	38	52	13	9	9	8	52	35	51	2.27778
tr|E1JI91|E1JI91_DROME	FI18837p1 OS=Drosophila melanogaster (Fruit fly) GN=UGP PE=1 SV=1	3	0	3	2	3	7	1	2	0	0	0	0	2	0	3	2	2	5	1	0	0	3	2	8	4	3	2	5	3	5	2.27273
tr|O61646|O61646_DROME	Splicing factor SRp54 OS=Drosophila melanogaster (Fruit fly) GN=Srp54 PE=2 SV=3	1	0	0	3	1	0	0	2	2	1	0	0	0	1	1	1	1	4	4	0	2	2	3	1	1	1	2	0	1	0	2.27273
tr|Q7KJC0|Q7KJC0_DROME	L(2)01289 H9 form OS=Drosophila melanogaster (Fruit fly) GN=l(2)01289 PE=2 SV=1	31	20	14	34	30	19	4	21	7	10	2	9	31	29	30	28	33	33	24	24	18	21	16	20	28	25	32	21	25	21	2.27228
tr|Q9VBU9|Q9VBU9_DROME	40S ribosomal protein S27 OS=Drosophila melanogaster (Fruit fly) GN=RpS27 PE=1 SV=1	8	10	10	8	5	4	6	11	8	8	6	11	14	21	18	8	5	7	18	13	16	16	11	11	16	7	15	7	8	7	2.27083
tr|Q9VQR2|Q9VQR2_DROME	CG8844 protein OS=Drosophila melanogaster (Fruit fly) GN=ND-PDSW PE=1 SV=1	4	2	5	0	3	3	2	9	0	5	2	2	2	5	2	4	4	3	11	8	7	11	8	8	3	2	4	3	0	1	2.26316
tr|Q4QPQ0|Q4QPQ0_DROME	GH22814p OS=Drosophila melanogaster (Fruit fly) PE=2 SV=1	10	8	10	11	12	11	7	11	9	1	0	8	11	14	11	9	14	17	6	8	10	17	19	23	14	4	8	15	16	8	2.26263
sp|Q8MLY8|RS8_DROME	40S ribosomal protein S8 OS=Drosophila melanogaster (Fruit fly) GN=RpS8 PE=1 SV=1	19	3	4	14	8	5	14	16	12	19	10	14	18	16	16	14	8	19	32	22	26	18	17	20	11	20	30	7	10	10	2.25899
tr|B9EQV5|B9EQV5_DROME	MIP03205p OS=Drosophila melanogaster (Fruit fly) GN=up PE=1 SV=1	15	27	15	21	23	11	26	36	21	32	18	19	19	44	21	27	25	34	38	33	28	37	29	17	38	39	30	41	52	46	2.2566
tr|Q7Z2C9|Q7Z2C9_DROME	Nopp140-like nucleolar protein OS=Drosophila melanogaster (Fruit fly) GN=Nopp140 PE=2 SV=1	0	5	2	0	3	2	4	4	5	5	7	5	4	2	5	4	1	2	13	7	9	11	13	11	4	4	0	2	2	3	2.25581
tr|Q0E9E2|Q0E9E2_DROME	Pyruvate carboxylase OS=Drosophila melanogaster (Fruit fly) GN=PCB PE=1 SV=1	12	10	15	13	18	12	12	7	7	4	2	6	20	20	27	25	19	25	14	7	9	6	12	11	16	12	15	11	12	7	2.2521
tr|O77466|O77466_DROME	Thiolase OS=Drosophila melanogaster (Fruit fly) GN=Thiolase PE=2 SV=1	22	18	12	24	20	21	8	13	12	10	9	9	23	19	19	21	23	26	25	17	13	32	33	20	14	19	21	25	30	23	2.2514
sp|Q9U969|SWS_DROME	Neuropathy target esterase sws OS=Drosophila melanogaster (Fruit fly) GN=sws PE=1 SV=2	1	0	0	1	0	0	0	1	0	0	0	0	0	1	0	1	1	1	0	0	0	0	0	0	0	0	1	1	1	2	2.25
sp|Q9VYQ8|UBP7_DROME	Ubiquitin carboxyl-terminal hydrolase 7 OS=Drosophila melanogaster (Fruit fly) GN=Usp7 PE=1 SV=1	0	1	1	0	2	1	0	1	1	0	0	0	1	2	2	1	1	1	1	1	2	1	1	1	1	0	1	1	0	0	2.25
tr|Q0KHQ6|Q0KHQ6_DROME	6-phosphofructo-2-kinase, isoform A OS=Drosophila melanogaster (Fruit fly) GN=Pfrx PE=1 SV=1	1	0	0	0	2	0	0	0	0	0	0	0	0	0	0	2	2	2	0	0	0	0	0	0	0	0	1	0	1	1	2.25
sp|Q9VTP4|R10AB_DROME	60S ribosomal protein L10a-2 OS=Drosophila melanogaster (Fruit fly) GN=RpL10Ab PE=1 SV=2	24	13	14	20	21	12	12	18	10	15	11	19	28	34	31	25	15	16	36	30	27	19	15	17	22	26	34	18	17	16	2.24211
sp|P41092|RL27A_DROME	60S ribosomal protein L27a OS=Drosophila melanogaster (Fruit fly) GN=RpL27A PE=1 SV=2	5	1	1	3	4	1	0	2	2	1	0	4	3	2	2	3	4	3	5	8	5	4	2	3	2	2	3	3	1	1	2.24
tr|E2QCS7|E2QCS7_DROME	CG17097 OS=Drosophila melanogaster (Fruit fly) GN=CG17097 PE=1 SV=1	18	12	12	22	25	16	5	12	14	12	6	22	19	21	15	24	29	33	25	24	24	24	29	22	8	12	13	25	26	23	2.23729
tr|E6PBY8|E6PBY8_DROME	LP21606p OS=Drosophila melanogaster (Fruit fly) GN=up-RG PE=2 SV=1	17	24	16	18	21	11	22	31	16	28	12	16	15	40	18	24	20	30	32	30	23	30	23	13	34	33	26	37	50	43	2.23605
tr|Q9VNA3|Q9VNA3_DROME	CG11999 OS=Drosophila melanogaster (Fruit fly) GN=CG11999 PE=1 SV=1	3	1	1	2	2	2	0	1	0	0	0	0	0	1	0	0	1	2	2	3	2	5	5	1	0	0	0	0	3	4	2.23077
sp|P11449|VTU1_DROME	Vitelline membrane protein Vm26Aa OS=Drosophila melanogaster (Fruit fly) GN=Vm26Aa PE=2 SV=1	0	1	0	0	0	4	2	1	2	5	2	0	1	1	4	2	2	1	2	2	4	7	1	9	1	1	2	0	0	0	2.22222
tr|Q8SWS3|Q8SWS3_DROME	CG13049 OS=Drosophila melanogaster (Fruit fly) GN=CG13049 PE=1 SV=1	4	6	5	5	5	5	1	1	1	0	0	2	4	7	4	5	5	4	5	4	4	4	3	3	5	5	4	5	5	4	2.22222
tr|Q9VKD2|Q9VKD2_DROME	CG6746-PA OS=Drosophila melanogaster (Fruit fly) GN=CG6746 PE=1 SV=1	1	0	0	1	1	0	0	2	2	1	0	0	0	0	0	1	1	1	1	1	0	1	4	3	0	2	1	2	2	0	2.22222
sp|P48601|PRS4_DROME	26S protease regulatory subunit 4 OS=Drosophila melanogaster (Fruit fly) GN=Rpt2 PE=1 SV=2	3	3	3	3	4	2	0	0	1	1	0	2	2	1	2	2	5	2	4	3	2	5	5	5	1	2	2	3	3	2	2.21739
sp|Q9V784|SAM50_DROME	SAM50-like protein CG7639 OS=Drosophila melanogaster (Fruit fly) GN=CG7639 PE=2 SV=2	3	0	0	1	3	0	1	1	2	1	0	1	0	1	1	2	3	4	1	2	0	3	2	1	2	1	1	2	3	2	2.21429
tr|Q7JV23|Q7JV23_DROME	Acetyl-CoA carboxylase, isoform B OS=Drosophila melanogaster (Fruit fly) GN=ACC PE=1 SV=1	95	55	49	70	69	46	34	51	47	24	17	42	86	58	86	97	91	98	81	51	61	71	70	81	49	67	78	67	64	70	2.21
tr|L0CPE3|L0CPE3_DROME	Ribosomal protein S11 OS=Drosophila melanogaster (Fruit fly) GN=RPS11 PE=3 SV=1	27	16	18	21	22	14	10	14	7	13	4	20	28	36	29	19	14	20	22	23	23	20	21	20	23	23	33	19	15	25	2.20856
tr|L0CQR2|L0CQR2_DROME	Ribosomal protein S11 OS=Drosophila melanogaster (Fruit fly) GN=RPS11 PE=3 SV=1	27	16	18	21	22	14	10	14	7	13	4	20	28	36	29	19	14	20	22	23	23	20	21	20	23	23	33	19	15	25	2.20856
tr|A0A0B4KI32|A0A0B4KI32_DROME	CIN85 and CD2AP orthologue, isoform E OS=Drosophila melanogaster (Fruit fly) GN=cindr PE=1 SV=1	0	0	0	0	0	1	0	1	0	1	0	1	0	0	0	0	0	1	1	1	0	4	1	0	0	0	1	1	0	1	2.2
tr|A5XCL5|A5XCL5_DROME	LD36265p OS=Drosophila melanogaster (Fruit fly) GN=UGP PE=1 SV=1	3	0	3	1	3	6	1	2	0	0	0	0	2	0	3	2	2	4	0	0	0	2	2	6	5	3	2	4	3	4	2.2
tr|C5WLN8|C5WLN8_DROME	TA01007p OS=Drosophila melanogaster (Fruit fly) GN=RpL36A-RA PE=2 SV=1	0	0	0	0	0	0	1	1	0	1	0	1	1	1	0	0	0	0	1	3	3	1	0	1	0	0	0	0	0	0	2.2
tr|Q9VHF5|Q9VHF5_DROME	CG8121, isoform A OS=Drosophila melanogaster (Fruit fly) GN=pasi2 PE=2 SV=1	3	0	0	1	1	1	0	0	2	0	0	1	2	0	1	1	2	2	1	1	2	2	2	0	0	0	2	1	2	1	2.2
tr|Q9VN86|Q9VN86_DROME	AT14148p OS=Drosophila melanogaster (Fruit fly) GN=CG2604 PE=1 SV=1	1	0	1	1	0	0	0	1	0	0	0	0	0	0	0	0	2	1	1	0	0	0	1	1	1	0	1	1	2	0	2.2
tr|Q9VZ34|Q9VZ34_DROME	CG2076, isoform A OS=Drosophila melanogaster (Fruit fly) GN=CG2076 PE=1 SV=1	0	0	0	0	0	0	1	0	0	1	0	2	2	2	3	0	0	0	0	1	0	1	1	0	0	0	0	0	0	1	2.2
tr|Q9Y119|Q9Y119_DROME	BcDNA.GH08860 OS=Drosophila melanogaster (Fruit fly) GN=Tps1 PE=1 SV=1	97	40	48	65	66	52	35	37	31	24	32	33	74	58	87	97	116	104	57	28	36	59	56	61	47	63	51	71	86	80	2.1943
tr|Q9VM14|Q9VM14_DROME	AT21758p OS=Drosophila melanogaster (Fruit fly) GN=CG5261 PE=1 SV=1	24	32	35	32	42	33	21	34	26	23	23	21	40	38	36	35	34	44	40	41	46	69	64	37	27	35	33	45	44	49	2.18156
sp|Q9W141|ATPK_DROME	Putative ATP synthase subunit f, mitochondrial OS=Drosophila melanogaster (Fruit fly) GN=CG4692 PE=1 SV=1	6	6	7	8	5	7	5	5	5	2	3	2	3	3	5	5	5	8	10	11	6	9	10	9	5	7	7	9	13	10	2.17742
tr|Q7KVX5|Q7KVX5_DROME	VAMP-associated protein of 33kDa ortholog A, isoform A OS=Drosophila melanogaster (Fruit fly) GN=Vap-33A PE=1 SV=1	9	4	5	7	8	2	2	5	5	2	5	2	6	8	7	6	7	10	8	7	7	10	5	7	6	7	5	5	5	8	2.17544
tr|B5RIJ9|B5RIJ9_DROME	FI02875p OS=Drosophila melanogaster (Fruit fly) PE=2 SV=1	15	8	7	15	12	8	4	13	5	5	16	7	19	19	17	16	8	8	17	14	14	11	10	10	18	23	22	7	10	9	2.17241
tr|A1ZBJ2|A1ZBJ2_DROME	CG7461, isoform B OS=Drosophila melanogaster (Fruit fly) GN=CG7461 PE=1 SV=2	23	14	8	11	14	4	7	8	5	2	3	5	13	17	14	7	12	12	6	14	5	12	10	3	10	9	17	20	26	21	2.17143
tr|Q9VNG2|Q9VNG2_DROME	CG1109, isoform A OS=Drosophila melanogaster (Fruit fly) GN=CG1109 PE=1 SV=2	1	1	1	1	0	1	0	3	0	1	2	0	0	1	0	1	0	0	4	5	3	6	4	2	0	0	0	0	0	0	2.16667
tr|Q9VFC6|Q9VFC6_DROME	MIP06926p OS=Drosophila melanogaster (Fruit fly) GN=Mf PE=1 SV=1	13	19	14	22	15	11	17	9	17	20	18	21	19	14	16	23	24	26	28	24	32	27	33	24	17	27	11	28	23	30	2.16244
tr|Q9W1G7|Q9W1G7_DROME	LD21576p OS=Drosophila melanogaster (Fruit fly) GN=Nap1 PE=1 SV=1	5	5	4	9	3	3	1	0	3	2	0	1	2	3	4	2	3	6	10	5	10	8	6	4	1	3	1	3	6	3	2.16216
sp|P80455|RS12_DROME	40S ribosomal protein S12 OS=Drosophila melanogaster (Fruit fly) GN=RpS12 PE=1 SV=2	18	17	9	17	13	9	4	15	12	10	1	8	22	23	19	17	11	14	31	20	18	14	15	10	18	16	15	9	8	9	2.15672
tr|Q8IPE8|Q8IPE8_DROME	CG4389-PB, isoform B OS=Drosophila melanogaster (Fruit fly) GN=Mtpalpha PE=1 SV=1	42	31	23	42	42	25	15	22	17	16	11	13	29	28	32	38	45	53	29	32	19	52	47	27	21	29	32	40	49	43	2.15
sp|P55828|RS20_DROME	40S ribosomal protein S20 OS=Drosophila melanogaster (Fruit fly) GN=RpS20 PE=1 SV=1	11	12	12	20	14	11	9	23	11	15	15	15	17	27	25	18	14	15	32	26	26	22	23	12	17	22	24	20	13	10	2.14793
tr|L0CPD9|L0CPD9_DROME	Ribosomal protein S11 OS=Drosophila melanogaster (Fruit fly) GN=RPS11 PE=3 SV=1	23	13	15	17	18	11	9	11	7	12	4	17	24	30	23	16	12	17	19	19	20	15	17	16	18	19	27	15	12	20	2.14557
tr|L0CQQ8|L0CQQ8_DROME	Ribosomal protein S11 OS=Drosophila melanogaster (Fruit fly) GN=RPS11 PE=3 SV=1	23	13	15	17	18	11	9	11	7	12	4	17	24	30	23	16	12	17	19	19	20	15	17	16	18	19	27	15	12	20	2.14557
tr|K7Z7Z8|K7Z7Z8_DROME	Triosephosphate isomerase OS=Drosophila melanogaster (Fruit fly) GN=tpi PE=2 SV=1	0	2	4	1	2	1	3	0	0	0	0	0	1	2	2	2	1	2	0	0	0	0	1	5	7	2	0	2	2	1	2.14286
tr|Q4V429|Q4V429_DROME	CG13018 OS=Drosophila melanogaster (Fruit fly) GN=CG13018 PE=2 SV=1	2	3	2	3	3	2	4	2	1	2	7	3	5	3	6	4	3	5	4	4	4	2	5	4	4	4	5	4	5	4	2.14286
tr|Q9VIL5|Q9VIL5_DROME	CG17472 OS=Drosophila melanogaster (Fruit fly) GN=CG17472 PE=2 SV=1	2	1	0	1	1	1	0	0	0	0	0	0	1	0	0	0	0	0	3	2	1	4	2	2	0	0	0	0	0	0	2.14286
tr|A1A6X4|A1A6X4_DROME	IP17216p OS=Drosophila melanogaster (Fruit fly) GN=RpL23a PE=2 SV=1	9	4	3	5	6	8	2	10	5	6	3	10	6	8	7	3	7	3	22	20	15	12	13	7	6	5	11	2	4	3	2.13889
sp|Q0E9B6|RS11_DROME	40S ribosomal protein S11 OS=Drosophila melanogaster (Fruit fly) GN=RpS11 PE=1 SV=1	23	13	15	17	18	11	9	11	7	13	4	17	24	30	23	16	12	17	19	19	20	15	17	16	18	19	27	15	12	20	2.13208
tr|Q9W1N3|Q9W1N3_DROME	Levy, isoform A OS=Drosophila melanogaster (Fruit fly) GN=levy PE=1 SV=1	29	10	12	24	17	20	6	10	9	15	2	11	19	24	14	19	21	20	16	20	13	18	39	13	15	14	12	14	31	31	2.12651
sp|P45594|CADF_DROME	Cofilin/actin-depolymerizing factor homolog OS=Drosophila melanogaster (Fruit fly) GN=tsr PE=1 SV=1	1	0	2	1	1	1	0	0	0	0	0	1	0	0	0	0	0	0	2	2	1	2	4	5	1	0	0	0	0	0	2.125
tr|A0A0B4K7H1|A0A0B4K7H1_DROME	Lethal (2) 01289, isoform M OS=Drosophila melanogaster (Fruit fly) GN=l(2)01289 PE=1 SV=1	34	22	15	38	33	21	6	23	9	12	3	13	33	31	31	30	34	34	27	26	20	24	17	22	30	26	33	22	26	22	2.12174
sp|Q27237|TID_DROME	Protein tumorous imaginal discs, mitochondrial OS=Drosophila melanogaster (Fruit fly) GN=l(2)tid PE=1 SV=2	4	3	1	3	2	3	1	5	3	2	3	2	4	4	3	2	4	4	6	6	6	8	4	4	2	2	3	1	5	2	2.12121
sp|Q9W5R8|RL5_DROME	60S ribosomal protein L5 OS=Drosophila melanogaster (Fruit fly) GN=RpL5 PE=1 SV=2	39	20	18	28	29	19	19	30	24	28	8	25	51	51	53	27	22	23	46	38	37	23	23	27	39	33	43	29	22	23	2.11806
sp|P06603|TBA1_DROME	Tubulin alpha-1 chain OS=Drosophila melanogaster (Fruit fly) GN=alphaTub84B PE=2 SV=1	45	38	38	40	41	32	32	35	30	25	11	22	51	43	51	47	59	69	46	29	38	37	44	36	38	42	37	60	53	46	2.11795
tr|K7XI11|K7XI11_DROME	Alpha tubulin 84B OS=Drosophila melanogaster (Fruit fly) PE=2 SV=1	45	38	38	40	41	32	32	35	30	25	11	22	51	43	51	47	59	69	46	29	38	37	44	36	38	42	37	60	53	46	2.11795
tr|K7WKV0|K7WKV0_DROME	Alpha tubulin 84B OS=Drosophila melanogaster (Fruit fly) PE=2 SV=1	45	38	38	41	41	32	35	39	33	27	13	24	51	44	51	50	59	75	48	31	40	41	46	39	38	43	37	63	56	50	2.11794
tr|M9MS48|M9MS48_DROME	Rbp1-like, isoform B OS=Drosophila melanogaster (Fruit fly) GN=Rbp1-like PE=1 SV=1	3	6	3	3	7	4	5	7	8	4	4	5	6	4	2	8	6	7	8	9	8	7	5	9	9	9	10	7	8	5	2.11667
tr|Q9VKS9|Q9VKS9_DROME	CG18284, isoform B OS=Drosophila melanogaster (Fruit fly) GN=CG18284 PE=2 SV=2	11	8	10	9	12	6	4	5	4	3	2	5	11	10	11	9	12	12	11	7	11	7	7	12	9	6	7	9	10	8	2.1125
tr|C1C553|C1C553_DROME	MIP06826p OS=Drosophila melanogaster (Fruit fly) GN=Mf PE=1 SV=1	15	23	18	27	22	16	24	14	29	33	27	28	26	18	21	33	35	35	42	29	39	43	45	36	23	35	18	37	31	39	2.11191
tr|E1JGY7|E1JGY7_DROME	Lethal (2) 01289, isoform G OS=Drosophila melanogaster (Fruit fly) GN=l(2)01289 PE=1 SV=1	35	22	15	39	34	22	6	24	9	11	3	13	33	32	32	30	34	35	27	27	21	24	18	22	30	26	33	22	26	22	2.11111
tr|Q9VZL3|Q9VZL3_DROME	Sc2 OS=Drosophila melanogaster (Fruit fly) GN=Sc2 PE=1 SV=1	19	10	9	18	16	16	3	9	7	10	4	8	12	10	12	12	18	22	14	18	11	16	18	16	10	8	16	19	19	23	2.10769
sp|Q9W261|RTF1_DROME	RNA polymerase-associated protein Rtf1 OS=Drosophila melanogaster (Fruit fly) GN=Rtf1 PE=1 SV=1	0	1	3	1	1	0	0	0	1	0	0	2	1	1	2	2	1	1	1	1	0	1	1	1	1	1	2	2	0	2	2.1
tr|E1JJP0|E1JJP0_DROME	Upheld, isoform H OS=Drosophila melanogaster (Fruit fly) GN=up PE=1 SV=1	17	25	17	24	26	13	28	39	21	34	36	21	18	44	21	32	30	38	40	33	29	40	32	17	39	40	34	44	53	46	2.08609
sp|Q7KR04|RS15B_DROME	40S ribosomal protein S15Ab OS=Drosophila melanogaster (Fruit fly) GN=RpS15Ab PE=2 SV=3	9	11	10	7	9	10	5	16	6	9	2	10	12	13	11	10	7	10	16	17	14	13	13	10	9	11	15	12	13	13	2.08571
tr|Q7JQH9|Q7JQH9_DROME	LD31742p OS=Drosophila melanogaster (Fruit fly) GN=whd PE=1 SV=1	12	5	3	6	9	7	3	5	3	3	5	8	8	8	9	8	7	8	12	8	7	12	10	7	2	5	7	5	14	9	2.08571
sp|Q9W1V3|FBRL_DROME	rRNA 2'-O-methyltransferase fibrillarin OS=Drosophila melanogaster (Fruit fly) GN=Fib PE=2 SV=1	7	10	5	4	8	2	9	12	7	6	5	10	13	13	9	5	1	10	17	14	12	15	12	13	4	6	9	7	9	10	2.0814
sp|P29613|TPIS_DROME	Triosephosphate isomerase OS=Drosophila melanogaster (Fruit fly) GN=Tpi PE=1 SV=3	1	4	6	2	3	2	3	1	0	0	2	0	2	2	3	4	2	4	0	1	1	1	2	7	10	4	0	3	3	3	2.08
sp|Q9VN50|EI3F1_DROME	Eukaryotic translation initiation factor 3 subunit F-1 OS=Drosophila melanogaster (Fruit fly) GN=eIF3-S5-1 PE=2 SV=1	9	5	4	6	6	3	0	2	2	2	0	0	0	2	0	4	2	10	4	6	2	8	9	9	0	0	4	7	7	9	2.075
sp|P13706|GPDA_DROME	Glycerol-3-phosphate dehydrogenase [NAD(+)], cytoplasmic OS=Drosophila melanogaster (Fruit fly) GN=Gpdh PE=1 SV=3	3	5	10	4	4	6	2	1	0	1	2	3	4	3	2	2	2	5	5	2	2	2	5	19	20	3	2	2	6	1	2.07143
tr|Q86NL1|Q86NL1_DROME	RE27227p OS=Drosophila melanogaster (Fruit fly) GN=CstF-64 PE=2 SV=1	1	1	2	3	2	3	3	2	0	1	4	5	0	5	1	4	1	3	3	5	3	4	4	3	2	4	7	3	4	2	2.07143
tr|Q9VN55|Q9VN55_DROME	Antimeros, isoform A OS=Drosophila melanogaster (Fruit fly) GN=atms PE=1 SV=1	0	2	0	1	0	5	0	1	1	1	0	2	0	0	2	1	1	3	1	2	2	3	6	2	0	0	0	2	3	1	2.07143
tr|Q9VSN2|Q9VSN2_DROME	CG6416-PA, isoform A OS=Drosophila melanogaster (Fruit fly) GN=Zasp66 PE=1 SV=1	0	0	1	1	1	1	0	0	0	7	2	0	0	3	0	0	2	1	2	1	3	3	2	3	1	2	1	2	2	1	2.07143
sp|P61857|TBB2_DROME	Tubulin beta-2 chain OS=Drosophila melanogaster (Fruit fly) GN=betaTub85D PE=1 SV=1	55	28	36	41	44	34	22	23	23	8	11	16	36	27	39	47	60	66	34	26	26	33	28	28	21	26	35	70	50	54	2.06433
tr|A0A0B4KHW3|A0A0B4KHW3_DROME	Aralar1, isoform F OS=Drosophila melanogaster (Fruit fly) GN=aralar1 PE=1 SV=1	26	3	11	17	11	12	3	12	11	0	0	3	12	15	12	19	18	21	8	6	4	19	16	5	11	4	14	13	18	12	2.06364
sp|P56538|IF6_DROME	Eukaryotic translation initiation factor 6 OS=Drosophila melanogaster (Fruit fly) GN=eIF6 PE=2 SV=3	5	4	2	4	3	2	1	4	2	1	1	2	5	6	7	4	2	4	6	4	5	2	1	3	4	2	4	2	3	2	2.0625
tr|Q7K4L8|Q7K4L8_DROME	CG7878 OS=Drosophila melanogaster (Fruit fly) GN=CG7878 PE=1 SV=1	2	2	1	4	4	1	0	0	0	0	0	1	1	4	3	3	2	3	1	0	1	0	2	1	2	1	3	2	1	3	2.0625
tr|Q9VZF9|Q9VZF9_DROME	Cuticular protein 64Ad OS=Drosophila melanogaster (Fruit fly) GN=Cpr64Ad PE=1 SV=2	21	24	17	30	27	18	18	6	10	7	12	10	22	33	16	24	31	21	29	16	21	18	17	29	23	19	17	25	30	23	2.0597
tr|Q9VFC7|Q9VFC7_DROME	Mf5 protein OS=Drosophila melanogaster (Fruit fly) GN=Mf PE=1 SV=2	15	24	19	29	23	16	25	16	32	38	27	30	26	18	21	34	35	35	46	31	41	48	49	38	23	36	18	38	30	39	2.05424
tr|Q8MST5|Q8MST5_DROME	Beta-Tubulin at 97EF, isoform B OS=Drosophila melanogaster (Fruit fly) GN=betaTub97EF PE=1 SV=1	45	18	22	36	37	24	15	22	16	8	6	10	20	26	28	37	41	46	31	18	17	28	33	24	22	18	26	48	32	39	2.05385
tr|Q7JZN0|Q7JZN0_DROME	FI02994p OS=Drosophila melanogaster (Fruit fly) GN=Sec61beta PE=1 SV=1	5	6	5	3	4	6	5	9	7	9	8	8	8	8	9	11	7	9	6	12	7	16	10	10	7	9	7	6	10	4	2.05263
sp|Q9VQG4|COLT_DROME	Congested-like trachea protein OS=Drosophila melanogaster (Fruit fly) GN=colt PE=2 SV=1	13	5	6	11	6	9	0	3	4	2	0	1	6	6	7	8	10	8	7	10	3	6	10	2	5	6	10	6	10	5	2.04918
tr|A1Z8Q0|A1Z8Q0_DROME	TwdlBeta OS=Drosophila melanogaster (Fruit fly) GN=TwdlBeta PE=4 SV=1	7	5	9	20	20	6	5	5	3	0	0	2	0	11	0	13	8	6	21	7	4	7	3	16	12	13	8	18	17	6	2.04819
sp|P19351|TNNT_DROME	Troponin T, skeletal muscle OS=Drosophila melanogaster (Fruit fly) GN=up PE=1 SV=3	19	22	18	21	24	13	24	34	16	30	30	18	14	40	18	29	25	34	34	30	24	33	26	13	35	34	30	40	51	43	2.04815
tr|A0ANY9|A0ANY9_DROME	CG10206 protein OS=Drosophila melanogaster (Fruit fly) GN=CG10206 PE=4 SV=1	8	17	11	12	14	4	18	21	15	5	8	12	19	10	20	23	10	12	27	12	16	20	19	16	15	20	12	18	13	17	2.04795
sp|P06607|VIT3_DROME	Vitellogenin-3 OS=Drosophila melanogaster (Fruit fly) GN=Yp3 PE=1 SV=1	11	20	18	13	13	11	26	13	14	9	13	9	12	14	18	16	14	21	26	12	29	36	28	40	21	16	9	10	16	12	2.04678
tr|Q7K860|Q7K860_DROME	FI07231p OS=Drosophila melanogaster (Fruit fly) GN=TpnC4 PE=1 SV=1	6	5	4	7	8	2	2	6	8	9	3	3	3	9	2	8	5	7	9	5	6	10	7	4	5	7	7	15	11	10	2.03125
tr|B7YZP9|B7YZP9_DROME	Muscle LIM protein at 60A, isoform B OS=Drosophila melanogaster (Fruit fly) GN=Mlp60A PE=1 SV=1	2	6	6	5	5	2	6	7	7	7	7	7	8	5	7	8	7	12	6	5	12	8	8	10	6	8	5	9	6	8	2.02941
tr|Q9VIE8|Q9VIE8_DROME	Aconitate hydratase, mitochondrial OS=Drosophila melanogaster (Fruit fly) GN=Acon PE=1 SV=2	24	17	28	45	28	41	12	27	18	6	12	18	23	36	15	18	23	43	28	42	31	58	39	47	40	15	29	27	25	22	2.02527
tr|Q23980|Q23980_DROME	Beta-heavy-spectrin OS=Drosophila melanogaster (Fruit fly) GN=kst PE=2 SV=2	4	0	4	6	4	8	2	5	2	1	1	4	2	7	0	5	6	8	5	7	5	4	3	5	1	3	7	6	7	4	2.02381
tr|Q9VV18|Q9VV18_DROME	CG13047 OS=Drosophila melanogaster (Fruit fly) GN=CG13047 PE=1 SV=2	2	4	2	6	5	4	5	3	1	0	6	3	5	6	4	5	5	4	5	5	4	4	6	4	8	5	3	5	3	4	2.02381
sp|P41093|RL18A_DROME	60S ribosomal protein L18a OS=Drosophila melanogaster (Fruit fly) GN=RpL18A PE=1 SV=1	27	22	17	22	18	15	13	20	17	18	13	14	30	42	34	30	18	13	33	31	33	17	16	14	28	33	32	14	8	13	2.02304
sp|P29310|1433Z_DROME	14-3-3 protein zeta OS=Drosophila melanogaster (Fruit fly) GN=14-3-3zeta PE=1 SV=1	10	7	8	7	7	8	8	11	7	11	9	10	9	7	5	9	10	9	12	15	10	14	15	13	15	12	14	15	10	16	2.01923
sp|Q9VA73|CMC_DROME	Calcium-binding mitochondrial carrier protein Aralar1 OS=Drosophila melanogaster (Fruit fly) GN=aralar1 PE=2 SV=1	26	3	11	16	11	12	3	12	12	0	0	3	12	15	12	19	18	20	8	6	3	16	15	5	11	4	14	13	18	12	2.00909
tr|Q86NN0|Q86NN0_DROME	AT10293p OS=Drosophila melanogaster (Fruit fly) GN=Msp300 PE=2 SV=1	9	8	7	15	15	10	6	19	5	4	5	10	14	23	15	11	14	10	10	19	11	8	8	3	18	11	19	10	10	15	2.00877
sp|O76454|PHS_DROME	Pterin-4-alpha-carbinolamine dehydratase OS=Drosophila melanogaster (Fruit fly) GN=Pcd PE=1 SV=2	0	0	0	0	0	0	0	0	0	0	0	0	0	0	0	0	0	0	0	0	0	1	0	1	0	0	0	0	0	0	2
sp|O96539|ATE1_DROME	Arginyl-tRNA--protein transferase 1 OS=Drosophila melanogaster (Fruit fly) GN=Ate1 PE=2 SV=3	0	0	0	0	0	0	0	0	0	0	0	0	1	0	1	0	0	0	0	0	0	0	0	0	0	0	0	0	0	0	2
sp|O96838|FYV1_DROME	Putative 1-phosphatidylinositol 3-phosphate 5-kinase OS=Drosophila melanogaster (Fruit fly) GN=fab1 PE=1 SV=2	0	0	0	0	0	0	0	0	0	0	0	0	0	0	0	0	0	0	0	0	0	1	1	0	0	0	0	0	0	0	2
sp|P18935|CYB_DROME	Cytochrome b (Complex III subunit 3) (Complex III subunit III) (Cytochrome b-c1 complex subunit 3) (Ubiquinol-cytochrome-c reductase complex cytochrome b subunit)	0	0	0	0	0	0	0	0	0	0	0	0	1	0	0	0	0	0	0	0	0	0	0	0	0	0	1	0	0	0	2
sp|P19889|RLA0_DROME	60S acidic ribosomal protein P0 OS=Drosophila melanogaster (Fruit fly) GN=RpLP0 PE=1 SV=1	59	49	39	47	42	40	13	31	18	15	6	19	63	74	61	41	33	34	44	39	37	24	23	21	52	48	60	39	33	32	2
sp|P20477|GLNA1_DROME	Glutamine synthetase 1, mitochondrial OS=Drosophila melanogaster (Fruit fly) GN=Gs1 PE=2 SV=3	0	1	0	0	0	0	0	0	0	0	0	0	0	0	0	1	0	0	0	0	0	0	0	0	3	0	0	0	0	0	2
sp|P42283|LOLA1_DROME	Longitudinals lacking protein, isoform G OS=Drosophila melanogaster (Fruit fly) GN=lola PE=1 SV=2	0	0	0	0	0	0	0	0	0	0	0	0	0	0	0	0	0	0	0	0	0	0	0	0	0	0	0	0	0	2	2
sp|P55035|PSMD4_DROME	26S proteasome non-ATPase regulatory subunit 4 (26S proteasome regulatory subunit RPN10) (26S proteasome regulatory subunit S5A) (54 kDa subunit of mu particle) (Multiubiquitin chain-binding protein) (p54)	0	0	0	0	0	0	0	0	0	0	0	0	0	0	0	0	0	0	0	0	1	0	1	0	0	0	0	0	0	0	2
sp|P81900|KAPR2_DROME	cAMP-dependent protein kinase type II regulatory subunit OS=Drosophila melanogaster (Fruit fly) GN=Pka-R2 PE=1 SV=2	1	2	0	0	0	0	1	0	0	0	0	0	1	3	2	0	0	1	0	0	0	0	1	0	2	0	0	0	0	0	2
sp|P82804|WIBG_DROME	Partner of Y14 and mago OS=Drosophila melanogaster (Fruit fly) GN=Pym PE=1 SV=1	1	1	1	0	0	1	0	0	0	0	0	0	1	0	1	1	0	1	0	1	0	0	1	0	1	0	1	1	1	0	2
sp|Q24318|TFDP_DROME	Transcription factor Dp OS=Drosophila melanogaster (Fruit fly) GN=Dp PE=1 SV=2	0	0	0	0	0	0	0	0	0	0	0	0	0	0	0	0	0	1	0	0	0	0	0	0	0	0	0	0	1	0	2
sp|Q6J5K9|ARMI_DROME	Probable RNA helicase armi OS=Drosophila melanogaster (Fruit fly) GN=armi PE=1 SV=4	0	0	0	0	0	0	0	0	0	0	0	0	0	0	0	0	0	0	1	0	0	0	0	1	0	0	0	0	0	0	2
sp|Q7JW27|WASH1_DROME	WAS protein family homolog 1 OS=Drosophila melanogaster (Fruit fly) GN=wash PE=1 SV=1	0	0	0	0	0	0	0	0	0	0	0	0	0	0	0	0	0	0	0	0	1	1	0	0	0	0	0	0	0	0	2
sp|Q7K4B3|ELP2_DROME	Probable elongator complex protein 2 OS=Drosophila melanogaster (Fruit fly) GN=Elp2 PE=1 SV=1	0	0	0	0	0	0	0	0	0	0	0	0	0	0	0	0	0	0	0	0	0	0	1	0	0	0	0	1	0	0	2
sp|Q7KNA0|DYM_DROME	Dymeclin OS=Drosophila melanogaster (Fruit fly) GN=CG8230 PE=1 SV=1	0	0	0	0	0	0	0	0	0	0	0	0	0	0	0	1	0	0	0	0	0	1	0	0	0	0	0	0	0	0	2
sp|Q86B47|Y8611_DROME	Probable ATP-dependent RNA helicase CG8611 OS=Drosophila melanogaster (Fruit fly) GN=CG8611 PE=1 SV=1	0	0	0	0	0	0	0	0	0	0	0	0	0	1	0	0	0	0	0	0	0	0	0	0	1	0	0	0	0	0	2
sp|Q8IN44|TOTA_DROME	Protein Turandot A OS=Drosophila melanogaster (Fruit fly) GN=TotA PE=1 SV=1	0	0	0	0	0	0	0	0	0	0	0	0	0	0	0	0	0	0	0	0	0	0	0	0	2	0	0	0	0	0	2
sp|Q8MSG8|APTX_DROME	Aprataxin-like protein OS=Drosophila melanogaster (Fruit fly) GN=CG5316 PE=2 SV=2	0	0	0	0	0	0	0	0	0	0	0	0	1	0	1	0	0	0	0	0	0	0	0	0	0	0	0	0	0	0	2
sp|Q8MV48|GALT7_DROME	N-acetylgalactosaminyltransferase 7 OS=Drosophila melanogaster (Fruit fly) GN=GalNAc-T2 PE=2 SV=2	0	0	0	0	0	0	0	0	0	0	0	0	0	0	0	0	0	0	0	0	0	1	1	0	0	0	0	0	0	0	2
sp|Q8SXY6|TMEDA_DROME	Transmembrane emp24 domain-containing protein bai OS=Drosophila melanogaster (Fruit fly) GN=bai PE=2 SV=1	0	0	0	0	0	0	0	0	0	0	0	0	0	0	0	0	0	0	1	0	0	1	0	0	0	0	0	0	0	0	2
sp|Q9NHE5|CAPS_DROME	Calcium-dependent secretion activator OS=Drosophila melanogaster (Fruit fly) GN=Caps PE=1 SV=3	0	0	0	0	0	0	0	0	0	0	0	0	0	0	0	1	1	0	0	0	0	0	0	0	0	0	0	0	0	0	2
sp|Q9TVQ5|SPT4H_DROME	Transcription elongation factor SPT4 OS=Drosophila melanogaster (Fruit fly) GN=spt4 PE=1 SV=1	0	0	0	0	0	0	0	0	0	0	0	0	0	1	0	0	0	0	0	0	0	0	0	0	0	1	0	0	0	0	2
sp|Q9V3C0|DDX41_DROME	ATP-dependent RNA helicase abstrakt OS=Drosophila melanogaster (Fruit fly) GN=abs PE=1 SV=1	0	0	0	0	0	0	0	1	0	0	0	0	0	0	0	0	0	1	1	0	0	0	2	0	0	0	0	0	0	0	2
sp|Q9V3J1|VATH_DROME	V-type proton ATPase subunit H OS=Drosophila melanogaster (Fruit fly) GN=VhaSFD PE=2 SV=2	1	1	0	0	1	1	0	0	0	0	0	0	0	0	0	1	0	1	1	0	1	1	0	0	0	1	0	1	1	2	2
sp|Q9V4C8|HCF_DROME	Host cell factor OS=Drosophila melanogaster (Fruit fly) GN=Hcf PE=1 SV=2	0	0	0	0	0	0	0	0	0	0	0	0	0	0	0	0	0	0	0	0	0	1	0	1	0	0	0	0	0	0	2
sp|Q9V4N3|CYB5_DROME	Cytochrome b5 OS=Drosophila melanogaster (Fruit fly) GN=Cyt-b5 PE=2 SV=1	1	1	3	0	0	1	0	0	0	1	1	0	2	1	1	1	1	1	1	2	1	2	1	2	2	0	0	0	0	0	2
sp|Q9V9Z9|EBP2_DROME	Probable rRNA-processing protein EBP2 homolog OS=Drosophila melanogaster (Fruit fly) GN=CG1542 PE=2 SV=1	0	0	0	0	0	0	0	0	0	0	0	0	0	0	0	0	0	0	0	0	1	0	1	0	0	0	0	0	0	0	2
sp|Q9VDE6|EXOC6_DROME	Exocyst complex component 6 OS=Drosophila melanogaster (Fruit fly) GN=Sec15 PE=1 SV=1	0	0	0	0	0	0	0	0	0	0	0	0	0	0	0	0	0	1	0	0	0	0	0	0	0	0	0	0	1	0	2
sp|Q9VDS5|RG92B_DROME	Rho GTPase-activating protein 92B OS=Drosophila melanogaster (Fruit fly) GN=RhoGAP92B PE=1 SV=1	0	0	0	0	0	0	0	0	0	0	0	0	0	1	0	0	1	0	0	0	0	0	0	0	0	0	0	0	0	0	2
sp|Q9VEG6|PERC_DROME	Chorion peroxidase OS=Drosophila melanogaster (Fruit fly) GN=Pxt PE=2 SV=3	0	0	0	0	0	0	0	0	0	0	0	0	0	0	0	0	0	0	1	0	0	0	0	1	0	0	0	0	0	0	2
sp|Q9VIF0|NOC2L_DROME	Nucleolar complex protein 2 homolog OS=Drosophila melanogaster (Fruit fly) GN=CG9246 PE=1 SV=1	0	0	0	0	0	0	0	0	0	0	0	0	0	0	0	0	0	0	1	0	0	0	1	0	0	0	0	0	0	0	2
sp|Q9VIQ9|SICK_DROME	Protein sickie OS=Drosophila melanogaster (Fruit fly) GN=sick PE=3 SV=3	0	0	0	0	0	0	0	0	0	0	0	0	0	0	0	1	0	0	0	0	0	0	0	0	1	0	0	0	0	0	2
sp|Q9VKK2|WDR59_DROME	WD repeat-containing protein 59 homolog OS=Drosophila melanogaster (Fruit fly) GN=CG4705 PE=1 SV=3	0	0	0	0	0	0	0	0	0	0	0	0	0	0	0	1	0	0	0	0	0	0	1	0	0	0	0	0	0	0	2
sp|Q9VMD6|RETM_DROME	Protein real-time OS=Drosophila melanogaster (Fruit fly) GN=retm PE=1 SV=2	0	0	0	0	0	0	0	0	0	0	0	0	0	0	0	1	0	0	0	0	0	1	0	0	0	0	0	0	0	0	2
sp|Q9VMT5|C28D1_DROME	Probable cytochrome P450 28d1 OS=Drosophila melanogaster (Fruit fly) GN=Cyp28d1 PE=2 SV=1	0	0	0	0	0	0	0	0	0	0	0	0	0	0	0	0	0	1	0	0	0	0	0	0	0	0	0	1	0	0	2
sp|Q9VPL3|RM10_DROME	39S ribosomal protein L10, mitochondrial OS=Drosophila melanogaster (Fruit fly) GN=mRpL10 PE=2 SV=1	0	0	0	0	0	0	0	0	0	0	0	0	0	0	1	0	0	0	0	0	1	0	0	0	0	0	0	0	0	0	2
sp|Q9VXY2|MADD_DROME	MAP kinase-activating death domain protein OS=Drosophila melanogaster (Fruit fly) GN=Rab3-GEF PE=2 SV=2	0	0	0	0	0	0	0	0	0	0	0	0	0	0	0	0	0	0	0	0	0	1	1	0	0	0	0	0	0	0	2
sp|Q9W123|POF_DROME	Protein painting of fourth OS=Drosophila melanogaster (Fruit fly) GN=Pof PE=1 SV=1	0	0	0	0	0	0	0	0	0	0	0	0	1	0	1	0	0	0	0	0	0	0	0	0	0	0	0	0	0	0	2
sp|Q9W1X9|OCAD1_DROME	OCIA domain-containing protein 1 OS=Drosophila melanogaster (Fruit fly) GN=asrij PE=2 SV=1	0	0	0	0	0	0	0	0	0	0	0	0	0	1	0	0	0	0	0	0	0	0	1	0	0	0	0	0	0	0	2
sp|Q9W328|LST8_DROME	Protein LST8 homolog OS=Drosophila melanogaster (Fruit fly) GN=Lst8 PE=2 SV=2	0	0	0	0	0	0	0	0	0	0	0	0	0	1	0	0	0	0	0	0	0	0	1	0	0	0	0	0	0	0	2
sp|Q9W3T5|SMIM4_DROME	Small integral membrane protein 4 OS=Drosophila melanogaster (Fruit fly) GN=CG32736 PE=1 SV=1	0	0	0	0	0	0	0	0	0	0	0	0	0	0	0	0	0	1	0	0	0	0	0	0	0	0	0	0	0	1	2
sp|Q9XYZ5|DDB1_DROME	DNA damage-binding protein 1 OS=Drosophila melanogaster (Fruit fly) GN=pic PE=1 SV=1	0	0	0	0	0	0	0	0	0	0	0	0	0	0	0	0	0	1	0	0	0	0	0	0	0	0	0	0	0	1	2
sp|Q9Y117|GALT3_DROME	Polypeptide N-acetylgalactosaminyltransferase 3 OS=Drosophila melanogaster (Fruit fly) GN=pgant3 PE=1 SV=1	0	0	0	0	0	0	0	0	0	0	0	0	0	0	0	0	0	0	0	0	0	1	1	0	0	0	0	0	0	0	2
tr|A0A0B4JD00|A0A0B4JD00_DROME	Lipin, isoform C OS=Drosophila melanogaster (Fruit fly) GN=Lpin PE=1 SV=1	0	0	0	0	0	0	0	0	0	0	0	0	0	0	0	1	0	0	0	1	0	0	0	0	0	0	0	0	0	0	2
tr|A0A0B4JDD7|A0A0B4JDD7_DROME	CG42857 OS=Drosophila melanogaster (Fruit fly) GN=CG42857 PE=4 SV=1	0	0	0	0	0	0	0	0	0	0	0	0	0	0	2	0	0	0	0	0	0	0	0	0	0	0	0	0	0	0	2
tr|A0A0B4K6A1|A0A0B4K6A1_DROME	CG2082, isoform O OS=Drosophila melanogaster (Fruit fly) GN=CG2082 PE=1 SV=1	0	0	0	0	0	0	0	0	0	0	0	0	0	0	0	1	1	0	0	0	0	0	0	0	0	0	0	0	0	0	2
tr|A0A0B4K6G6|A0A0B4K6G6_DROME	CG7518, isoform F OS=Drosophila melanogaster (Fruit fly) GN=CG7518 PE=1 SV=1	0	0	0	0	0	0	0	0	0	0	0	0	0	0	0	0	0	0	0	0	1	1	0	0	0	0	0	0	0	0	2
tr|A0A0B4K6P4|A0A0B4K6P4_DROME	Hephaestus, isoform W OS=Drosophila melanogaster (Fruit fly) GN=heph PE=1 SV=1	0	0	0	0	0	0	0	0	0	0	0	0	0	0	0	0	0	0	0	0	0	1	1	0	0	0	0	0	0	0	2
tr|A0A0B4K7N0|A0A0B4K7N0_DROME	Gartenzwerg, isoform C OS=Drosophila melanogaster (Fruit fly) GN=garz PE=1 SV=1	0	0	0	0	0	0	0	0	0	0	0	0	0	0	0	0	0	0	1	0	1	0	0	0	0	0	0	0	0	0	2
tr|A0A0B4KEI0|A0A0B4KEI0_DROME	CG10396, isoform B OS=Drosophila melanogaster (Fruit fly) GN=COX4L PE=4 SV=1	0	0	0	0	0	0	0	0	0	0	0	0	0	0	0	0	0	0	0	0	0	0	0	0	0	0	0	0	1	1	2
tr|A0A0B4KF92|A0A0B4KF92_DROME	Holocarboxylase synthetase, isoform B OS=Drosophila melanogaster (Fruit fly) GN=Hcs PE=1 SV=1	0	0	0	0	0	0	0	0	0	0	0	0	0	0	0	0	0	0	0	1	0	0	1	0	0	0	0	0	0	0	2
tr|A0A0B4LFQ3|A0A0B4LFQ3_DROME	Mitogen-activated protein kinase kinase kinase kinase OS=Drosophila melanogaster (Fruit fly) GN=hppy PE=1 SV=1	0	0	0	0	0	0	0	0	0	0	0	0	0	0	0	0	0	0	0	0	0	1	1	0	0	0	0	0	0	0	2
tr|A1A6Q8|A1A6Q8_DROME	IP16913p OS=Drosophila melanogaster (Fruit fly) PE=2 SV=1	0	0	0	0	0	0	0	0	0	0	0	0	0	1	0	1	0	0	0	0	0	0	0	0	0	0	0	0	0	0	2
tr|A1Z6X0|A1Z6X0_DROME	CG12164, isoform A OS=Drosophila melanogaster (Fruit fly) GN=CG12164 PE=4 SV=1	0	0	0	0	0	0	0	0	0	0	0	0	0	0	0	0	1	0	1	0	0	0	0	0	0	0	0	0	0	0	2
tr|A1ZBU8|A1ZBU8_DROME	CG18067, isoform A OS=Drosophila melanogaster (Fruit fly) GN=CG18067 PE=1 SV=1	2	3	1	4	3	3	0	6	4	1	2	3	2	5	1	2	3	7	3	4	6	3	2	3	2	3	5	4	5	6	2
tr|A7DZ97|A7DZ97_DROME	Desaturase OS=Drosophila melanogaster (Fruit fly) GN=desatF PE=3 SV=1	0	0	0	0	0	0	0	0	0	0	0	0	0	0	0	0	0	1	0	0	0	0	0	0	0	0	0	0	1	0	2
tr|A8JNS4|A8JNS4_DROME	Starvin, isoform E OS=Drosophila melanogaster (Fruit fly) GN=stv PE=1 SV=1	0	0	0	0	0	0	0	0	0	0	0	0	0	0	0	0	0	0	0	1	1	0	0	0	0	0	0	0	0	0	2
tr|A8JUV4|A8JUV4_DROME	Vitelline membrane-like OS=Drosophila melanogaster (Fruit fly) GN=Vml PE=4 SV=1	0	0	0	0	0	1	0	0	0	1	0	0	0	0	0	0	0	0	1	0	1	2	0	2	0	0	0	0	0	0	2
tr|A8JUY3|A8JUY3_DROME	DNA-directed RNA polymerase subunit (EC 2.7.7.6)	0	0	0	0	0	0	0	0	0	0	0	0	0	0	0	0	0	0	0	0	0	0	0	0	0	0	0	0	0	2	2
tr|A8Y596|A8Y596_DROME	Glutamine:fructose-6-phosphate aminotransferase 1, isoform H OS=Drosophila melanogaster (Fruit fly) GN=Gfat1 PE=1 SV=1	0	0	0	0	0	0	0	0	0	0	0	0	0	0	0	1	1	0	0	0	0	0	0	0	0	0	0	0	0	0	2
tr|A9UN96|A9UN96_DROME	LD25519p OS=Drosophila melanogaster (Fruit fly) GN=CG18259 PE=2 SV=1	0	0	0	0	0	0	0	0	0	0	0	0	0	0	0	0	0	0	0	0	0	0	1	0	0	0	0	1	0	0	2
tr|B3DMW1|B3DMW1_DROME	IP20569p OS=Drosophila melanogaster (Fruit fly) GN=CG14096-RA PE=2 SV=1	0	0	0	2	1	0	0	0	0	0	0	0	0	0	0	2	0	0	1	0	0	0	0	0	1	0	1	0	1	2	2
tr|B3DMW3|B3DMW3_DROME	IP20574p OS=Drosophila melanogaster (Fruit fly) GN=CG34033-RA PE=2 SV=1	0	0	0	0	0	0	0	0	0	0	0	0	0	0	0	0	0	0	0	0	0	0	0	0	0	0	0	2	0	0	2
tr|B3DNI9|B3DNI9_DROME	IP21401p OS=Drosophila melanogaster (Fruit fly) GN=CG33258-RA PE=2 SV=1	0	0	0	0	0	0	0	0	0	0	0	0	0	0	0	0	0	0	0	0	0	1	1	0	0	0	0	0	0	0	2
tr|B5RIL6|B5RIL6_DROME	FI03275p OS=Drosophila melanogaster (Fruit fly) GN=CG32164-RA PE=2 SV=1	0	0	0	0	0	0	0	0	0	0	0	0	0	0	0	0	0	0	0	0	0	0	0	1	0	0	0	0	0	1	2
tr|B7Z0E2|B7Z0E2_DROME	FI18812p1 OS=Drosophila melanogaster (Fruit fly) GN=Unr PE=1 SV=1	0	0	0	0	0	0	0	0	0	0	0	0	0	0	1	0	0	0	0	0	0	0	0	0	0	0	0	1	0	0	2
tr|B9EQW0|B9EQW0_DROME	RE71055p OS=Drosophila melanogaster (Fruit fly) GN=Pez-RA PE=2 SV=1	0	0	0	0	0	0	0	0	0	0	0	0	0	0	0	0	0	0	0	1	0	0	1	0	0	0	0	0	0	0	2
tr|C4IXV9|C4IXV9_DROME	GM17572p OS=Drosophila melanogaster (Fruit fly) GN=CG33714-RA PE=2 SV=1	0	0	0	0	0	0	0	0	0	0	0	0	0	0	0	0	0	0	1	0	0	1	0	0	0	0	0	0	0	0	2
tr|C6TP73|C6TP73_DROME	LP17834p OS=Drosophila melanogaster (Fruit fly) GN=CG9331-RA PE=2 SV=1	0	0	1	0	0	0	0	0	0	0	0	0	0	0	0	0	0	0	0	0	0	0	0	0	1	0	1	0	2	0	2
tr|C9QPK3|C9QPK3_DROME	RH52922p OS=Drosophila melanogaster (Fruit fly) GN=CG6327-RD PE=2 SV=1	0	0	0	0	0	0	0	0	0	0	0	0	0	0	0	0	0	0	0	0	0	1	1	0	0	0	0	0	0	0	2
tr|E2QCF1|E2QCF1_DROME	ATP-citrate synthase OS=Drosophila melanogaster (Fruit fly) GN=ATPCL PE=1 SV=1	0	0	3	3	0	2	0	0	1	1	0	0	0	0	3	3	4	5	1	0	0	0	0	2	0	0	0	0	3	1	2
tr|E2QCY2|E2QCY2_DROME	CG3961, isoform D OS=Drosophila melanogaster (Fruit fly) GN=CG3961-RD PE=1 SV=1	0	0	0	0	0	0	0	0	0	0	0	0	0	0	0	0	0	0	0	0	0	0	0	0	0	0	0	0	2	0	2
tr|G4LU74|G4LU74_DROME	IP16222p1 OS=Drosophila melanogaster (Fruit fly) GN=CG5792-RD PE=2 SV=1	0	0	0	0	0	0	0	0	0	0	0	0	1	0	0	0	0	0	1	0	0	0	0	0	0	0	0	0	0	0	2
tr|L0CPH9|L0CPH9_DROME	Washout OS=Drosophila melanogaster (Fruit fly) GN=wash PE=4 SV=1	0	0	0	0	0	0	0	0	0	0	0	0	0	0	0	0	0	0	0	0	1	1	0	0	0	0	0	0	0	0	2
tr|M9NDG8|M9NDG8_DROME	CG11236, isoform B OS=Drosophila melanogaster (Fruit fly) GN=CG11236 PE=4 SV=1	0	0	0	0	0	0	0	0	0	0	0	0	0	0	0	0	0	1	0	0	0	0	0	1	0	0	0	0	0	0	2
tr|M9PBV6|M9PBV6_DROME	CG7927, isoform B OS=Drosophila melanogaster (Fruit fly) GN=CG7927 PE=1 SV=1	0	0	0	0	0	0	0	0	0	0	0	0	0	0	0	0	0	2	0	0	0	0	0	0	0	0	0	0	0	0	2
tr|M9PDU4|M9PDU4_DROME	Acyl carrier protein OS=Drosophila melanogaster (Fruit fly) GN=ND-ACP PE=1 SV=1	0	0	0	0	0	0	0	0	0	0	0	0	0	0	0	0	0	0	2	0	0	0	0	0	0	0	0	0	0	0	2
tr|M9PEJ9|M9PEJ9_DROME	CG5989, isoform B OS=Drosophila melanogaster (Fruit fly) GN=CG5989 PE=1 SV=1	0	0	0	0	0	0	0	0	0	0	0	0	0	0	0	0	0	0	0	0	0	2	0	0	0	0	0	0	0	0	2
tr|M9PET3|M9PET3_DROME	Simjang, isoform D OS=Drosophila melanogaster (Fruit fly) GN=simj PE=1 SV=1	0	0	0	0	0	0	0	0	0	0	0	0	0	0	0	0	0	0	0	0	0	1	0	1	0	0	0	0	0	0	2
tr|M9PG20|M9PG20_DROME	CG3680, isoform C OS=Drosophila melanogaster (Fruit fly) GN=HIPP1 PE=1 SV=1	0	0	0	0	0	0	0	0	0	0	0	0	0	0	0	0	0	0	0	0	0	0	0	0	0	0	0	1	0	1	2
tr|M9PI40|M9PI40_DROME	CG10660, isoform B OS=Drosophila melanogaster (Fruit fly) GN=CG10660 PE=4 SV=1	0	0	0	0	0	0	0	0	0	0	0	0	0	1	0	0	0	0	0	0	0	1	0	0	0	0	0	0	0	0	2
tr|O18645|O18645_DROME	AMP-activated protein kinase alpha subunit, isoform A OS=Drosophila melanogaster (Fruit fly) GN=AMPKalpha PE=1 SV=1	0	0	0	0	0	0	0	0	0	0	0	0	0	0	0	0	0	0	0	0	0	0	1	1	0	0	0	0	0	0	2
tr|O44226|O44226_DROME	Elongin B OS=Drosophila melanogaster (Fruit fly) GN=EloB PE=1 SV=1	0	0	0	0	0	0	0	0	0	0	0	1	0	1	1	0	0	0	0	0	0	0	0	0	2	0	0	0	0	0	2
tr|O76867|O76867_DROME	EG:100G10.7 protein OS=Drosophila melanogaster (Fruit fly) GN=EG:100G10.7 PE=3 SV=1	0	0	0	0	0	0	0	0	0	0	0	0	0	0	0	0	0	0	0	1	0	0	0	0	0	0	0	0	0	1	2
tr|O77287|O77287_DROME	Putative uncharacterized protein Su(P) OS=Drosophila melanogaster (Fruit fly) GN=Su(P) PE=4 SV=1	2	0	0	0	0	0	0	1	0	0	0	0	0	0	0	0	0	0	1	1	1	1	1	2	0	0	0	0	0	1	2
tr|Q0E8V7|Q0E8V7_DROME	CG34132 OS=Drosophila melanogaster (Fruit fly) GN=Tim13 PE=1 SV=1	1	0	0	0	0	0	0	0	0	0	0	0	0	0	0	0	1	0	1	0	0	0	0	0	0	0	0	1	1	0	2
tr|Q0IGY6|Q0IGY6_DROME	CG34109 OS=Drosophila melanogaster (Fruit fly) GN=CG12441 PE=2 SV=1	0	0	0	0	0	0	0	0	0	0	0	0	0	0	0	0	1	0	0	0	0	1	0	0	0	0	0	0	0	0	2
tr|Q29QU2|Q29QU2_DROME	IP12451p OS=Drosophila melanogaster (Fruit fly) PE=2 SV=1	0	0	0	0	0	0	0	0	0	0	0	0	0	0	0	0	1	0	0	0	0	0	0	0	0	1	0	0	0	0	2
tr|Q7JRN6|Q7JRN6_DROME	CG4716, isoform A OS=Drosophila melanogaster (Fruit fly) GN=CG4716 PE=2 SV=1	0	0	0	0	0	0	0	0	0	0	0	0	0	0	0	0	0	0	0	1	0	0	1	0	0	0	0	0	0	0	2
tr|Q7JW66|Q7JW66_DROME	CG12129 OS=Drosophila melanogaster (Fruit fly) GN=CG12129 PE=1 SV=1	0	0	0	0	0	0	0	0	0	0	0	0	0	0	0	0	0	0	0	0	1	0	1	0	0	0	0	0	0	0	2
tr|Q7K3D4|Q7K3D4_DROME	CG5482, isoform A OS=Drosophila melanogaster (Fruit fly) GN=CG5482 PE=1 SV=1	0	0	0	1	0	1	0	0	0	0	0	0	0	0	1	1	0	1	0	0	0	1	0	0	0	0	0	1	0	1	2
tr|Q7K533|Q7K533_DROME	CG11395, isoform A OS=Drosophila melanogaster (Fruit fly) GN=CG11395 PE=1 SV=1	0	0	0	0	0	0	0	0	0	0	0	0	0	0	0	0	0	0	0	0	2	0	0	0	0	0	0	0	0	0	2
tr|Q7KTG2|Q7KTG2_DROME	Apolipoprotein lipid transfer particle OS=Drosophila melanogaster (Fruit fly) GN=Apoltp PE=1 SV=2	0	0	0	0	0	0	0	0	0	0	0	0	0	0	0	0	0	0	0	0	0	1	1	0	0	0	0	0	0	0	2
tr|Q7YU91|Q7YU91_DROME	SD16537p OS=Drosophila melanogaster (Fruit fly) GN=rictor PE=2 SV=1	0	0	0	0	0	0	0	0	0	0	0	0	0	0	0	0	0	0	0	0	0	0	1	1	0	0	0	0	0	0	2
tr|Q8IG99|Q8IG99_DROME	SD14463p OS=Drosophila melanogaster (Fruit fly) GN=glo PE=2 SV=1	0	0	0	0	0	0	0	0	0	0	0	0	0	0	0	0	0	0	0	0	0	0	0	2	0	0	0	0	0	0	2
tr|Q8IGK8|Q8IGK8_DROME	RE72291p OS=Drosophila melanogaster (Fruit fly) GN=GM130 PE=2 SV=1	1	0	0	0	0	0	0	0	0	0	0	0	0	0	1	0	0	1	1	0	0	0	0	0	0	0	0	0	0	1	2
tr|Q8IGP5|Q8IGP5_DROME	Chromatin-linked adaptor for MSL proteins, isoform B OS=Drosophila melanogaster (Fruit fly) GN=Clamp PE=1 SV=1	0	0	0	0	0	0	0	0	0	0	0	0	0	0	0	0	0	0	1	0	0	0	0	1	0	0	0	0	0	0	2
tr|Q8MYS0|Q8MYS0_DROME	RH74035p OS=Drosophila melanogaster (Fruit fly) GN=Hlc PE=2 SV=1	0	0	0	0	0	0	0	0	0	0	0	0	0	1	0	0	0	0	0	0	0	0	0	1	0	0	0	0	0	0	2
tr|Q8MZ20|Q8MZ20_DROME	RE13646p OS=Drosophila melanogaster (Fruit fly) GN=CG9601 PE=2 SV=1	0	0	0	0	0	0	0	0	0	0	0	0	0	0	0	0	0	0	0	0	0	1	1	0	0	0	0	0	0	0	2
tr|Q8SY39|Q8SY39_DROME	CG32344 OS=Drosophila melanogaster (Fruit fly) GN=CG6994 PE=1 SV=1	0	0	0	0	0	0	0	0	0	0	0	0	0	0	0	0	0	0	0	0	0	0	0	0	0	1	1	0	0	0	2
tr|Q8SZM0|Q8SZM0_DROME	RH04437p OS=Drosophila melanogaster (Fruit fly) GN=Cpr92F PE=2 SV=1	0	0	0	0	0	0	0	0	0	0	0	0	0	0	0	0	1	0	0	0	0	0	0	0	1	0	0	0	0	0	2
tr|Q8T044|Q8T044_DROME	LD29665p OS=Drosophila melanogaster (Fruit fly) GN=uri PE=2 SV=1	0	0	0	0	0	0	0	0	0	0	0	0	0	0	0	0	0	0	0	0	0	1	1	0	0	0	0	0	0	0	2
tr|Q8T0T2|Q8T0T2_DROME	GH09296p OS=Drosophila melanogaster (Fruit fly) GN=glob1 PE=1 SV=1	0	0	0	0	0	0	0	0	0	0	0	0	0	0	0	0	0	0	0	0	0	0	0	0	1	1	0	0	0	0	2
tr|Q8T4B0|Q8T4B0_DROME	AT07704p OS=Drosophila melanogaster (Fruit fly) GN=CG6071 PE=2 SV=1	0	0	0	0	0	0	0	0	0	0	0	0	0	0	0	0	0	1	0	0	0	1	0	0	0	0	0	0	0	0	2
tr|Q8T4F0|Q8T4F0_DROME	AT01837p OS=Drosophila melanogaster (Fruit fly) GN=CG4415 PE=2 SV=1	0	0	0	0	0	0	0	0	0	0	0	0	0	1	0	0	0	0	0	0	0	0	0	0	1	0	0	0	0	0	2
tr|Q95SC6|Q95SC6_DROME	GM03419p OS=Drosophila melanogaster (Fruit fly) GN=Cip4 PE=2 SV=1	0	0	0	0	0	0	0	0	0	0	0	0	0	0	0	0	0	1	0	0	0	0	0	0	0	0	0	0	1	0	2
tr|Q9NHF7|Q9NHF7_DROME	Pol protein OS=Drosophila melanogaster (Fruit fly) GN=pol PE=4 SV=1	0	0	0	0	0	0	0	0	0	0	0	0	0	0	0	0	0	0	0	0	0	0	1	1	0	0	0	0	0	0	2
tr|Q9U9Q2|Q9U9Q2_DROME	Neosin, isoform A OS=Drosophila melanogaster (Fruit fly) GN=Neos PE=1 SV=1	0	0	0	0	0	0	0	0	0	0	0	0	0	1	0	0	0	0	0	0	0	1	0	0	0	0	0	0	0	0	2
tr|Q9VAH9|Q9VAH9_DROME	Integrator 11 OS=Drosophila melanogaster (Fruit fly) GN=IntS11 PE=1 SV=1	0	0	0	0	0	0	0	0	0	0	0	0	0	0	0	1	0	0	0	0	0	0	0	1	0	0	0	0	0	0	2
tr|Q9VBL3|Q9VBL3_DROME	CG5886 OS=Drosophila melanogaster (Fruit fly) GN=CG5886 PE=1 SV=1	0	0	0	0	0	0	0	0	0	0	0	0	0	0	0	0	0	1	0	0	0	0	1	0	0	0	0	0	0	0	2
tr|Q9VBX4|Q9VBX4_DROME	CG31510 OS=Drosophila melanogaster (Fruit fly) GN=CG31510-RA PE=1 SV=2	0	0	0	0	0	0	0	0	0	0	0	0	0	0	0	1	0	0	0	0	0	1	0	0	0	0	0	0	0	0	2
tr|Q9VC08|Q9VC08_DROME	LD43724p OS=Drosophila melanogaster (Fruit fly) GN=Mink PE=1 SV=2	0	0	0	0	0	0	0	0	0	0	0	0	0	0	0	0	0	0	0	0	0	0	1	1	0	0	0	0	0	0	2
tr|Q9VE79|Q9VE79_DROME	CG14309 OS=Drosophila melanogaster (Fruit fly) GN=CG14309 PE=1 SV=2	0	0	0	0	0	0	0	0	0	0	0	0	0	0	0	0	0	1	0	0	0	0	0	0	0	0	1	0	0	0	2
tr|Q9VE98|Q9VE98_DROME	CG8064 (GH01043p)	0	0	0	0	0	0	0	0	0	0	0	0	0	0	0	0	0	0	0	0	0	0	1	1	0	0	0	0	0	0	2
tr|Q9VGH0|Q9VGH0_DROME	CG6962 OS=Drosophila melanogaster (Fruit fly) GN=CG6962 PE=1 SV=1	0	0	0	0	1	1	1	0	0	0	0	0	1	0	0	0	0	0	1	1	1	0	0	0	0	1	0	1	2	0	2
tr|Q9VGL0|Q9VGL0_DROME	CG14712 OS=Drosophila melanogaster (Fruit fly) GN=CG14712 PE=1 SV=3	0	0	0	0	0	0	0	0	0	0	0	0	0	0	0	0	0	0	0	0	1	0	0	1	0	0	0	0	0	0	2
tr|Q9VHG1|Q9VHG1_DROME	RE66051p OS=Drosophila melanogaster (Fruit fly) GN=Vps16A PE=1 SV=1	0	0	0	0	0	0	0	0	0	0	0	0	0	0	0	0	0	1	0	0	0	0	0	0	0	0	0	0	1	0	2
tr|Q9VHL1|Q9VHL1_DROME	CG9839, isoform A (CG9839, isoform B) (LD40589p)	0	0	0	0	0	0	0	0	0	0	0	0	0	0	0	0	0	0	0	0	0	0	0	0	0	0	0	0	0	2	2
tr|Q9VIK1|Q9VIK1_DROME	CG9318, isoform A OS=Drosophila melanogaster (Fruit fly) GN=TM9SF2 PE=1 SV=1	0	0	0	1	0	0	0	0	0	0	0	0	0	0	0	1	0	1	0	0	0	0	0	0	0	0	0	1	1	0	2
tr|Q9VMC6|Q9VMC6_DROME	CG9547 OS=Drosophila melanogaster (Fruit fly) GN=CG9547 PE=1 SV=1	3	1	0	4	1	2	1	3	2	3	2	3	3	5	3	4	5	4	2	2	3	3	3	3	1	2	3	1	4	1	2
tr|Q9VPR1|Q9VPR1_DROME	CG2789-PA OS=Drosophila melanogaster (Fruit fly) GN=Tspo PE=1 SV=1	0	0	0	0	0	0	0	0	0	0	0	0	0	0	0	0	0	0	1	0	0	0	1	0	0	0	0	0	0	0	2
tr|Q9VQ35|Q9VQ35_DROME	CG17642-PA OS=Drosophila melanogaster (Fruit fly) GN=mRpL48 PE=1 SV=1	0	0	0	0	0	0	0	0	0	0	0	0	0	0	0	0	0	0	0	0	0	0	0	1	0	0	0	0	1	0	2
tr|Q9VRX7|Q9VRX7_DROME	CG8368, isoform B OS=Drosophila melanogaster (Fruit fly) GN=CG8368 PE=1 SV=1	0	0	0	0	0	0	0	0	0	0	0	0	0	1	1	0	0	0	0	0	0	0	0	0	0	0	0	0	0	0	2
tr|Q9VS52|Q9VS52_DROME	AT11423p OS=Drosophila melanogaster (Fruit fly) GN=CG14834 PE=2 SV=1	0	0	0	0	0	0	0	0	0	0	0	0	0	0	0	0	0	0	1	0	0	0	1	0	0	0	0	0	0	0	2
tr|Q9VSX2|Q9VSX2_DROME	CG4461 OS=Drosophila melanogaster (Fruit fly) GN=CG4461 PE=2 SV=1	0	0	0	0	0	0	0	0	0	0	0	0	0	0	0	0	0	1	0	1	0	0	0	0	0	0	0	0	0	0	2
tr|Q9VU43|Q9VU43_DROME	FI04407p OS=Drosophila melanogaster (Fruit fly) GN=SRm160 PE=1 SV=1	0	0	0	0	0	0	5	3	2	1	1	4	0	1	5	2	1	1	5	1	5	3	4	1	2	2	0	0	0	1	2
tr|Q9VV21|Q9VV21_DROME	CG4962-PA OS=Drosophila melanogaster (Fruit fly) GN=CG4962 PE=2 SV=1	0	0	0	0	0	0	0	0	0	0	0	0	0	0	0	0	0	0	0	0	0	0	0	1	0	0	0	0	1	0	2
tr|Q9VWW2|Q9VWW2_DROME	CG6123, isoform B OS=Drosophila melanogaster (Fruit fly) GN=CG6123 PE=2 SV=2	0	0	0	0	0	0	0	0	0	0	0	0	0	0	0	0	0	0	0	0	0	1	1	0	0	0	0	0	0	0	2
tr|Q9W0C3|Q9W0C3_DROME	CG13928-PA OS=Drosophila melanogaster (Fruit fly) GN=CG13928 PE=1 SV=1	0	0	0	0	0	0	0	0	0	0	0	0	0	0	1	0	1	0	0	0	0	0	0	0	0	0	0	0	0	0	2
tr|Q9W2U8|Q9W2U8_DROME	Neb-cGP, isoform A OS=Drosophila melanogaster (Fruit fly) GN=Neb-cGP PE=1 SV=1	0	0	0	0	0	0	0	0	0	0	0	0	0	0	0	0	0	0	0	1	0	0	0	1	0	0	0	0	0	0	2
tr|Q9W3N9|Q9W3N9_DROME	CG10932, isoform A OS=Drosophila melanogaster (Fruit fly) GN=CG10932 PE=1 SV=1	1	1	2	2	2	1	0	0	0	0	0	0	1	0	0	2	1	4	0	0	1	0	0	1	1	1	3	3	2	0	2
tr|Q9W3U0|Q9W3U0_DROME	Acyl-coenzyme A oxidase OS=Drosophila melanogaster (Fruit fly) GN=CG4586 PE=1 SV=1	0	0	0	0	0	0	0	0	0	0	0	0	0	0	0	0	0	1	1	0	0	0	0	0	0	0	0	0	0	0	2
sp|Q24560|TBB1_DROME	Tubulin beta-1 chain OS=Drosophila melanogaster (Fruit fly) GN=betaTub56D PE=1 SV=2	72	41	46	54	61	43	44	50	45	22	29	34	51	48	55	64	75	88	66	48	55	66	64	58	36	38	43	87	65	73	1.99262
tr|E0R982|E0R982_DROME	GH12877p OS=Drosophila melanogaster (Fruit fly) GN=betaTub56D-RA PE=2 SV=1	69	37	42	51	57	41	37	44	36	17	25	28	47	42	53	59	73	75	54	43	46	55	54	48	35	37	40	76	57	69	1.98557
sp|P18169|DEC11_DROME	Defective chorion-1 protein, FC125 isoform OS=Drosophila melanogaster (Fruit fly) GN=dec-1 PE=2 SV=2	1	4	2	3	21	55	54	14	15	38	109	16	10	9	84	13	56	36	64	4	94	66	80	69	12	10	10	32	8	4	1.98498
sp|Q94920|VDAC_DROME	Voltage-dependent anion-selective channel OS=Drosophila melanogaster (Fruit fly) GN=porin PE=1 SV=3	13	12	14	8	16	10	15	19	9	12	12	17	19	21	19	19	18	24	25	21	20	16	16	17	16	15	11	13	11	12	1.98101
tr|E1JGY6|E1JGY6_DROME	Lethal (2) 01289, isoform F OS=Drosophila melanogaster (Fruit fly) GN=l(2)01289 PE=1 SV=1	69	47	32	71	62	41	17	43	23	22	7	34	58	58	58	59	63	64	45	47	44	39	35	38	52	49	65	49	57	47	1.97655
tr|Q9VUZ0|Q9VUZ0_DROME	Translocon-associated protein subunit beta OS=Drosophila melanogaster (Fruit fly) GN=SsRbeta PE=1 SV=2	5	5	5	5	4	4	2	2	2	3	1	3	6	7	6	4	4	6	6	4	3	3	3	2	5	4	6	3	6	5	1.97619
sp|P39018|RS19A_DROME	40S ribosomal protein S19a OS=Drosophila melanogaster (Fruit fly) GN=RpS19a PE=1 SV=3	36	23	17	28	21	21	28	31	35	34	22	30	42	52	44	36	29	21	41	37	38	36	32	32	44	45	55	26	15	21	1.97554
tr|Q8IGE1|Q8IGE1_DROME	RH43519p OS=Drosophila melanogaster (Fruit fly) GN=RpL10Ab PE=2 SV=1	23	13	14	20	21	12	9	17	6	12	10	17	21	24	23	20	13	14	29	26	21	17	14	14	16	20	29	15	15	14	1.97143
sp|P55830|RS3A_DROME	40S ribosomal protein S3a OS=Drosophila melanogaster (Fruit fly) GN=RpS3A PE=1 SV=4	51	30	20	44	36	24	22	33	34	36	31	30	47	62	48	29	22	39	54	47	56	50	37	38	37	45	58	35	33	35	1.96939
tr|Q7JY07|Q7JY07_DROME	Glyceraldehyde-3-phosphate dehydrogenase OS=Drosophila melanogaster (Fruit fly) GN=CG9010 PE=2 SV=1	3	3	3	3	3	2	0	1	0	1	2	2	2	1	1	3	2	5	4	2	2	1	2	0	2	2	5	4	4	5	1.95833
tr|A1ZA73|A1ZA73_DROME	Stretchin-Mlck, isoform R OS=Drosophila melanogaster (Fruit fly) GN=Strn-Mlck PE=1 SV=2	39	66	45	103	87	45	89	82	89	51	94	77	70	65	74	96	85	99	126	86	119	171	130	99	67	77	50	82	114	87	1.95507
tr|A0A0B4K7J2|A0A0B4K7J2_DROME	Nucleoporin 358kD, isoform B OS=Drosophila melanogaster (Fruit fly) GN=Nup358 PE=1 SV=1	3	12	4	9	12	7	13	14	7	11	9	14	5	7	8	8	8	14	17	8	17	24	23	20	5	10	13	12	13	14	1.94828
sp|P35416|MYSP2_DROME	Paramyosin, short form OS=Drosophila melanogaster (Fruit fly) GN=Prm PE=2 SV=2	28	35	23	46	39	26	34	30	31	31	31	31	31	35	34	49	39	49	51	30	42	43	41	35	43	51	28	43	64	40	1.93782
sp|Q9V521|PPO2_DROME	Phenoloxidase 2 OS=Drosophila melanogaster (Fruit fly) GN=PPO2 PE=1 SV=1	6	7	4	5	6	8	0	3	2	3	1	2	3	2	4	2	4	5	5	0	3	0	1	5	7	9	10	12	10	11	1.9375
sp|P84040|H4_DROME	Histone H4 OS=Drosophila melanogaster (Fruit fly) GN=His4 PE=1 SV=2	10	17	11	12	15	8	11	9	10	8	7	6	17	16	18	17	10	15	18	9	11	17	10	12	12	11	16	11	12	10	1.936
tr|Q9VRJ4|Q9VRJ4_DROME	CG10672 OS=Drosophila melanogaster (Fruit fly) GN=CG10672 PE=1 SV=1	3	6	3	4	8	4	10	6	10	9	7	7	6	11	10	7	3	10	14	14	15	15	11	8	6	5	4	3	5	4	1.9359
sp|P36241|RL19_DROME	60S ribosomal protein L19 OS=Drosophila melanogaster (Fruit fly) GN=RpL19 PE=1 SV=2	22	8	8	15	10	7	12	27	19	23	11	19	16	22	16	11	6	10	44	39	36	29	26	18	10	16	26	11	6	9	1.92857
sp|Q9VJE5|CL190_DROME	Restin homolog OS=Drosophila melanogaster (Fruit fly) GN=CLIP-190 PE=1 SV=1	0	1	0	5	3	1	0	2	0	1	0	0	0	0	0	3	2	4	1	2	2	3	4	0	3	0	0	0	1	2	1.92857
sp|P92177|1433E_DROME	14-3-3 protein epsilon OS=Drosophila melanogaster (Fruit fly) GN=14-3-3epsilon PE=1 SV=2	4	0	5	5	3	4	0	2	1	0	1	1	2	3	1	3	3	4	2	5	3	3	2	5	5	2	1	3	2	3	1.92593
sp|P52029|G6PI_DROME	Glucose-6-phosphate isomerase OS=Drosophila melanogaster (Fruit fly) GN=Pgi PE=2 SV=2	1	2	1	2	3	2	0	1	0	0	0	0	1	1	1	3	0	5	0	0	1	0	0	4	3	2	0	0	0	4	1.92308
tr|Q9VKM8|Q9VKM8_DROME	CG33129, isoform B OS=Drosophila melanogaster (Fruit fly) GN=CG33129 PE=1 SV=1	1	3	2	1	0	2	1	0	0	0	1	1	1	1	0	3	0	3	0	1	1	2	2	1	0	2	4	2	2	0	1.92308
sp|P08841|TBB3_DROME	Tubulin beta-3 chain OS=Drosophila melanogaster (Fruit fly) GN=betaTub60D PE=2 SV=2	37	20	26	31	31	26	15	15	13	8	11	9	22	20	23	28	35	41	24	24	20	27	25	22	19	16	19	43	25	33	1.9177
sp|P08985|H2AV_DROME	Histone H2A.v OS=Drosophila melanogaster (Fruit fly) GN=His2Av PE=1 SV=2	0	6	0	2	3	4	4	1	2	0	9	4	3	2	3	4	2	6	5	3	4	5	7	4	2	5	4	3	4	3	1.91667
tr|Q9VBN5|Q9VBN5_DROME	60S ribosomal protein L27 OS=Drosophila melanogaster (Fruit fly) GN=RpL27 PE=1 SV=1	12	2	2	10	3	2	9	11	12	9	2	7	5	9	2	7	2	6	19	16	17	16	10	12	0	13	14	5	2	2	1.91463
tr|Q9VPJ9|Q9VPJ9_DROME	CG3164, isoform B OS=Drosophila melanogaster (Fruit fly) GN=CG3164 PE=1 SV=2	6	4	4	7	9	5	2	3	4	7	3	3	6	7	4	6	9	9	5	6	3	9	6	8	4	5	6	5	8	5	1.91379
sp|P17704|RS17_DROME	40S ribosomal protein S17 OS=Drosophila melanogaster (Fruit fly) GN=RpS17 PE=1 SV=2	16	11	8	15	13	7	7	14	11	10	14	11	18	19	22	12	7	7	22	18	16	17	12	8	14	14	19	14	10	15	1.91304
sp|Q9NBD7|CLASP_DROME	CLIP-associating protein OS=Drosophila melanogaster (Fruit fly) GN=chb PE=1 SV=1	1	1	0	3	3	3	0	2	1	3	1	4	1	2	1	2	2	4	1	5	3	4	5	6	0	1	3	2	1	1	1.91304
tr|Q9NHF8|Q9NHF8_DROME	Gag protein OS=Drosophila melanogaster (Fruit fly) GN=gag PE=4 SV=1	7	15	15	9	10	13	68	25	33	24	68	34	37	20	33	27	20	24	47	34	48	41	45	42	31	39	21	26	35	46	1.91304
tr|Q9VS57|Q9VS57_DROME	RE14391p OS=Drosophila melanogaster (Fruit fly) GN=Sec63 PE=1 SV=1	6	1	3	4	3	3	0	2	0	0	0	0	3	3	0	3	2	2	6	5	3	3	4	2	0	0	2	1	4	1	1.91304
sp|O62621|COPB2_DROME	Coatomer subunit beta' OS=Drosophila melanogaster (Fruit fly) GN=beta'COP PE=2 SV=2	9	4	2	6	6	3	0	2	1	0	0	0	6	2	5	5	3	7	2	3	2	6	5	3	0	0	3	3	5	5	1.91176
tr|B9EQZ7|B9EQZ7_DROME	MIP04093p OS=Drosophila melanogaster (Fruit fly) GN=CG6663-RA PE=2 SV=1	3	3	1	3	4	2	0	1	1	1	0	2	3	2	3	3	4	3	1	1	2	1	1	1	3	2	3	2	4	3	1.90909
sp|P09180|RL4_DROME	60S ribosomal protein L4 OS=Drosophila melanogaster (Fruit fly) GN=RpL4 PE=1 SV=2	87	53	43	75	66	53	35	56	42	37	26	55	84	104	89	60	38	50	92	76	77	54	49	61	68	70	80	55	44	49	1.90779
sp|Q05783|HMGD_DROME	High mobility group protein D OS=Drosophila melanogaster (Fruit fly) GN=HmgD PE=1 SV=1	1	0	0	0	0	0	8	7	12	8	10	6	2	2	2	5	5	5	11	9	6	11	7	5	2	5	7	7	3	7	1.90566
sp|Q9VKD3|NFS1_DROME	Probable cysteine desulfurase, mitochondrial OS=Drosophila melanogaster (Fruit fly) GN=CG12264 PE=2 SV=1	17	8	4	12	12	5	1	5	4	1	1	3	6	5	4	8	7	13	7	7	7	13	13	8	3	3	9	8	9	11	1.90541
sp|P18824|ARM_DROME	Armadillo segment polarity protein OS=Drosophila melanogaster (Fruit fly) GN=arm PE=1 SV=1	0	0	0	4	3	2	2	1	1	3	0	4	3	4	1	2	0	2	2	3	1	0	1	0	3	5	4	2	2	5	1.90476
tr|Q7M3J9|Q7M3J9_DROME	Tubulin beta-3 chain OS=Drosophila melanogaster (Fruit fly) PE=4 SV=1	29	12	17	22	25	18	9	7	7	6	5	8	16	11	14	19	22	36	17	12	15	19	17	12	9	8	13	34	20	22	1.90361
tr|M9NE59|M9NE59_DROME	CG43078, isoform G OS=Drosophila melanogaster (Fruit fly) GN=CG43078 PE=1 SV=1	14	10	7	18	13	12	5	6	3	2	2	5	2	7	1	11	15	9	2	14	3	19	20	14	4	6	9	12	19	19	1.89796
tr|Q95TK5|Q95TK5_DROME	CG1635 OS=Drosophila melanogaster (Fruit fly) GN=CG1635 PE=1 SV=1	4	2	3	3	2	2	2	2	0	2	2	3	2	3	3	4	5	4	2	2	3	4	3	1	1	3	4	3	3	3	1.89286
tr|X2JB48|X2JB48_DROME	Stress-sensitive B, isoform E OS=Drosophila melanogaster (Fruit fly) GN=sesB PE=1 SV=1	271	210	174	230	219	175	151	209	114	88	77	122	273	218	242	192	208	300	208	234	134	173	215	132	232	159	261	191	270	220	1.89221
sp|Q9VF08|TIM16_DROME	Mitochondrial import inner membrane translocase subunit Tim16 OS=Drosophila melanogaster (Fruit fly) GN=blp PE=2 SV=1	1	3	3	2	3	1	2	3	2	3	1	2	3	1	2	2	4	2	3	4	1	6	5	2	2	3	2	3	4	2	1.88889
tr|A0A0B4JD13|A0A0B4JD13_DROME	CG9990, isoform D OS=Drosophila melanogaster (Fruit fly) GN=CG9990 PE=1 SV=1	0	1	0	1	0	0	1	0	2	2	1	0	3	1	0	1	3	1	1	0	0	2	2	1	0	0	1	0	0	1	1.88889
sp|O97159|CHDM_DROME	Chromodomain-helicase-DNA-binding protein Mi-2 homolog OS=Drosophila melanogaster (Fruit fly) GN=Mi-2 PE=1 SV=2	0	2	2	2	1	1	6	5	5	5	4	1	3	3	3	4	4	5	4	5	3	5	4	6	2	3	3	3	4	2	1.88571
sp|Q9VRJ2|FITM_DROME	FIT family protein CG10671 OS=Drosophila melanogaster (Fruit fly) GN=CG10671 PE=1 SV=1	1	0	0	2	2	2	1	1	2	1	2	1	3	2	2	2	4	2	2	2	1	0	2	2	1	1	0	0	2	2	1.875
sp|O18640|GBLP_DROME	Guanine nucleotide-binding protein subunit beta-like protein OS=Drosophila melanogaster (Fruit fly) GN=Rack1 PE=1 SV=2	40	25	27	31	27	22	18	33	29	18	15	20	40	37	32	31	17	29	43	41	33	26	24	21	33	34	53	28	25	26	1.87255
tr|C6SV02|C6SV02_DROME	GH20886p OS=Drosophila melanogaster (Fruit fly) GN=RpL35-RA PE=2 SV=1	10	8	4	8	8	6	5	9	8	7	2	6	11	13	14	8	10	7	8	7	7	6	5	6	10	7	11	9	6	8	1.86585
tr|Q9VD58|Q9VD58_DROME	CG6439, isoform A OS=Drosophila melanogaster (Fruit fly) GN=CG6439 PE=1 SV=1	61	56	47	52	50	45	27	35	26	20	18	24	59	44	51	47	54	58	47	42	28	46	51	41	29	33	50	56	67	59	1.8658
tr|Q9W0S7|Q9W0S7_DROME	LD20211p OS=Drosophila melanogaster (Fruit fly) GN=Tudor-SN PE=1 SV=1	33	30	17	28	18	26	17	26	24	31	24	30	35	40	36	9	0	4	49	44	30	26	32	26	44	46	62	35	23	28	1.86557
sp|P48588|RS25_DROME	40S ribosomal protein S25 OS=Drosophila melanogaster (Fruit fly) GN=RpS25 PE=1 SV=3	12	13	11	8	7	4	4	18	7	8	7	10	17	15	14	8	8	8	17	14	18	12	11	10	9	10	14	6	6	8	1.86364
tr|Q4V3J4|Q4V3J4_DROME	IP10312p OS=Drosophila melanogaster (Fruit fly) GN=CG33109 PE=2 SV=1	3	0	3	2	2	2	0	3	1	2	1	2	3	1	2	2	2	2	2	2	1	1	2	0	3	2	3	4	3	6	1.86364
tr|Q9VVU2|Q9VVU2_DROME	CG6846-PA OS=Drosophila melanogaster (Fruit fly) GN=RpL26 PE=1 SV=1	16	7	9	8	8	8	5	11	7	8	4	10	12	22	12	8	7	9	9	12	12	10	9	10	12	12	13	8	5	8	1.86275
tr|Q8IML6|Q8IML6_DROME	CG11876, isoform B OS=Drosophila melanogaster (Fruit fly) GN=CG11876 PE=1 SV=1	5	4	3	5	4	3	1	2	0	1	0	0	2	3	2	4	5	4	2	4	3	3	3	2	3	1	1	4	4	4	1.86207
sp|O01666|ATPG_DROME	ATP synthase subunit gamma, mitochondrial OS=Drosophila melanogaster (Fruit fly) GN=ATPsyngamma PE=2 SV=2	26	19	23	24	22	22	13	15	10	8	7	10	21	15	14	17	26	25	17	16	15	28	23	32	17	14	15	23	33	21	1.86
tr|Q9VKT1|Q9VKT1_DROME	CG31872, isoform A OS=Drosophila melanogaster (Fruit fly) GN=CG17093 PE=1 SV=2	27	18	21	18	24	18	14	13	13	15	9	22	22	15	16	21	24	24	30	23	30	26	27	32	16	15	15	20	18	22	1.85915
sp|P15348|TOP2_DROME	DNA topoisomerase 2 OS=Drosophila melanogaster (Fruit fly) GN=Top2 PE=1 SV=1	3	0	0	2	0	0	0	0	1	0	0	0	0	1	0	0	1	1	0	0	0	3	2	2	0	0	0	0	2	1	1.85714
tr|Q8T3Q2|Q8T3Q2_DROME	AT12613p	0	0	0	0	0	0	1	2	1	0	0	2	0	0	0	1	0	0	1	1	2	2	2	2	0	2	0	0	0	0	1.85714
tr|Q9VSS1|Q9VSS1_DROME	Pixie, isoform A OS=Drosophila melanogaster (Fruit fly) GN=pix PE=1 SV=1	2	0	1	1	1	1	0	0	0	0	0	0	0	1	0	0	0	1	0	0	1	2	2	0	0	0	2	1	1	2	1.85714
tr|Q9VVH5|Q9VVH5_DROME	AT13736p OS=Drosophila melanogaster (Fruit fly) GN=UQCR-Q PE=1 SV=1	21	18	16	19	18	18	13	14	12	13	14	11	15	20	16	18	22	21	15	20	16	22	25	20	20	18	15	20	25	21	1.85638
tr|Q7JZW2|Q7JZW2_DROME	RE08270p OS=Drosophila melanogaster (Fruit fly) GN=RpS15 PE=1 SV=1	13	13	6	12	9	8	4	8	6	10	6	7	13	15	15	9	7	8	12	12	9	8	8	4	12	18	19	7	5	10	1.85437
sp|Q24186|RS5A_DROME	40S ribosomal protein S5a OS=Drosophila melanogaster (Fruit fly) GN=RpS5a PE=1 SV=1	26	23	14	21	20	11	13	14	20	23	17	9	36	34	31	24	20	14	22	18	26	16	15	13	25	26	31	19	11	12	1.85377
sp|P00408|COX2_DROME	Cytochrome c oxidase subunit 2 OS=Drosophila melanogaster (Fruit fly) GN=mt:CoII PE=3 SV=1	4	5	4	5	7	5	2	5	1	1	0	1	5	7	3	6	7	7	3	3	2	2	6	3	4	5	3	4	4	2	1.85366
tr|Q500Y7|Q500Y7_DROME	CG14482, isoform A OS=Drosophila melanogaster (Fruit fly) GN=UQCR-6.4 PE=1 SV=1	5	0	2	5	4	3	0	0	0	0	0	0	0	1	0	2	1	5	1	2	2	2	3	3	0	2	1	3	4	5	1.85
sp|P08879|NDKA_DROME	Nucleoside diphosphate kinase OS=Drosophila melanogaster (Fruit fly) GN=awd PE=1 SV=3	2	1	3	1	0	0	2	2	0	0	0	1	1	1	1	0	0	1	2	2	1	0	3	4	4	1	0	1	2	0	1.84615
sp|Q24297|RUXF_DROME	Small nuclear ribonucleoprotein F OS=Drosophila melanogaster (Fruit fly) GN=SmF PE=1 SV=2	1	1	0	2	2	0	1	0	1	1	2	1	2	2	2	1	2	2	0	1	2	1	1	1	2	1	1	0	1	2	1.84615
sp|Q9VJ87|CWC22_DROME	Pre-mRNA-splicing factor CWC22 homolog OS=Drosophila melanogaster (Fruit fly) GN=ncm PE=1 SV=3	4	6	6	5	7	5	3	1	2	2	6	4	6	7	10	5	2	6	4	4	4	5	5	10	3	4	8	4	5	4	1.84615
tr|I7CDY4|I7CDY4_DROME	FI20725p1 OS=Drosophila melanogaster (Fruit fly) GN=CG15293-RA PE=2 SV=1	8	4	7	13	13	11	3	8	4	3	0	3	2	8	0	4	20	17	3	5	2	6	9	7	4	5	12	11	16	13	1.84615
tr|Q9VJZ4|Q9VJZ4_DROME	AT12494p OS=Drosophila melanogaster (Fruit fly) GN=ND-B22 PE=1 SV=1	2	0	2	2	0	2	0	1	0	3	0	0	0	4	1	1	0	2	3	0	3	2	2	2	0	0	2	1	1	0	1.84615
tr|Q9VKM7|Q9VKM7_DROME	AT01533p OS=Drosophila melanogaster (Fruit fly) GN=CG6089 PE=1 SV=2	1	3	2	1	0	2	1	0	0	0	1	1	1	1	0	2	0	3	0	1	1	2	2	1	0	2	4	2	2	0	1.84615
sp|P41094|RS18_DROME	40S ribosomal protein S18 OS=Drosophila melanogaster (Fruit fly) GN=RpS18 PE=1 SV=1	28	14	17	22	17	13	16	25	20	16	6	22	20	24	24	18	16	17	33	27	28	22	25	19	22	26	34	15	18	12	1.84332
tr|Q0E8P1|Q0E8P1_DROME	CG17549, isoform B OS=Drosophila melanogaster (Fruit fly) GN=CG17549 PE=4 SV=1	2	0	1	4	2	1	1	4	1	2	0	0	2	2	1	2	2	2	2	2	3	1	2	2	3	2	3	2	1	1	1.84211
sp|P35554|FTN_DROME	Flightin OS=Drosophila melanogaster (Fruit fly) GN=fln PE=2 SV=1	14	25	17	19	20	13	26	24	18	9	13	14	27	18	22	19	20	25	26	20	23	27	24	20	23	20	11	18	27	22	1.84038
sp|P46223|RL7A_DROME	60S ribosomal protein L7a OS=Drosophila melanogaster (Fruit fly) GN=RpL7A PE=1 SV=2	39	29	11	24	26	17	12	24	20	23	13	24	33	35	34	11	7	19	56	40	41	31	22	29	16	26	35	13	18	18	1.8403
tr|A8JRB8|A8JRB8_DROME	CG5028, isoform C OS=Drosophila melanogaster (Fruit fly) GN=CG5028-RC PE=1 SV=1	58	41	34	50	49	33	19	24	19	21	10	17	46	45	43	51	55	53	25	31	25	33	38	23	25	30	37	42	45	43	1.83511
tr|Q9V426|Q9V426_DROME	LD07162p OS=Drosophila melanogaster (Fruit fly) GN=vig PE=1 SV=1	21	11	10	17	11	9	5	8	9	9	7	14	12	18	8	7	4	8	23	33	22	13	14	16	11	18	14	6	7	8	1.83333
tr|Q9VYQ9|Q9VYQ9_DROME	LD24662p OS=Drosophila melanogaster (Fruit fly) GN=Tango4 PE=1 SV=1	4	2	3	4	2	2	2	3	1	1	2	1	1	1	3	3	2	2	4	5	4	4	5	5	3	2	3	2	1	1	1.82143
tr|A1Z8U9|A1Z8U9_DROME	Ribosomal protein S11, isoform B OS=Drosophila melanogaster (Fruit fly) GN=RpS11 PE=1 SV=1	15	5	8	11	13	6	3	5	3	4	0	3	10	13	11	6	5	7	5	9	5	8	7	7	8	8	9	6	5	11	1.81818
tr|Q9W229|Q9W229_DROME	40S ribosomal protein S24 OS=Drosophila melanogaster (Fruit fly) GN=RpS24 PE=1 SV=1	10	2	0	4	5	1	3	6	7	9	0	7	4	4	4	6	2	1	11	9	11	11	9	10	2	4	9	2	0	1	1.81818
sp|P06742|MLC1_DROME	Myosin light chain alkali OS=Drosophila melanogaster (Fruit fly) GN=Mlc1 PE=1 SV=4	5	10	7	12	11	6	22	12	27	24	9	18	8	12	9	12	8	9	29	22	31	32	27	16	16	16	9	12	16	14	1.81707
tr|O61722|O61722_DROME	CG4993-PA, isoform A OS=Drosophila melanogaster (Fruit fly) GN=PRL-1 PE=1 SV=2	3	1	0	3	3	1	0	1	1	2	0	0	2	1	1	2	4	3	2	0	0	2	2	1	1	1	1	1	2	3	1.8125
tr|Q86BH5|Q86BH5_DROME	RE14101p OS=Drosophila melanogaster (Fruit fly) GN=Zasp66 PE=1 SV=1	0	0	1	1	0	1	0	0	0	6	0	0	0	2	0	0	2	0	1	0	2	1	2	3	0	1	0	2	2	0	1.8
tr|Q9VZL1|Q9VZL1_DROME	LP07226p OS=Drosophila melanogaster (Fruit fly) GN=mge PE=1 SV=1	2	0	0	1	0	1	0	0	0	0	0	0	1	1	1	0	1	1	1	0	0	1	1	0	0	0	0	0	0	1	1.8
sp|P50882|RL9_DROME	60S ribosomal protein L9 OS=Drosophila melanogaster (Fruit fly) GN=RpL9 PE=1 SV=2	16	7	7	12	10	6	5	12	8	8	3	8	17	19	13	13	8	2	16	16	9	11	7	8	7	16	15	2	2	4	1.79612
sp|Q9VA91|RS7_DROME	40S ribosomal protein S7 OS=Drosophila melanogaster (Fruit fly) GN=RpS7 PE=1 SV=1	32	18	15	25	22	13	6	14	10	9	6	10	24	24	25	16	12	13	21	23	16	9	9	9	21	21	31	16	17	18	1.79558
tr|A8JUZ8|A8JUZ8_DROME	CG34417, isoform D OS=Drosophila melanogaster (Fruit fly) GN=CG34417 PE=1 SV=1	9	3	7	7	9	4	8	13	5	21	9	14	4	5	4	3	4	8	19	20	25	22	34	19	3	3	4	7	7	6	1.79091
sp|P32100|RL7_DROME	60S ribosomal protein L7 OS=Drosophila melanogaster (Fruit fly) GN=RpL7 PE=1 SV=2	35	26	27	26	27	23	22	27	29	24	11	37	34	36	32	24	20	21	54	50	46	29	29	31	29	26	36	23	20	23	1.7873
sp|Q9VXK0|NIPSN_DROME	Protein NipSnap OS=Drosophila melanogaster (Fruit fly) GN=Nipsnap PE=2 SV=2	9	2	4	7	7	6	2	2	2	2	1	2	6	3	8	5	5	5	4	5	2	5	4	3	3	6	5	6	3	6	1.78723
sp|P02843|VIT1_DROME	Vitellogenin-1 OS=Drosophila melanogaster (Fruit fly) GN=Yp1 PE=1 SV=1	22	30	29	17	18	24	32	35	28	23	30	25	28	26	37	22	18	24	47	19	37	44	53	66	34	26	19	24	23	14	1.78662
sp|P15007|ENO_DROME	Enolase OS=Drosophila melanogaster (Fruit fly) GN=Eno PE=1 SV=2	2	2	7	2	3	2	1	2	1	0	0	0	1	1	0	0	0	1	0	1	0	0	1	13	14	2	1	2	4	0	1.78261
tr|Q8MYW1|Q8MYW1_DROME	RH04289p OS=Drosophila melanogaster (Fruit fly) GN=SdhC PE=2 SV=1	3	3	1	4	1	1	0	2	3	2	0	2	1	3	2	2	3	3	2	1	2	3	3	1	1	3	3	4	2	2	1.78261
tr|Q24575|Q24575_DROME	D.melanogaster ubiquitin OS=Drosophila melanogaster (Fruit fly) GN=Ubi-p63E PE=4 SV=1	67	51	47	80	91	63	74	74	84	72	111	68	76	94	68	77	67	84	104	90	103	107	110	67	85	80	75	92	82	113	1.78256
tr|A0A0B4KEE4|A0A0B4KEE4_DROME	Klaroid, isoform A OS=Drosophila melanogaster (Fruit fly) GN=koi PE=1 SV=1	1	1	1	1	1	1	0	0	0	0	1	1	1	1	0	2	0	1	0	1	1	1	2	1	1	1	0	0	2	1	1.77778
tr|Q5U0Z2|Q5U0Z2_DROME	LD30448p OS=Drosophila melanogaster (Fruit fly) GN=CG10576 PE=2 SV=2	9	3	2	4	5	1	2	3	0	2	1	3	6	5	4	0	0	0	9	6	4	0	1	3	7	6	8	2	1	2	1.77778
tr|M9MRJ4|M9MRJ4_DROME	Muscle-specific protein 300 kDa, isoform G OS=Drosophila melanogaster (Fruit fly) GN=Msp300 PE=1 SV=1	17	11	11	25	23	17	7	24	6	5	5	14	16	30	16	13	18	13	14	25	14	12	10	6	20	13	26	14	17	18	1.77711
tr|P91941|P91941_DROME	CG10297-PA OS=Drosophila melanogaster (Fruit fly) GN=Acp65Aa PE=1 SV=2	3	1	1	3	4	3	3	3	4	4	6	3	2	2	2	3	5	4	4	5	3	6	5	4	3	5	3	5	4	4	1.76923
tr|E1JHW5|E1JHW5_DROME	CG33791, isoform E OS=Drosophila melanogaster (Fruit fly) GN=CG33791 PE=1 SV=1	2	2	2	2	1	1	1	2	1	0	1	1	4	2	2	2	2	2	1	0	2	2	2	2	1	1	1	1	2	1	1.76471
sp|Q02427|RBP1_DROME	RNA-binding protein 1 OS=Drosophila melanogaster (Fruit fly) GN=Rbp1 PE=2 SV=3	5	9	4	5	9	6	10	11	10	5	4	10	11	7	4	10	7	7	9	13	10	7	5	11	10	12	13	7	8	6	1.76404
tr|Q9V9W2|Q9V9W2_DROME	Ribosomal protein L6, isoform A OS=Drosophila melanogaster (Fruit fly) GN=RpL6 PE=1 SV=1	31	17	17	30	22	27	22	28	27	27	8	31	45	39	31	26	13	11	60	41	41	29	26	28	19	30	36	11	9	13	1.76389
tr|Q29QY4|Q29QY4_DROME	IP15846p OS=Drosophila melanogaster (Fruit fly) PE=2 SV=1	4	11	10	5	5	14	8	6	6	3	1	5	5	7	7	4	3	7	7	3	4	6	12	15	21	8	6	9	10	5	1.75949
sp|P15357|RS27A_DROME	Ubiquitin-40S ribosomal protein S27a OS=Drosophila melanogaster (Fruit fly) GN=RpS27A PE=1 SV=2	43	29	27	48	53	37	41	44	46	38	71	38	44	53	39	41	37	45	65	55	62	64	65	40	48	44	47	50	44	62	1.75388
sp|P24156|L2CC_DROME	Protein l(2)37Cc OS=Drosophila melanogaster (Fruit fly) GN=l(2)37Cc PE=2 SV=2	5	4	6	6	5	4	6	1	2	5	4	3	4	3	4	3	3	7	11	5	3	11	9	5	4	0	3	6	6	4	1.75
tr|A4UZU8|A4UZU8_DROME	Sterile20-like kinase, isoform G OS=Drosophila melanogaster (Fruit fly) GN=Slik PE=1 SV=1	0	0	0	1	1	1	0	0	0	0	0	0	0	0	0	0	0	0	2	2	1	2	0	0	0	0	0	0	0	0	1.75
tr|B3DNA6|B3DNA6_DROME	IP19014p OS=Drosophila melanogaster (Fruit fly) GN=CG13804-RA PE=2 SV=1	0	0	0	0	2	5	0	0	0	0	0	0	0	1	3	0	1	0	0	0	4	3	1	1	0	0	0	0	0	0	1.75
tr|B7Z0B2|B7Z0B2_DROME	CG10359, isoform E OS=Drosophila melanogaster (Fruit fly) GN=CG10359 PE=1 SV=1	0	0	0	0	0	0	1	0	0	1	0	1	0	0	0	0	0	1	1	1	1	1	1	0	1	0	0	0	0	0	1.75
tr|Q0E8X7|Q0E8X7_DROME	CG30415, isoform A OS=Drosophila melanogaster (Fruit fly) GN=CG30415 PE=1 SV=1	2	0	0	0	0	1	0	0	0	0	0	0	1	2	0	1	1	0	0	0	0	1	0	0	1	0	0	0	0	0	1.75
tr|Q7K2S9|Q7K2S9_DROME	AT30376p OS=Drosophila melanogaster (Fruit fly) GN=loopin-1 PE=1 SV=1	0	5	0	0	0	0	1	0	2	0	2	1	1	3	0	2	0	2	2	1	1	1	1	1	2	1	0	0	1	2	1.75
sp|P08928|LAM0_DROME	Lamin Dm0 OS=Drosophila melanogaster (Fruit fly) GN=Lam PE=1 SV=4	7	21	8	16	22	2	34	25	31	24	30	22	11	11	13	13	15	17	43	32	40	55	45	33	15	16	11	15	21	18	1.74486
tr|Q9VAJ9|Q9VAJ9_DROME	CG1907 OS=Drosophila melanogaster (Fruit fly) GN=CG1907 PE=1 SV=1	11	9	7	8	4	7	1	2	4	2	2	4	8	6	7	6	9	9	8	5	2	5	4	4	0	5	9	7	8	6	1.74194
tr|A0A0B4KHJ9|A0A0B4KHJ9_DROME	Tropomyosin 2, isoform E OS=Drosophila melanogaster (Fruit fly) GN=Tm2 PE=1 SV=1	48	69	64	77	93	59	81	85	102	142	79	92	66	105	63	96	79	82	113	86	96	106	104	63	102	102	78	138	122	123	1.7379
tr|Q9VWG1|Q9VWG1_DROME	CG14207, isoform D OS=Drosophila melanogaster (Fruit fly) GN=CG14207 PE=1 SV=1	5	5	5	7	7	3	8	11	8	10	6	4	6	9	7	6	6	11	5	5	9	11	11	5	7	7	7	11	9	7	1.7375
tr|X2JC80|X2JC80_DROME	40S ribosomal protein SA OS=Drosophila melanogaster (Fruit fly) GN=sta PE=1 SV=1	29	24	20	25	23	21	16	20	13	12	13	17	29	32	26	25	19	16	31	21	21	16	19	13	25	29	33	22	13	16	1.73504
sp|P18101|RL40_DROME	Ubiquitin-60S ribosomal protein L40 OS=Drosophila melanogaster (Fruit fly) GN=RpL40 PE=1 SV=2	41	29	27	47	52	37	41	43	45	39	72	38	42	51	38	41	36	45	62	54	62	65	65	40	47	42	42	50	44	62	1.73438
sp|P07186|CH19_DROME	Chorion protein S19 OS=Drosophila melanogaster (Fruit fly) GN=Cp19 PE=2 SV=1	0	4	0	1	0	1	2	1	0	3	1	1	2	2	3	1	0	1	2	0	5	5	1	3	0	0	0	0	1	0	1.73333
tr|Q9V3T2|Q9V3T2_DROME	CG5254, isoform A OS=Drosophila melanogaster (Fruit fly) GN=EG:BACR19J1.2 PE=1 SV=1	4	3	3	3	4	3	0	4	2	0	1	2	4	3	1	2	4	3	4	3	1	4	4	3	0	2	4	2	5	3	1.73333
tr|Q8IQW2|Q8IQW2_DROME	CG14235-PB, isoform B OS=Drosophila melanogaster (Fruit fly) GN=COX6B PE=1 SV=1	8	4	3	8	6	5	0	1	0	1	0	0	3	6	4	2	7	3	2	9	2	2	3	0	4	3	3	4	4	3	1.72973
sp|P09491|TPM2_DROME	Tropomyosin-2 OS=Drosophila melanogaster (Fruit fly) GN=Tm2 PE=2 SV=1	50	67	60	76	87	55	85	88	101	138	80	93	67	105	64	93	76	81	109	80	95	103	101	61	101	99	78	137	118	123	1.72375
tr|Q9V3L7|Q9V3L7_DROME	GEO04710p1 (GH05862p) (NP15.6)	2	1	2	1	4	1	0	1	0	1	0	4	2	3	0	3	0	3	1	1	1	3	4	1	0	1	2	3	1	2	1.72222
tr|Q4V485|Q4V485_DROME	IP03637p OS=Drosophila melanogaster (Fruit fly) GN=CG17761 PE=2 SV=1	2	1	1	3	2	2	0	3	1	4	2	3	2	4	1	2	2	2	3	4	2	3	3	2	1	1	5	2	2	2	1.72
tr|Q7KLX3|Q7KLX3_DROME	GM12291p OS=Drosophila melanogaster (Fruit fly) GN=Tapdelta PE=1 SV=1	4	1	1	2	3	0	2	2	3	1	4	1	0	2	3	3	3	3	5	2	2	2	4	1	0	2	4	2	3	2	1.72
tr|Q24576|Q24576_DROME	D.melanogaster ubiquitin OS=Drosophila melanogaster (Fruit fly) GN=Ubi-p63E PE=4 SV=1	41	29	27	47	52	37	41	43	45	38	71	37	42	51	37	41	36	45	60	52	60	62	64	39	47	42	41	50	44	62	1.71906
tr|Q24577|Q24577_DROME	D.melanogaster ubiquitin OS=Drosophila melanogaster (Fruit fly) GN=Ubi-p63E PE=4 SV=1	41	29	27	47	52	37	41	43	45	38	71	37	42	51	37	41	36	45	60	52	60	62	64	39	47	42	41	50	44	62	1.71906
sp|Q9V3R1|A36DE_DROME	Accessory gland protein Acp36DE OS=Drosophila melanogaster (Fruit fly) GN=Acp36DE PE=2 SV=1	27	36	22	42	45	23	24	43	24	33	19	41	30	35	19	35	29	48	43	59	53	40	37	51	25	17	24	31	44	33	1.71842
sp|Q06559|RS3_DROME	40S ribosomal protein S3 OS=Drosophila melanogaster (Fruit fly) GN=RpS3 PE=1 SV=1	75	55	40	57	64	49	25	50	29	23	29	33	77	69	64	51	39	42	64	62	46	32	30	24	54	63	83	36	30	44	1.71698
tr|A0A0B4K859|A0A0B4K859_DROME	CG8771, isoform C OS=Drosophila melanogaster (Fruit fly) GN=CG8771 PE=1 SV=1	0	0	0	0	0	0	4	0	0	0	2	0	0	0	1	0	0	0	5	0	1	3	2	0	0	0	0	0	0	0	1.71429
tr|A0A0B4KER0|A0A0B4KER0_DROME	Relative of woc, isoform C OS=Drosophila melanogaster (Fruit fly) GN=row PE=1 SV=1	4	2	0	2	2	1	0	0	0	0	0	2	0	0	0	2	2	1	0	0	2	2	4	2	0	1	1	3	1	3	1.71429
tr|Q86NN8|Q86NN8_DROME	RH49324p OS=Drosophila melanogaster (Fruit fly) GN=COX5B PE=2 SV=1	7	3	5	5	5	3	2	6	4	7	4	4	8	10	7	3	6	7	6	4	5	7	7	10	6	4	3	1	1	1	1.71429
tr|Q8SY57|Q8SY57_DROME	GH07418p OS=Drosophila melanogaster (Fruit fly) GN=aralar1 PE=2 SV=1	1	0	1	2	1	1	0	0	0	0	0	0	0	0	0	2	1	2	0	1	0	1	1	0	1	0	2	0	1	0	1.71429
tr|Q95TZ7|Q95TZ7_DROME	GH19182p OS=Drosophila melanogaster (Fruit fly) GN=Zasp66 PE=1 SV=1	0	0	1	2	1	1	2	0	0	10	3	0	0	3	0	1	2	2	2	2	4	3	2	3	2	2	1	2	3	2	1.71429
tr|Q9VFF0|Q9VFF0_DROME	CG3731, isoform A OS=Drosophila melanogaster (Fruit fly) GN=UQCR-C1 PE=1 SV=2	21	19	15	23	20	25	9	10	6	11	8	14	25	28	23	15	15	22	19	13	14	14	15	17	21	15	14	15	17	10	1.71429
tr|Q9VV17|Q9VV17_DROME	CG13048, isoform A OS=Drosophila melanogaster (Fruit fly) GN=CG13048 PE=4 SV=1	0	1	1	2	2	0	0	0	0	0	0	0	1	0	0	1	1	2	0	0	0	0	0	0	1	2	0	1	1	2	1.71429
tr|Q9W0M4|Q9W0M4_DROME	CG13887, isoform C OS=Drosophila melanogaster (Fruit fly) GN=CG13887 PE=1 SV=1	1	0	1	0	0	0	0	3	0	1	0	0	1	1	0	1	1	0	1	0	1	0	1	1	1	1	0	1	1	0	1.71429
sp|P53777|MLP1_DROME	Muscle LIM protein 1 OS=Drosophila melanogaster (Fruit fly) GN=Mlp60A PE=2 SV=1	2	6	7	4	4	2	6	8	7	8	11	7	6	2	7	7	7	10	5	5	10	7	8	10	5	8	3	12	6	7	1.71233
tr|Q9VN44|Q9VN44_DROME	FI07923p OS=Drosophila melanogaster (Fruit fly) GN=Karybeta3 PE=1 SV=1	4	3	2	2	4	4	1	0	1	1	0	1	3	3	3	5	2	3	3	2	3	0	2	2	2	3	2	0	0	3	1.70833
sp|P47947|TNNC1_DROME	Troponin C, isoform 1 OS=Drosophila melanogaster (Fruit fly) GN=TpnC41C PE=2 SV=2	1	4	4	4	5	1	2	2	4	3	0	3	3	2	2	3	3	4	3	2	4	3	1	1	4	4	3	4	7	5	1.70588
sp|P48605|TCPG_DROME	T-complex protein 1 subunit gamma OS=Drosophila melanogaster (Fruit fly) GN=Cctgamma PE=2 SV=2	5	6	5	4	5	4	2	1	0	1	0	0	1	0	2	2	6	5	3	2	2	3	6	6	3	3	4	4	5	1	1.70588
tr|Q9VHN7|Q9VHN7_DROME	CG8036, isoform B OS=Drosophila melanogaster (Fruit fly) GN=CG8036 PE=1 SV=3	4	9	10	8	11	13	8	4	4	1	6	6	8	4	9	13	9	11	5	5	8	11	11	18	13	8	1	3	5	3	1.70588
tr|Q9W335|Q9W335_DROME	LD26546p OS=Drosophila melanogaster (Fruit fly) GN=l(1)G0320 PE=1 SV=1	4	1	1	2	2	0	1	4	3	4	1	3	2	2	4	3	4	2	4	5	2	2	3	3	2	0	3	0	3	2	1.7037
tr|A0A0B4KFV2|A0A0B4KFV2_DROME	Jabba, isoform H OS=Drosophila melanogaster (Fruit fly) GN=Jabba PE=1 SV=1	10	16	8	9	10	11	8	4	7	3	9	5	9	5	12	10	15	7	9	6	12	17	13	11	3	7	7	6	12	11	1.70297
sp|P50887|RL22_DROME	60S ribosomal protein L22 OS=Drosophila melanogaster (Fruit fly) GN=RpL22 PE=1 SV=2	33	17	14	24	20	15	18	29	19	26	13	22	32	35	33	16	9	14	35	39	38	23	22	28	20	19	30	14	10	10	1.7012
sp|Q01604|PGK_DROME	Phosphoglycerate kinase OS=Drosophila melanogaster (Fruit fly) GN=Pgk PE=2 SV=2	0	0	3	3	0	3	0	0	0	0	0	0	0	0	0	0	0	1	0	1	1	0	2	6	5	0	0	1	0	0	1.7
tr|Q9W2J4|Q9W2J4_DROME	UDP-glucuronosyltransferase OS=Drosophila melanogaster (Fruit fly) GN=BEST:GH09393 PE=1 SV=2	3	5	1	5	7	0	0	1	0	0	0	0	3	3	1	0	0	3	3	2	3	4	5	3	2	1	2	1	2	1	1.69565
sp|Q9V447|KRH2_DROME	Krueppel homolog 2 OS=Drosophila melanogaster (Fruit fly) GN=Kr-h2 PE=1 SV=1	3	2	1	1	2	2	0	1	0	0	0	0	2	0	1	1	2	1	3	3	2	3	1	1	1	1	0	0	0	0	1.69231
tr|Q7JPZ3|Q7JPZ3_DROME	D.melanogaster ubiquitin OS=Drosophila melanogaster (Fruit fly) GN=Ubi-p63E PE=4 SV=1	46	34	30	50	57	41	46	52	47	40	101	40	48	57	42	46	41	50	67	59	68	71	74	43	55	46	46	55	49	68	1.68376
sp|Q9V9K7|SRRT_DROME	Serrate RNA effector molecule homolog OS=Drosophila melanogaster (Fruit fly) GN=Ars2 PE=1 SV=2	3	9	3	5	9	5	4	7	7	5	10	7	7	4	7	7	5	6	8	10	14	10	11	13	4	5	2	5	3	5	1.68
sp|P35381|ATPA_DROME	ATP synthase subunit alpha, mitochondrial OS=Drosophila melanogaster (Fruit fly) GN=blw PE=1 SV=2	73	60	71	69	57	69	47	42	43	49	56	41	58	48	59	48	59	73	69	63	63	66	83	81	89	48	48	53	66	60	1.67257
sp|Q9VFE4|RS5B_DROME	40S ribosomal protein S5b OS=Drosophila melanogaster (Fruit fly) GN=RpS5b PE=2 SV=1	23	19	13	18	15	11	10	14	15	18	14	6	28	28	27	19	15	10	13	11	18	10	12	11	20	20	25	15	6	8	1.67232
tr|Q8IGV4|Q8IGV4_DROME	RE23622p OS=Drosophila melanogaster (Fruit fly) GN=Moca-cyp PE=2 SV=1	1	4	2	0	4	2	10	11	11	5	3	7	8	2	11	2	7	4	13	8	8	5	5	8	1	5	4	3	4	4	1.67213
tr|Q8IQW5|Q8IQW5_DROME	CG14207-PB, isoform B OS=Drosophila melanogaster (Fruit fly) GN=CG14207-RB PE=1 SV=1	3	4	5	4	5	3	6	10	7	8	6	5	4	9	5	4	4	10	3	5	6	8	10	5	6	5	6	10	7	5	1.67164
sp|O17445|RL15_DROME	60S ribosomal protein L15 OS=Drosophila melanogaster (Fruit fly) GN=RpL15 PE=1 SV=1	16	12	10	13	9	10	14	13	13	15	10	15	16	17	11	12	7	18	13	13	17	11	9	20	8	16	22	18	18	6	1.66887
sp|P48159|RL23_DROME	60S ribosomal protein L23 OS=Drosophila melanogaster (Fruit fly) GN=RpL23 PE=1 SV=2	24	19	12	16	13	11	14	27	17	20	6	25	22	23	17	13	11	9	32	31	27	19	21	15	15	21	31	12	10	13	1.66829
sp|P26686|SRR55_DROME	Serine-arginine protein 55 OS=Drosophila melanogaster (Fruit fly) GN=B52 PE=1 SV=4	17	30	26	26	25	22	99	87	69	68	113	82	57	56	64	60	38	62	75	70	71	59	64	62	67	70	73	62	43	56	1.66767
sp|Q9VR91|HERC2_DROME	Probable E3 ubiquitin-protein ligase HERC2 OS=Drosophila melanogaster (Fruit fly) GN=HERC2 PE=1 SV=3	0	0	0	0	0	0	0	1	0	0	0	1	0	1	0	0	0	0	1	0	0	1	1	1	0	0	0	0	0	0	1.66667
tr|A1Z6N5|A1Z6N5_DROME	CG3270 OS=Drosophila melanogaster (Fruit fly) GN=CG3270-RA PE=1 SV=1	2	0	0	0	0	0	0	0	0	0	0	0	0	0	0	1	2	1	0	0	0	0	0	0	0	0	0	0	1	0	1.66667
tr|A1ZAK3|A1ZAK3_DROME	Dek, isoform C OS=Drosophila melanogaster (Fruit fly) GN=Dek PE=1 SV=1	2	1	0	0	0	1	0	0	1	0	0	0	1	0	1	1	2	0	1	0	0	0	0	1	0	2	0	1	0	0	1.66667
tr|A1ZB61|A1ZB61_DROME	CG15067, isoform A OS=Drosophila melanogaster (Fruit fly) GN=CG15067 PE=1 SV=1	0	0	2	0	0	0	0	0	0	0	0	0	0	1	0	0	0	1	0	0	1	0	0	0	1	1	0	0	0	0	1.66667
tr|C4IY03|C4IY03_DROME	FI04664p OS=Drosophila melanogaster (Fruit fly) GN=Irk2-RB PE=2 SV=1	0	0	0	2	0	3	2	2	1	2	0	2	0	1	2	1	2	3	1	2	2	2	2	1	0	0	1	2	2	1	1.66667
tr|C6SV14|C6SV14_DROME	Elongation of very long chain fatty acids protein OS=Drosophila melanogaster (Fruit fly) GN=CG6921-RA PE=2 SV=1	0	0	0	0	0	0	0	0	1	1	0	0	1	0	0	0	0	0	1	0	0	1	1	0	0	0	0	0	0	1	1.66667
tr|Q500Y6|Q500Y6_DROME	SD07352p OS=Drosophila melanogaster (Fruit fly) PE=2 SV=1	0	0	0	0	0	0	0	1	0	0	1	0	0	0	0	0	0	0	0	1	1	1	1	1	0	0	0	0	0	0	1.66667
tr|Q9V400|Q9V400_DROME	CG10504-PA OS=Drosophila melanogaster (Fruit fly) GN=Ilk PE=1 SV=1	1	0	1	0	1	1	0	0	1	0	0	0	0	0	0	0	4	0	1	1	0	1	2	0	0	0	0	1	0	0	1.66667
tr|Q9W351|Q9W351_DROME	CG16892, isoform A OS=Drosophila melanogaster (Fruit fly) GN=CG16892-RA PE=1 SV=1	0	5	2	0	0	1	6	0	1	0	5	3	1	0	4	1	2	0	8	2	4	5	2	5	2	0	1	1	2	0	1.66667
sp|P84051|H2A_DROME	Histone H2A OS=Drosophila melanogaster (Fruit fly) GN=His2A PE=1 SV=2	1	6	0	3	4	4	4	1	1	0	9	4	4	2	3	3	2	6	4	3	3	5	5	2	2	5	4	3	4	3	1.65789
tr|M9PF96|M9PF96_DROME	Pmp70, isoform C OS=Drosophila melanogaster (Fruit fly) GN=Pmp70 PE=1 SV=1	9	1	1	3	2	1	0	0	2	0	0	0	2	0	2	3	3	5	3	0	0	2	0	1	0	1	6	1	3	1	1.65
tr|Q95WY3|Q95WY3_DROME	FI04781p OS=Drosophila melanogaster (Fruit fly) GN=Nop56 PE=1 SV=1	3	12	16	8	8	7	13	14	10	4	11	12	13	11	11	13	4	12	19	14	13	13	12	7	7	7	10	10	9	11	1.64706
sp|Q94516|AT5F1_DROME	ATP synthase subunit b, mitochondrial OS=Drosophila melanogaster (Fruit fly) GN=ATPsynB PE=2 SV=2	8	6	8	8	7	7	0	2	3	2	0	1	3	1	2	4	5	5	6	6	3	6	7	7	7	7	4	6	5	3	1.64151
tr|A1ZB48|A1ZB48_DROME	CG14500 OS=Drosophila melanogaster (Fruit fly) GN=CG14500 PE=2 SV=1	3	3	3	2	5	4	4	8	2	4	9	5	9	6	6	4	4	6	5	1	10	3	3	7	3	3	5	4	4	4	1.64151
sp|Q24154|RL29_DROME	60S ribosomal protein L29 OS=Drosophila melanogaster (Fruit fly) GN=RpL29 PE=1 SV=1	2	3	1	2	2	2	1	4	3	0	0	1	3	2	2	1	0	0	5	5	2	3	4	2	2	2	2	0	0	1	1.63636
sp|Q9VZS5|RL28_DROME	60S ribosomal protein L28 OS=Drosophila melanogaster (Fruit fly) GN=RpL28 PE=1 SV=1	27	11	14	22	20	16	10	20	12	11	13	13	18	23	19	18	10	13	27	26	18	12	19	16	16	19	24	12	10	10	1.63158
tr|D6W4L2|D6W4L2_DROME	MIP21134p OS=Drosophila melanogaster (Fruit fly) PE=2 SV=1	5	11	9	11	13	6	22	11	26	21	7	17	8	10	8	9	6	9	26	19	29	27	24	15	14	14	7	10	14	12	1.63125
tr|Q9VWP1|Q9VWP1_DROME	CG7288 OS=Drosophila melanogaster (Fruit fly) GN=Usp39 PE=1 SV=2	0	0	0	0	1	0	2	1	2	1	0	0	0	0	0	0	0	0	2	2	2	3	3	1	0	0	0	0	0	0	1.625
tr|Q9VNB9|Q9VNB9_DROME	RE17737p OS=Drosophila melanogaster (Fruit fly) GN=RpL35A PE=1 SV=1	11	12	10	9	11	11	14	16	11	20	6	22	23	22	24	9	11	8	16	15	11	12	10	8	13	19	20	8	7	14	1.62338
tr|Q9W2X6|Q9W2X6_DROME	Lethal (1) G0230, isoform A OS=Drosophila melanogaster (Fruit fly) GN=ATPsyndelta PE=1 SV=1	6	8	6	5	7	5	2	3	2	3	2	3	5	3	3	3	4	4	5	5	4	8	7	10	6	3	4	4	4	4	1.62264
tr|M9MRD1|M9MRD1_DROME	Muscle-specific protein 300 kDa, isoform D OS=Drosophila melanogaster (Fruit fly) GN=Msp300 PE=1 SV=1	20	15	14	35	30	20	12	33	10	7	8	19	16	35	20	14	24	19	20	32	16	13	15	9	26	15	28	18	23	20	1.62054
tr|M9PHV4|M9PHV4_DROME	CG42354, isoform F OS=Drosophila melanogaster (Fruit fly) GN=CG42354 PE=1 SV=1	11	18	17	14	12	17	10	15	16	8	14	13	14	12	13	18	26	20	10	16	10	12	12	11	15	15	14	18	18	15	1.62048
sp|P08120|CO4A1_DROME	Collagen alpha-1(IV) chain OS=Drosophila melanogaster (Fruit fly) GN=Cg25C PE=2 SV=3	2	8	1	10	8	1	4	3	3	4	2	3	3	8	2	1	2	6	8	10	9	3	3	6	5	3	3	3	4	2	1.62
tr|Q9V9M7|Q9V9M7_DROME	RE62581p OS=Drosophila melanogaster (Fruit fly) GN=RpL21 PE=1 SV=1	22	10	8	17	14	10	10	9	10	12	4	9	16	24	17	4	3	4	23	26	23	11	12	15	9	9	13	4	2	5	1.61765
sp|P29742|CLH_DROME	Clathrin heavy chain OS=Drosophila melanogaster (Fruit fly) GN=Chc PE=1 SV=1	39	34	20	33	36	33	12	26	12	14	12	14	25	22	24	37	42	34	27	22	22	19	24	16	16	22	28	28	28	24	1.60839
sp|Q9V3D6|CPSF2_DROME	Probable cleavage and polyadenylation specificity factor subunit 2 OS=Drosophila melanogaster (Fruit fly) GN=Cpsf100 PE=1 SV=1	2	2	0	2	2	1	2	8	2	1	2	3	2	4	1	4	2	2	3	4	5	2	3	3	2	3	4	1	0	0	1.60714
sp|P31009|RS2_DROME	40S ribosomal protein S2 OS=Drosophila melanogaster (Fruit fly) GN=RpS2 PE=1 SV=2	48	38	31	45	40	42	28	43	36	41	24	33	54	57	53	33	26	33	47	41	46	30	39	33	50	41	48	35	29	28	1.60667
tr|A0APE4|A0APE4_DROME	CG6459 protein OS=Drosophila melanogaster (Fruit fly) GN=CG6459 PE=4 SV=1	0	0	0	0	3	0	0	1	0	0	0	0	0	0	0	0	2	0	0	1	0	3	1	0	0	0	0	0	1	0	1.6
tr|Q9GP66|Q9GP66_DROME	Nahoda protein OS=Drosophila melanogaster (Fruit fly) GN=nahoda PE=2 SV=1	0	1	1	2	2	1	1	2	1	1	2	0	1	0	1	0	2	1	2	3	1	3	4	2	0	1	0	0	3	0	1.6
tr|Q9W3N1|Q9W3N1_DROME	CG1444 OS=Drosophila melanogaster (Fruit fly) GN=CG1444 PE=1 SV=1	7	6	2	6	3	1	1	2	2	0	0	1	1	1	1	2	4	6	3	6	1	3	5	0	0	1	5	5	4	3	1.59375
tr|A0A0B4LGB7|A0A0B4LGB7_DROME	Calcium-transporting ATPase OS=Drosophila melanogaster (Fruit fly) GN=SERCA PE=1 SV=1	143	121	111	117	108	109	67	85	65	52	60	65	110	85	90	108	109	127	113	108	88	101	102	90	82	84	97	93	88	82	1.59149
sp|P45437|COPB_DROME	Coatomer subunit beta OS=Drosophila melanogaster (Fruit fly) GN=betaCop PE=2 SV=2	3	2	2	4	4	1	1	1	1	2	0	0	2	3	3	3	2	4	2	2	0	0	2	1	0	1	2	2	2	4	1.59091
sp|P41043|GSTS1_DROME	Glutathione S-transferase S1 OS=Drosophila melanogaster (Fruit fly) GN=GstS1 PE=1 SV=2	9	16	16	23	18	11	8	18	7	5	2	7	14	20	15	14	16	14	13	7	8	14	11	6	18	7	9	14	17	7	1.58865
tr|Q9V3W2|Q9V3W2_DROME	GM23292p OS=Drosophila melanogaster (Fruit fly) GN=ND-B17 PE=1 SV=1	6	0	4	6	5	3	6	10	0	13	3	6	10	10	4	5	0	6	11	6	5	11	7	4	2	6	5	4	2	2	1.5873
tr|Q9VKQ2|Q9VKQ2_DROME	CG17127, isoform B OS=Drosophila melanogaster (Fruit fly) GN=CG17127 PE=1 SV=1	6	1	4	5	4	3	7	5	5	6	6	5	6	7	4	4	4	5	5	4	5	6	3	4	5	6	5	7	7	5	1.58621
sp|P54385|DHE3_DROME	Glutamate dehydrogenase, mitochondrial OS=Drosophila melanogaster (Fruit fly) GN=Gdh PE=1 SV=2	136	140	108	120	125	102	188	165	126	116	178	143	148	135	128	98	74	90	224	168	181	171	214	107	152	165	133	144	143	129	1.5801
sp|P02283|H2B_DROME	Histone H2B OS=Drosophila melanogaster (Fruit fly) GN=His2B PE=1 SV=2	11	11	7	13	12	4	17	13	10	17	27	11	17	14	15	12	10	11	14	12	14	19	18	14	14	15	12	11	11	10	1.57792
tr|Q6W4K9|Q6W4K9_DROME	ATP synthase subunit beta OS=Drosophila melanogaster (Fruit fly) GN=ATPsynbeta PE=3 SV=1	42	36	35	29	26	29	36	40	35	25	26	22	30	26	31	27	24	32	51	40	31	40	52	53	49	22	23	22	27	21	1.5733
sp|P16378|GNAO_DROME	G protein alpha o subunit OS=Drosophila melanogaster (Fruit fly) GN=Galphao PE=1 SV=1	3	1	0	2	0	2	0	2	0	1	1	1	2	1	1	2	1	1	1	3	2	1	2	1	1	0	0	2	1	0	1.57143
sp|Q9VH69|RS29_DROME	40S ribosomal protein S29 OS=Drosophila melanogaster (Fruit fly) GN=RpS29 PE=1 SV=1	6	2	4	3	1	1	2	2	1	4	1	0	3	4	3	2	2	2	3	3	2	3	3	1	1	3	3	3	0	3	1.57143
tr|A8WHD6|A8WHD6_DROME	AT03220p OS=Drosophila melanogaster (Fruit fly) GN=CG6441 PE=2 SV=1	0	0	0	0	0	0	2	2	2	0	0	0	0	1	2	0	0	0	2	1	2	0	1	1	0	0	0	0	0	1	1.57143
sp|P41042|RS4_DROME	40S ribosomal protein S4 OS=Drosophila melanogaster (Fruit fly) GN=RpS4 PE=1 SV=2	55	31	30	40	43	29	13	36	24	20	10	23	35	38	37	29	17	25	43	44	35	40	24	25	31	32	35	23	22	22	1.56901
tr|D0IQG4|D0IQG4_DROME	AT24528p OS=Drosophila melanogaster (Fruit fly) GN=TER94-RC PE=2 SV=1	152	225	168	150	168	187	379	310	263	248	505	299	290	186	289	275	257	222	244	228	262	198	236	180	384	298	318	304	318	295	1.56596
tr|Q9VMV5|Q9VMV5_DROME	Viking, isoform A OS=Drosophila melanogaster (Fruit fly) GN=vkg PE=1 SV=1	2	8	1	7	7	0	2	4	6	3	3	2	3	7	0	0	2	7	11	8	7	4	1	9	6	3	0	3	0	1	1.56522
tr|B7Z0E0|B7Z0E0_DROME	Isocitrate dehydrogenase [NADP] OS=Drosophila melanogaster (Fruit fly) GN=Idh PE=1 SV=2	1	2	4	1	2	1	1	1	0	0	1	1	2	3	1	0	0	2	0	0	0	0	1	6	6	0	1	1	1	1	1.5625
tr|Q9W4V3|Q9W4V3_DROME	CG14419-PA OS=Drosophila melanogaster (Fruit fly) GN=CG14419 PE=2 SV=1	3	3	3	2	3	2	4	6	4	4	3	3	4	2	4	5	4	5	6	4	4	2	3	4	1	5	3	4	1	3	1.56098
tr|Q3KN62|Q3KN62_DROME	SD12752p OS=Drosophila melanogaster (Fruit fly) GN=CG3950 PE=2 SV=1	9	4	8	7	9	4	7	13	5	20	8	12	3	6	4	2	3	7	18	19	22	18	26	16	2	3	3	6	5	4	1.56075
tr|Q7JZE8|Q7JZE8_DROME	CG8323 OS=Drosophila melanogaster (Fruit fly) GN=CG8323 PE=1 SV=1	2	2	0	0	2	2	0	0	0	0	0	0	0	0	0	1	2	2	1	2	0	0	1	0	0	0	1	1	2	1	1.55556
sp|O61231|RL10_DROME	60S ribosomal protein L10 OS=Drosophila melanogaster (Fruit fly) GN=RpL10 PE=1 SV=1	27	19	14	20	16	15	15	28	23	27	10	16	23	35	22	14	12	14	34	31	30	22	15	11	15	24	22	13	9	13	1.55411
tr|A8JNJ6|A8JNJ6_DROME	Karst, isoform E OS=Drosophila melanogaster (Fruit fly) GN=kst PE=1 SV=2	11	1	4	10	6	7	7	41	19	26	7	27	8	22	5	11	12	14	24	23	19	17	16	17	7	6	15	14	16	13	1.5509
sp|Q05825|ATPB_DROME	ATP synthase subunit beta, mitochondrial OS=Drosophila melanogaster (Fruit fly) GN=ATPsyn-beta PE=1 SV=3	65	63	57	47	44	45	50	51	45	36	39	32	48	37	50	39	36	50	68	52	44	55	70	70	71	36	37	37	51	40	1.54957
tr|Q9NBC3|Q9NBC3_DROME	Stretchin-MLCK OS=Drosophila melanogaster (Fruit fly) GN=Strn-Mlck PE=2 SV=1	0	6	5	9	4	1	5	6	6	4	2	3	1	3	5	5	4	4	5	3	4	11	4	4	5	3	6	5	6	2	1.53846
tr|A0A0B4LFZ4|A0A0B4LFZ4_DROME	TER94, isoform E OS=Drosophila melanogaster (Fruit fly) GN=TER94 PE=1 SV=1	149	223	163	146	166	184	366	307	258	241	506	287	280	181	276	261	247	215	237	222	248	191	230	175	374	286	304	287	303	288	1.53654
sp|Q7KN62|TERA_DROME	Transitional endoplasmic reticulum ATPase TER94 OS=Drosophila melanogaster (Fruit fly) GN=TER94 PE=1 SV=1	160	234	176	157	177	195	399	325	272	258	537	311	299	194	296	281	265	228	251	236	271	203	243	187	391	306	326	312	324	306	1.53623
sp|P06002|OPS1_DROME	Opsin Rh1 OS=Drosophila melanogaster (Fruit fly) GN=ninaE PE=1 SV=1	27	12	10	22	18	12	4	10	6	6	5	7	17	14	14	12	15	15	10	10	7	10	12	9	8	9	16	12	14	11	1.53571
sp|P07487|G3P2_DROME	Glyceraldehyde-3-phosphate dehydrogenase 2 OS=Drosophila melanogaster (Fruit fly) GN=Gapdh2 PE=1 SV=2	27	21	24	23	17	19	24	30	20	20	17	24	14	16	15	17	20	23	20	19	17	31	29	29	30	22	27	23	32	26	1.53558
sp|P05389|RLA2_DROME	60S acidic ribosomal protein P2 OS=Drosophila melanogaster (Fruit fly) GN=RpLP2 PE=1 SV=1	33	15	14	19	21	11	8	20	13	10	12	13	23	21	18	13	10	9	28	23	24	14	18	9	18	17	18	9	9	10	1.53158
tr|M9NGK3|M9NGK3_DROME	Terribly reduced optic lobes, isoform AL OS=Drosophila melanogaster (Fruit fly) GN=trol PE=1 SV=2	22	51	16	56	51	14	34	28	40	23	24	29	30	58	13	34	14	38	59	50	44	22	7	65	49	29	26	24	27	6	1.52956
tr|A0A0C4DHE7|A0A0C4DHE7_DROME	Glutamate dehydrogenase OS=Drosophila melanogaster (Fruit fly) GN=Gdh PE=1 SV=1	113	112	87	103	106	83	149	137	100	89	131	113	115	101	100	77	56	71	180	137	145	138	160	85	113	124	104	110	106	100	1.52719
sp|Q9VWH4|IDH3A_DROME	Probable isocitrate dehydrogenase [NAD] subunit alpha, mitochondrial OS=Drosophila melanogaster (Fruit fly) GN=l(1)G0156 PE=2 SV=1	194	143	112	158	137	104	80	121	62	57	90	74	128	125	125	112	141	162	96	102	76	105	137	80	97	91	107	106	131	111	1.52438
tr|A8JNP2|A8JNP2_DROME	Arginine kinase, isoform E OS=Drosophila melanogaster (Fruit fly) GN=Argk PE=1 SV=1	18	10	32	38	25	43	6	10	7	2	1	10	6	12	4	6	10	18	18	17	20	15	23	43	36	18	13	23	17	10	1.52217
sp|P18432|MLR_DROME	Myosin regulatory light chain 2 OS=Drosophila melanogaster (Fruit fly) GN=Mlc2 PE=1 SV=2	25	43	27	42	41	24	54	56	41	42	40	36	31	32	27	33	32	41	57	51	50	46	40	23	52	47	26	36	57	33	1.51271
sp|O76927|RS21_DROME	40S ribosomal protein S21 OS=Drosophila melanogaster (Fruit fly) GN=RpS21 PE=1 SV=1	17	12	14	18	14	14	17	21	14	18	26	21	21	22	18	15	12	14	19	22	26	18	17	15	14	15	24	14	13	14	1.51208
tr|E1JJC0|E1JJC0_DROME	Terribly reduced optic lobes, isoform AH OS=Drosophila melanogaster (Fruit fly) GN=trol PE=1 SV=3	22	51	16	56	52	14	34	28	40	24	24	29	29	57	13	34	14	37	58	50	45	22	7	64	49	29	26	24	27	6	1.51151
tr|Q9VIQ8|Q9VIQ8_DROME	CG10664-PA, isoform A OS=Drosophila melanogaster (Fruit fly) GN=COX4 PE=1 SV=1	10	6	7	9	11	11	4	7	4	10	9	7	11	18	6	7	7	14	7	5	5	8	5	7	7	5	10	9	7	7	1.51042
sp|Q9V5P6|NOP10_DROME	H/ACA ribonucleoprotein complex subunit 3 OS=Drosophila melanogaster (Fruit fly) GN=CG7637 PE=2 SV=1	2	0	2	3	3	2	7	8	11	10	7	5	4	4	4	5	4	4	9	7	4	10	9	8	3	5	4	3	2	3	1.5082
sp|A1ZBT5|MED8_DROME	Mediator of RNA polymerase II transcription subunit 8 OS=Drosophila melanogaster (Fruit fly) GN=MED8 PE=2 SV=1	0	1	0	0	0	0	0	0	0	0	0	0	0	0	0	0	0	0	1	0	0	1	1	0	0	0	0	0	0	0	1.5
sp|P22977|CH16_DROME	Chorion protein S16 OS=Drosophila melanogaster (Fruit fly) GN=Cp16 PE=2 SV=2	0	1	0	0	0	0	0	0	0	0	0	0	0	0	0	1	0	0	0	0	0	0	0	2	0	0	0	0	0	0	1.5
sp|Q24246|DYIN_DROME	Cytoplasmic dynein 1 intermediate chain OS=Drosophila melanogaster (Fruit fly) GN=sw PE=1 SV=3	0	0	0	0	0	0	0	1	0	0	0	0	0	1	0	0	0	0	0	0	0	1	0	0	0	0	1	0	0	0	1.5
sp|Q9V3L6|NCBP2_DROME	Nuclear cap-binding protein subunit 2 OS=Drosophila melanogaster (Fruit fly) GN=Cbp20 PE=1 SV=1	0	0	0	0	1	0	0	0	0	0	0	0	0	0	0	0	0	0	1	0	1	0	0	1	0	0	0	0	0	0	1.5
sp|Q9V4Q8|RU2A_DROME	Probable U2 small nuclear ribonucleoprotein A' OS=Drosophila melanogaster (Fruit fly) GN=U2A PE=1 SV=1	0	2	0	0	0	0	1	1	1	0	0	0	1	0	1	0	0	0	1	0	0	0	1	0	0	2	0	0	2	1	1.5
sp|Q9V8K2|EXOC3_DROME	Exocyst complex component 3 OS=Drosophila melanogaster (Fruit fly) GN=Sec6 PE=2 SV=2	0	0	0	0	0	1	0	0	0	0	0	0	2	0	0	0	0	0	0	1	0	0	0	0	0	0	0	0	0	0	1.5
sp|Q9VM71|XRN2_DROME	5'-3' exoribonuclease 2 homolog OS=Drosophila melanogaster (Fruit fly) GN=Rat1 PE=1 SV=2	0	0	0	0	0	0	0	0	0	1	0	0	0	0	0	1	0	0	0	0	0	1	0	1	0	0	0	0	0	0	1.5
sp|Q9VV73|NXF2_DROME	Nuclear RNA export factor 2 OS=Drosophila melanogaster (Fruit fly) GN=nxf2 PE=2 SV=1	0	0	0	0	0	0	1	0	0	0	0	0	0	0	0	0	0	0	1	0	1	0	0	1	0	0	0	0	0	0	1.5
sp|Q9W4V8|TI50C_DROME	Mitochondrial import inner membrane translocase subunit TIM50-C OS=Drosophila melanogaster (Fruit fly) GN=ttm50 PE=2 SV=2	0	0	0	0	1	0	0	0	0	0	0	0	0	0	0	0	0	1	0	0	0	0	0	0	0	0	1	0	1	0	1.5
tr|A0A0B4KF46|A0A0B4KF46_DROME	Ubiquitin activating enzyme 1, isoform C OS=Drosophila melanogaster (Fruit fly) GN=Uba1 PE=1 SV=1	0	1	0	0	0	0	0	0	0	0	0	0	0	0	0	0	0	0	0	0	0	0	1	0	0	0	0	0	1	1	1.5
tr|B1NLF3|B1NLF3_DROME	Second mitotic wave missing OS=Drosophila melanogaster (Fruit fly) GN=swm PE=4 SV=1	0	0	0	0	0	0	2	1	1	0	0	1	1	0	1	1	0	0	1	2	0	0	0	1	0	1	1	0	0	0	1.5
tr|D3DN10|D3DN10_DROME	MIP12925p OS=Drosophila melanogaster (Fruit fly) GN=CG32026-RA PE=2 SV=1	5	6	4	6	3	6	2	7	2	2	4	4	5	5	5	3	4	6	5	4	3	3	6	3	5	4	5	4	5	3	1.5
tr|F0JAN7|F0JAN7_DROME	RE36921p OS=Drosophila melanogaster (Fruit fly) GN=Msr-110-RC PE=2 SV=1	0	1	0	0	0	0	0	0	0	0	0	0	0	0	1	1	0	0	0	0	0	0	0	0	0	0	1	0	0	0	1.5
tr|M9NDI7|M9NDI7_DROME	CG13285, isoform B OS=Drosophila melanogaster (Fruit fly) GN=CG13285 PE=4 SV=1	0	0	0	0	0	0	0	0	1	0	0	0	0	0	0	0	0	0	1	0	1	0	0	1	0	0	0	0	0	0	1.5
tr|O16043|O16043_DROME	Anon1A4 OS=Drosophila melanogaster (Fruit fly) GN=Df31 PE=1 SV=1	0	0	1	0	0	0	0	0	0	0	0	0	0	0	0	0	0	0	0	0	0	0	0	2	1	0	0	0	0	0	1.5
tr|Q0E8H7|Q0E8H7_DROME	FI19426p1 OS=Drosophila melanogaster (Fruit fly) GN=SP1173 PE=2 SV=1	0	0	0	0	0	0	0	0	0	1	0	0	0	0	0	0	0	0	1	0	1	0	1	0	0	0	0	0	0	0	1.5
tr|Q24160|Q24160_DROME	Hemomucin OS=Drosophila melanogaster (Fruit fly) GN=Hmu PE=2 SV=1	0	0	1	0	0	0	0	0	0	0	0	0	0	0	0	0	0	0	1	0	0	0	1	1	0	0	0	0	0	0	1.5
tr|Q24403|Q24403_DROME	Sperm protein OS=Drosophila melanogaster (Fruit fly) GN=Mst98Ca PE=4 SV=1	0	0	0	0	0	0	0	0	0	0	0	1	0	0	0	0	0	1	0	0	0	0	0	0	1	0	0	0	1	0	1.5
tr|Q4V5E9|Q4V5E9_DROME	RH74732p OS=Drosophila melanogaster (Fruit fly) GN=CG2807 PE=2 SV=1	0	1	0	1	3	1	0	0	1	0	0	0	0	1	1	0	0	0	1	1	1	1	2	1	0	0	0	1	1	1	1.5
tr|Q6NL34|Q6NL34_DROME	AT03686p (WD repeat domain 79, isoform C)	0	0	0	0	0	0	0	0	0	1	0	0	0	0	0	0	0	0	0	1	0	0	0	0	0	0	1	1	0	0	1.5
tr|Q7KSN8|Q7KSN8_DROME	CG31368, isoform D OS=Drosophila melanogaster (Fruit fly) GN=CG31368 PE=1 SV=2	0	1	0	1	1	2	0	0	0	0	0	0	0	0	2	1	0	0	1	0	0	0	2	1	1	0	1	0	0	0	1.5
tr|Q8IH21|Q8IH21_DROME	GM32356p OS=Drosophila melanogaster (Fruit fly) GN=psd PE=2 SV=1	0	0	0	0	1	4	1	0	0	0	1	0	0	0	2	0	0	0	1	0	3	2	0	3	0	0	0	1	0	0	1.5
tr|Q8MRY4|Q8MRY4_DROME	SD13619p OS=Drosophila melanogaster (Fruit fly) GN=blanks PE=2 SV=1	2	4	1	3	3	2	0	0	0	0	0	0	0	0	0	0	1	2	3	2	1	3	6	3	0	0	0	0	0	3	1.5
tr|Q8MSW9|Q8MSW9_DROME	LD17611p OS=Drosophila melanogaster (Fruit fly) GN=U3-55K PE=1 SV=1	0	1	0	1	0	1	0	0	0	0	0	0	0	0	0	1	0	0	1	0	1	0	1	1	0	1	0	0	0	0	1.5
tr|Q8T0J9|Q8T0J9_DROME	CG32388 OS=Drosophila melanogaster (Fruit fly) GN=CG32388 PE=2 SV=1	0	0	0	0	0	0	0	0	1	0	0	0	0	2	0	0	0	0	0	0	0	0	0	0	0	0	1	0	0	0	1.5
tr|Q9U599|Q9U599_DROME	AT01821p OS=Drosophila melanogaster (Fruit fly) GN=gom PE=2 SV=1	0	0	0	0	0	0	0	1	0	0	0	0	0	0	0	0	0	1	0	0	0	0	0	0	0	0	1	0	1	0	1.5
tr|Q9U617|Q9U617_DROME	Pericardine OS=Drosophila melanogaster (Fruit fly) GN=prc PE=2 SV=1	0	0	0	0	0	0	1	0	1	0	0	1	0	1	0	0	0	0	2	0	0	0	0	1	1	0	0	0	0	1	1.5
tr|Q9V3V6|Q9V3V6_DROME	26S proteasome regulatory complex subunit p50 OS=Drosophila melanogaster (Fruit fly) GN=Rpt5 PE=1 SV=1	0	0	0	0	0	1	0	0	0	0	0	0	0	0	0	0	0	0	0	0	0	1	1	0	0	0	1	0	0	0	1.5
tr|Q9VWS2|Q9VWS2_DROME	Nucleoporin NUP53 OS=Drosophila melanogaster (Fruit fly) GN=CG6540 PE=1 SV=1	0	2	1	0	0	0	8	2	4	3	11	8	2	0	4	2	1	0	10	5	8	6	5	7	3	2	0	1	2	2	1.5
tr|Q9XZ19|Q9XZ19_DROME	CG3909 OS=Drosophila melanogaster (Fruit fly) GN=CG3909 PE=1 SV=1	0	0	0	0	1	0	0	0	0	0	0	0	0	0	0	0	0	0	1	0	0	0	2	0	0	0	0	0	0	0	1.5
tr|Q9XZC3|Q9XZC3_DROME	Tat-binding protein-1 OS=Drosophila melanogaster (Fruit fly) GN=Rpt5 PE=1 SV=1	0	0	0	0	0	1	0	0	0	0	0	0	0	0	0	0	0	0	0	0	0	1	1	0	0	0	1	0	0	0	1.5
tr|Q9Y171|Q9Y171_DROME	BcDNA.GH02220 OS=Drosophila melanogaster (Fruit fly) GN=BcDNA.GH02220 PE=1 SV=1	1	0	0	0	1	1	0	1	0	0	0	1	0	0	0	1	1	2	0	0	0	1	1	0	0	1	1	0	1	0	1.5
tr|M9NF47|M9NF47_DROME	CG43078, isoform J OS=Drosophila melanogaster (Fruit fly) GN=CG43078 PE=1 SV=1	19	11	8	22	15	15	4	10	4	6	4	11	3	10	1	11	16	8	3	15	2	21	22	14	3	6	10	14	17	17	1.48462
sp|P17133|RU17_DROME	U1 small nuclear ribonucleoprotein 70 kDa OS=Drosophila melanogaster (Fruit fly) GN=snRNP-U1-70K PE=1 SV=2	1	2	0	1	0	0	6	9	6	6	4	6	5	3	9	6	5	5	5	3	3	2	7	1	2	1	0	1	2	2	1.47619
sp|Q9VXX8|RL371_DROME	Probable 60S ribosomal protein L37-A OS=Drosophila melanogaster (Fruit fly) GN=RpL37a PE=1 SV=1	2	1	1	2	1	1	2	2	2	2	2	2	3	3	3	2	1	1	2	1	2	1	1	2	1	2	2	1	1	2	1.47619
sp|Q8T3U2|RS23_DROME	40S ribosomal protein S23 OS=Drosophila melanogaster (Fruit fly) GN=RpS23 PE=1 SV=1	10	6	3	7	6	0	4	9	4	9	3	8	9	7	7	7	3	6	6	7	7	4	4	7	9	9	7	2	0	2	1.47143
sp|Q9W596|FUTSC_DROME	Microtubule-associated protein futsch OS=Drosophila melanogaster (Fruit fly) GN=futsch PE=1 SV=4	34	6	5	16	11	12	6	16	5	12	6	10	5	14	6	13	15	14	10	15	6	9	14	12	8	6	19	11	14	15	1.47143
tr|Q9VGA3|Q9VGA3_DROME	CG4115 OS=Drosophila melanogaster (Fruit fly) GN=CG4115 PE=1 SV=2	6	5	5	8	10	4	14	13	11	16	40	7	13	11	10	11	14	10	15	14	11	11	11	12	12	10	9	12	11	9	1.47143
tr|Q7KUB5|Q7KUB5_DROME	CG6416-PB, isoform B OS=Drosophila melanogaster (Fruit fly) GN=Zasp66 PE=1 SV=1	0	0	1	2	0	1	2	0	0	9	1	0	0	2	0	1	2	1	1	1	3	1	2	3	1	1	0	2	3	1	1.47059
sp|P48610|KARG_DROME	Arginine kinase OS=Drosophila melanogaster (Fruit fly) GN=Argk PE=2 SV=2	19	10	33	40	26	45	7	10	7	2	1	11	6	12	4	6	10	18	18	17	20	15	23	44	37	18	13	23	17	10	1.46698
tr|Q058U3|Q058U3_DROME	IP16008p OS=Drosophila melanogaster (Fruit fly) GN=CG4898-RF PE=2 SV=1	67	77	72	102	102	73	76	95	90	104	62	87	62	100	57	77	84	77	88	89	79	80	71	57	91	90	67	99	107	95	1.45833
sp|P23696|PP2A_DROME	Serine/threonine-protein phosphatase PP2A OS=Drosophila melanogaster (Fruit fly) GN=mts PE=2 SV=1	3	2	0	1	3	1	0	0	0	0	0	0	1	2	1	1	2	2	0	0	0	0	0	0	2	1	2	2	0	0	1.45455
tr|Q9VBR7|Q9VBR7_DROME	Rha OS=Drosophila melanogaster (Fruit fly) GN=rha PE=4 SV=1	4	0	2	0	0	0	2	1	4	2	4	2	2	12	4	2	4	0	0	2	0	0	0	0	6	0	0	0	0	0	1.45455
sp|P54357|MLC2_DROME	Myosin-2 essential light chain OS=Drosophila melanogaster (Fruit fly) GN=Mlc-c PE=1 SV=1	7	3	2	7	10	6	3	7	7	8	7	7	2	1	2	7	2	8	7	9	9	11	10	4	4	2	5	9	8	9	1.45333
sp|P55841|RL14_DROME	60S ribosomal protein L14 OS=Drosophila melanogaster (Fruit fly) GN=RpL14 PE=1 SV=1	26	17	15	22	24	18	7	24	8	10	5	12	21	18	18	12	8	11	25	25	18	13	14	9	16	20	17	10	9	10	1.44974
sp|Q9VI10|SMD2_DROME	Probable small nuclear ribonucleoprotein Sm D2 OS=Drosophila melanogaster (Fruit fly) GN=SmD2 PE=1 SV=1	8	2	5	5	9	6	4	4	2	3	4	5	5	5	8	4	2	7	5	3	5	4	4	2	4	3	6	7	6	4	1.44828
sp|P02255|H1_DROME	Histone H1 OS=Drosophila melanogaster (Fruit fly) GN=His1 PE=1 SV=1	0	0	0	1	1	0	4	1	3	1	2	4	0	1	0	1	0	2	1	1	1	3	4	3	0	0	1	2	4	2	1.44444
sp|P41126|RL13_DROME	60S ribosomal protein L13 OS=Drosophila melanogaster (Fruit fly) GN=RpL13 PE=1 SV=1	41	21	20	39	32	22	23	35	19	25	11	25	25	27	31	21	14	24	41	40	40	27	21	25	22	20	30	19	13	13	1.44268
sp|P49455|TPM4_DROME	Tropomyosin-1, isoforms 33/34 OS=Drosophila melanogaster (Fruit fly) GN=Tm1 PE=2 SV=2	75	86	83	109	118	78	84	100	102	119	70	91	65	106	60	88	89	80	98	100	88	88	78	64	97	106	76	110	116	101	1.44265
tr|Q9VG86|Q9VG86_DROME	CG10097, isoform B OS=Drosophila melanogaster (Fruit fly) GN=CG10097 PE=1 SV=3	6	1	2	4	4	3	0	1	1	1	0	1	3	0	3	2	5	5	1	1	0	5	3	0	0	1	0	2	3	2	1.44
sp|P49630|RL36_DROME	60S ribosomal protein L36 OS=Drosophila melanogaster (Fruit fly) GN=RpL36 PE=1 SV=1	16	11	10	11	9	6	2	0	3	7	1	3	6	11	8	10	6	0	7	8	8	6	3	6	5	14	14	1	1	1	1.4375
sp|Q9VLU0|BAF_DROME	Barrier-to-autointegration factor OS=Drosophila melanogaster (Fruit fly) GN=baf PE=3 SV=1	1	2	0	0	0	0	4	2	1	3	5	2	0	1	0	0	0	1	5	5	3	7	4	3	1	0	0	0	0	0	1.42857
tr|Q8SZK9|Q8SZK9_DROME	C-type lectin 27kD, isoform B OS=Drosophila melanogaster (Fruit fly) GN=Clect27 PE=1 SV=1	2	2	1	5	7	1	2	0	2	2	1	2	0	4	2	2	5	1	3	0	2	2	0	2	2	3	3	4	3	2	1.42857
tr|Q9VAX9|Q9VAX9_DROME	CG4884, isoform A OS=Drosophila melanogaster (Fruit fly) GN=CG42487-RA PE=1 SV=1	0	2	0	1	2	1	0	0	0	0	0	0	1	1	1	0	0	0	0	1	1	0	1	1	1	0	0	1	0	1	1.42857
tr|A0A0B4K7P8|A0A0B4K7P8_DROME	Short stop, isoform Z OS=Drosophila melanogaster (Fruit fly) GN=shot PE=1 SV=1	14	6	21	15	24	13	5	14	4	8	5	9	5	19	5	7	13	13	7	18	12	11	11	16	12	6	12	7	10	14	1.42446
tr|E4NKJ3|E4NKJ3_DROME	GH04081p OS=Drosophila melanogaster (Fruit fly) GN=wupA PE=1 SV=1	20	24	14	22	29	17	14	25	16	15	11	19	11	13	8	17	15	22	17	22	18	25	22	11	11	21	12	20	33	25	1.42291
sp|P07764|ALF_DROME	Fructose-bisphosphate aldolase OS=Drosophila melanogaster (Fruit fly) GN=Ald PE=1 SV=5	40	27	25	26	19	25	16	9	13	12	10	16	10	15	11	14	12	10	16	16	10	23	22	46	37	18	22	18	24	16	1.42259
sp|Q9VTU4|EIF3L_DROME	Eukaryotic translation initiation factor 3 subunit L OS=Drosophila melanogaster (Fruit fly) GN=CG5642 PE=2 SV=1	8	6	5	9	8	7	0	0	0	0	0	1	3	3	3	5	3	7	1	3	0	4	7	3	2	1	4	4	5	6	1.42222
tr|M9NF46|M9NF46_DROME	Myosin heavy chain, isoform R OS=Drosophila melanogaster (Fruit fly) GN=Mhc PE=1 SV=1	416	652	483	668	621	415	802	698	732	767	698	570	462	554	441	552	544	574	793	620	707	708	638	512	667	656	411	594	703	546	1.41991
tr|Q8IQU7|Q8IQU7_DROME	825-Oak OS=Drosophila melanogaster (Fruit fly) GN=825-Oak PE=4 SV=2	3	5	4	6	6	3	1	0	1	1	0	0	2	4	1	3	4	1	4	3	3	2	1	3	2	3	0	2	2	4	1.41935
tr|A8DYI6|A8DYI6_DROME	Prohibitin 2, isoform E OS=Drosophila melanogaster (Fruit fly) GN=Phb2 PE=1 SV=1	6	5	6	5	6	2	4	2	1	2	1	2	2	0	2	6	5	7	5	2	3	4	4	2	1	3	3	4	3	5	1.4186
sp|Q9V3G1|RL8_DROME	60S ribosomal protein L8 OS=Drosophila melanogaster (Fruit fly) GN=RpL8 PE=1 SV=1	41	33	31	42	35	27	13	31	14	22	11	17	35	28	35	23	20	22	31	25	25	24	18	20	23	27	36	24	17	18	1.41824
tr|E1JHJ5|E1JHJ5_DROME	Myosin heavy chain, isoform P OS=Drosophila melanogaster (Fruit fly) GN=Mhc PE=1 SV=1	437	669	494	691	645	428	840	721	772	805	738	598	474	583	459	567	562	593	831	650	741	753	671	540	692	678	425	607	721	565	1.41753
tr|E1JHJ4|E1JHJ4_DROME	Myosin heavy chain, isoform N OS=Drosophila melanogaster (Fruit fly) GN=Mhc PE=1 SV=1	422	663	491	679	634	420	812	706	743	779	715	577	467	566	447	559	551	582	806	629	711	722	647	519	677	670	416	599	712	551	1.4173
tr|Q9VSY0|Q9VSY0_DROME	Cuticular protein 67B OS=Drosophila melanogaster (Fruit fly) GN=Cpr67B PE=1 SV=1	0	0	4	0	3	1	1	0	1	1	0	0	1	1	1	0	0	2	3	0	0	2	1	2	2	0	0	0	2	0	1.41667
tr|B8A423|B8A423_DROME	RH59876p OS=Drosophila melanogaster (Fruit fly) GN=Mhc-RB PE=2 SV=1	412	646	465	657	619	404	794	694	725	765	722	566	447	559	433	546	540	565	790	613	696	707	637	505	665	651	409	577	689	544	1.41539
tr|M9ND95|M9ND95_DROME	Myosin heavy chain, isoform U OS=Drosophila melanogaster (Fruit fly) GN=Mhc PE=1 SV=1	424	665	490	681	635	421	814	708	749	790	727	579	469	568	449	562	554	584	809	630	713	724	649	522	680	672	418	602	715	554	1.41515
tr|M9NEP1|M9NEP1_DROME	Myosin heavy chain, isoform T OS=Drosophila melanogaster (Fruit fly) GN=Mhc PE=1 SV=1	428	671	496	689	641	426	825	723	754	788	728	585	475	576	456	566	558	590	814	637	719	727	655	523	686	679	424	606	719	560	1.41457
tr|E1JHJ3|E1JHJ3_DROME	Myosin heavy chain, isoform O OS=Drosophila melanogaster (Fruit fly) GN=Mhc PE=1 SV=1	409	644	479	661	612	410	794	693	725	762	694	564	456	547	432	545	536	565	784	611	698	699	631	505	657	648	403	584	693	535	1.41367
sp|Q9U3Z7|NH2L1_DROME	NHP2-like protein 1 homolog OS=Drosophila melanogaster (Fruit fly) GN=hoip PE=2 SV=1	2	6	5	5	6	3	6	11	4	5	17	4	5	7	7	4	2	5	7	7	6	7	11	9	5	3	5	6	5	5	1.41333
tr|H1UUP7|H1UUP7_DROME	FI17820p1 OS=Drosophila melanogaster (Fruit fly) GN=Tm1-RF PE=2 SV=1	76	88	85	112	121	82	83	100	99	117	70	92	64	105	58	86	87	81	94	96	87	86	77	62	95	105	76	109	117	102	1.40941
tr|Q9VRL0|Q9VRL0_DROME	CG4769, isoform A OS=Drosophila melanogaster (Fruit fly) GN=Cyt-c1 PE=1 SV=1	27	28	22	27	25	23	16	16	15	8	10	22	17	20	16	21	19	28	18	22	15	25	18	19	13	19	14	17	21	16	1.40833
tr|M9NCU7|M9NCU7_DROME	Myosin heavy chain, isoform S OS=Drosophila melanogaster (Fruit fly) GN=Mhc PE=1 SV=1	417	642	478	666	614	413	814	703	747	783	713	579	457	557	435	546	539	567	800	623	719	721	648	519	662	648	404	582	692	538	1.40779
sp|P35220|CTNA_DROME	Catenin alpha OS=Drosophila melanogaster (Fruit fly) GN=alpha-Cat PE=1 SV=2	4	0	3	6	6	3	0	4	0	2	0	6	1	6	1	4	4	2	4	2	1	4	4	3	0	2	1	3	3	4	1.4
sp|Q9W1X4|NU214_DROME	Nuclear pore complex protein Nup214 OS=Drosophila melanogaster (Fruit fly) GN=Nup214 PE=1 SV=2	0	0	0	0	0	0	2	0	0	0	2	0	1	0	1	1	0	1	0	0	2	0	0	1	0	0	0	0	0	0	1.4
tr|O17432|O17432_DROME	Cyclin-dependent kinase 9 OS=Drosophila melanogaster (Fruit fly) GN=Cdk9 PE=1 SV=1	0	0	0	0	1	1	0	0	0	0	0	2	0	0	0	0	0	1	0	1	1	1	1	1	0	0	0	0	0	1	1.4
tr|Q9VG81|Q9VG81_DROME	CG5167 OS=Drosophila melanogaster (Fruit fly) GN=CG5167 PE=1 SV=1	1	0	1	2	0	0	0	0	0	0	0	0	0	0	0	0	4	0	0	0	0	0	0	0	0	0	0	0	3	0	1.4
tr|Q6LEH1|Q6LEH1_DROME	Tropomyosin gene 1 constant region, exon 9 OS=Drosophila melanogaster (Fruit fly) GN=Tm1 PE=3 SV=1	67	78	73	102	100	63	72	90	85	105	62	82	50	94	49	70	70	67	85	82	75	72	67	56	81	91	71	94	97	94	1.39286
tr|A9UNH0|A9UNH0_DROME	LP08340p OS=Drosophila melanogaster (Fruit fly) PE=2 SV=1	4	9	7	2	2	4	1	5	0	1	2	6	0	0	0	0	0	3	5	2	4	1	3	17	14	2	0	4	2	4	1.38636
tr|A4V4Q6|A4V4Q6_DROME	GH08696p OS=Drosophila melanogaster (Fruit fly) GN=wupA PE=1 SV=1	10	13	7	14	19	9	12	21	15	16	9	11	5	9	5	12	12	16	13	14	10	19	14	7	8	15	6	14	20	18	1.38217
tr|A0A0B4K7K9|A0A0B4K7K9_DROME	Bruchpilot, isoform J OS=Drosophila melanogaster (Fruit fly) GN=brp PE=1 SV=1	1	1	0	2	1	1	2	1	3	2	3	3	1	0	0	0	0	2	3	2	6	2	4	4	1	0	0	0	4	0	1.38095
sp|Q9VJY6|RL24_DROME	60S ribosomal protein L24 OS=Drosophila melanogaster (Fruit fly) GN=RpL24 PE=1 SV=1	6	2	2	4	3	1	6	10	6	10	7	11	6	6	7	5	5	1	9	8	7	5	5	5	3	9	7	4	0	3	1.37681
sp|P20241|NRG_DROME	Neuroglian OS=Drosophila melanogaster (Fruit fly) GN=Nrg PE=1 SV=2	18	3	8	12	11	7	6	14	6	11	1	14	9	23	6	8	10	10	8	11	5	4	5	5	5	6	15	10	8	6	1.375
sp|Q8MSU4|SYMPK_DROME	Symplekin OS=Drosophila melanogaster (Fruit fly) GN=Sym PE=1 SV=1	1	1	1	1	3	1	1	1	4	2	2	5	3	5	2	3	1	0	2	2	1	3	2	2	1	1	4	0	0	1	1.375
tr|Q7JUS9|Q7JUS9_DROME	CG9090, isoform A OS=Drosophila melanogaster (Fruit fly) GN=CG9090-RA PE=1 SV=1	56	34	34	52	43	39	12	21	14	11	8	16	38	35	32	22	31	39	23	21	12	21	18	17	23	19	41	26	27	23	1.37243
sp|P45889|ACTZ_DROME	Actin-related protein 1 OS=Drosophila melanogaster (Fruit fly) GN=Arp1 PE=2 SV=2	1	0	2	1	2	2	0	2	0	0	0	0	1	3	2	1	1	0	2	1	0	0	1	0	2	1	0	0	0	0	1.36364
tr|A1Z9J3|A1Z9J3_DROME	Short stop, isoform H OS=Drosophila melanogaster (Fruit fly) GN=shot PE=1 SV=1	21	8	24	26	35	17	5	20	9	14	8	12	6	27	9	12	19	19	9	23	15	12	13	21	13	9	20	9	17	19	1.36
sp|Q24251|ATP5H_DROME	ATP synthase subunit d, mitochondrial OS=Drosophila melanogaster (Fruit fly) GN=ATPsynD PE=2 SV=2	18	9	19	15	14	11	7	6	4	8	5	6	13	5	6	7	8	15	8	11	7	9	11	18	15	6	8	5	10	5	1.35772
sp|P46222|RL11_DROME	60S ribosomal protein L11 OS=Drosophila melanogaster (Fruit fly) GN=RpL11 PE=1 SV=2	23	19	18	18	18	13	10	16	10	8	17	11	13	13	14	12	9	13	26	15	22	13	11	12	12	13	20	13	8	8	1.35714
sp|P02574|ACT4_DROME	Actin, larval muscle OS=Drosophila melanogaster (Fruit fly) GN=Act79B PE=1 SV=2	150	168	141	190	201	154	216	310	178	208	190	191	163	191	139	138	135	179	198	187	180	158	222	108	287	147	171	163	189	161	1.35596
tr|A1A6R8|A1A6R8_DROME	IP16948p OS=Drosophila melanogaster (Fruit fly) PE=2 SV=1	3	5	4	4	7	2	5	2	6	9	2	4	2	3	2	4	4	1	7	7	7	8	5	8	4	5	1	2	2	1	1.35185
sp|P36188|TNNI_DROME	Troponin I OS=Drosophila melanogaster (Fruit fly) GN=wupA PE=2 SV=3	20	24	15	24	30	17	15	27	19	16	13	18	11	13	8	17	15	21	18	22	18	26	24	11	14	19	11	19	29	27	1.35146
tr|Q7JWQ7|Q7JWQ7_DROME	RE01730p OS=Drosophila melanogaster (Fruit fly) GN=Swim PE=1 SV=1	7	5	0	12	6	3	7	5	5	5	2	6	3	7	0	3	0	6	8	13	6	5	3	8	4	5	5	3	4	3	1.34375
tr|Q9V3T8|Q9V3T8_DROME	CG5442-PB, isoform B OS=Drosophila melanogaster (Fruit fly) GN=SC35 PE=1 SV=1	3	6	4	4	4	4	9	12	15	11	16	10	10	7	7	11	8	7	2	8	4	7	7	8	8	7	9	8	9	6	1.34343
sp|Q05856|RSMB_DROME	Small nuclear ribonucleoprotein-associated protein B OS=Drosophila melanogaster (Fruit fly) GN=SmB PE=1 SV=1	3	3	2	3	3	1	2	4	2	2	7	2	3	3	3	2	2	2	5	3	2	2	2	3	2	3	4	2	2	2	1.34286
sp|P83967|ACT6_DROME	Actin, indirect flight muscle OS=Drosophila melanogaster (Fruit fly) GN=Act88F PE=1 SV=1	179	201	169	222	228	175	245	352	206	248	233	221	167	228	150	172	180	204	218	207	199	184	251	127	290	180	204	188	239	205	1.34067
sp|P07486|G3P1_DROME	Glyceraldehyde-3-phosphate dehydrogenase 1 OS=Drosophila melanogaster (Fruit fly) GN=Gapdh1 PE=2 SV=2	34	28	32	35	26	25	31	37	26	22	20	28	17	19	15	18	28	26	22	21	17	37	32	30	33	27	31	27	35	27	1.33913
tr|A1YK35|A1YK35_DROME	Nup98 OS=Drosophila melanogaster (Fruit fly) GN=Nup98-96 PE=4 SV=1	2	6	2	3	4	4	36	6	17	11	19	17	4	1	8	9	6	5	19	9	22	17	11	17	7	6	8	8	8	6	1.33594
tr|Q5U0W4|Q5U0W4_DROME	GM06787p OS=Drosophila melanogaster (Fruit fly) PE=2 SV=1	25	16	15	20	22	17	7	18	5	6	5	10	18	17	15	10	7	9	18	18	15	9	9	8	14	16	15	8	7	10	1.33533
sp|Q9XZJ4|PSA6_DROME	Proteasome subunit alpha type-6 OS=Drosophila melanogaster (Fruit fly) GN=Prosalpha1 PE=1 SV=2	0	0	1	0	0	1	0	0	0	0	0	0	0	0	0	0	0	0	1	0	0	0	1	2	0	0	0	0	0	0	1.33333
tr|A1Z7G2|A1Z7G2_DROME	CG14752 OS=Drosophila melanogaster (Fruit fly) GN=CG14752-RA PE=2 SV=1	0	2	0	0	0	0	0	0	0	0	0	0	0	0	0	0	2	0	0	0	0	0	0	0	0	0	0	0	2	0	1.33333
tr|A1Z9L3|A1Z9L3_DROME	FI05376p OS=Drosophila melanogaster (Fruit fly) GN=pea PE=1 SV=1	0	1	0	0	0	0	2	1	1	0	3	0	0	1	2	2	0	3	1	1	0	0	0	1	0	0	1	0	0	0	1.33333
tr|B7Z0Y2|B7Z0Y2_DROME	Mind-meld, isoform D OS=Drosophila melanogaster (Fruit fly) GN=mmd PE=1 SV=1	0	0	0	0	0	0	0	0	1	0	0	1	0	0	0	0	0	0	0	0	0	1	1	2	0	0	0	0	0	0	1.33333
tr|D3DMK3|D3DMK3_DROME	MIP15933p OS=Drosophila melanogaster (Fruit fly) GN=Eb1-RA PE=2 SV=1	0	0	0	2	0	0	0	0	0	0	0	0	0	0	0	1	0	0	0	0	0	0	3	0	0	0	0	0	0	0	1.33333
tr|Q8MSB1|Q8MSB1_DROME	CG31357 OS=Drosophila melanogaster (Fruit fly) GN=CG13638 PE=1 SV=1	0	1	0	1	0	0	0	0	0	0	0	0	0	0	0	0	0	0	1	0	1	1	0	0	1	0	0	0	0	0	1.33333
tr|Q9I7Q5|Q9I7Q5_DROME	Cuticular protein 65Au, isoform A OS=Drosophila melanogaster (Fruit fly) GN=Cpr65Au PE=1 SV=2	0	0	0	0	0	0	0	1	1	1	0	2	0	0	0	0	0	0	3	1	1	1	1	1	0	0	0	0	0	0	1.33333
tr|Q9NJB4|Q9NJB4_DROME	Eukaryotic translation initiation factor 1A OS=Drosophila melanogaster (Fruit fly) GN=eIF-1A PE=2 SV=1	2	5	0	3	3	2	7	6	6	5	4	4	3	3	3	4	4	4	4	4	3	6	3	4	2	6	4	2	2	3	1.33333
tr|Q9V9W4|Q9V9W4_DROME	CG1774, isoform A OS=Drosophila melanogaster (Fruit fly) GN=CG1774 PE=1 SV=1	0	0	0	0	0	1	0	1	0	0	0	0	0	0	1	0	1	0	0	0	0	0	0	0	1	0	0	1	0	0	1.33333
tr|Q9VFE7|Q9VFE7_DROME	GH01087p OS=Drosophila melanogaster (Fruit fly) GN=Nup93-2 PE=1 SV=1	2	5	3	1	4	1	9	2	2	1	13	4	4	0	4	3	4	3	8	3	8	5	7	2	2	3	1	2	3	2	1.33333
tr|Q9VM49|Q9VM49_DROME	CG11266, isoform A OS=Drosophila melanogaster (Fruit fly) GN=Caper PE=1 SV=1	0	0	0	0	0	0	0	0	2	0	0	0	0	0	0	0	0	2	1	0	0	0	0	0	0	0	0	0	0	1	1.33333
tr|Q9VPR2|Q9VPR2_DROME	Transcription factor BTF3 OS=Drosophila melanogaster (Fruit fly) GN=CG11835 PE=1 SV=1	1	0	0	0	0	0	0	0	0	0	1	0	0	0	0	0	0	0	0	3	0	0	0	0	0	0	1	0	0	0	1.33333
sp|P06754|TPM1_DROME	Tropomyosin-1, isoforms 9A/A/B OS=Drosophila melanogaster (Fruit fly) GN=Tm1 PE=2 SV=2	96	92	101	123	137	92	77	110	106	116	66	94	67	114	59	87	85	79	93	99	81	84	76	61	97	104	82	116	124	104	1.33113
sp|P15215|LAMC1_DROME	Laminin subunit gamma-1 OS=Drosophila melanogaster (Fruit fly) GN=LanB2 PE=2 SV=2	7	11	4	15	12	2	9	10	13	11	7	10	10	22	5	4	3	11	9	16	9	8	4	10	12	6	6	4	5	5	1.33036
tr|A0A0B4KG06|A0A0B4KG06_DROME	Tropomyosin 1, isoform S OS=Drosophila melanogaster (Fruit fly) GN=Tm1 PE=1 SV=1	94	83	84	124	118	85	86	141	108	117	84	106	70	118	62	94	92	83	97	98	84	82	77	59	99	102	83	109	120	105	1.32738
sp|P53501|ACT3_DROME	Actin-57B OS=Drosophila melanogaster (Fruit fly) GN=Act57B PE=1 SV=1	172	197	163	208	222	170	227	347	192	248	216	208	167	221	152	157	165	198	207	198	186	167	243	116	290	158	196	171	226	190	1.32555
sp|P10981|ACT5_DROME	Actin-87E OS=Drosophila melanogaster (Fruit fly) GN=Act87E PE=1 SV=1	180	203	170	223	233	179	240	359	200	259	228	223	173	228	157	167	174	210	216	208	198	179	251	121	296	171	206	181	237	197	1.3232
sp|Q9V597|RL31_DROME	60S ribosomal protein L31 OS=Drosophila melanogaster (Fruit fly) GN=RpL31 PE=1 SV=1	10	9	5	10	9	9	8	6	12	13	7	10	9	11	6	6	3	5	16	16	14	6	3	10	5	9	12	4	5	4	1.3211
tr|A0A0B4LGY1|A0A0B4LGY1_DROME	Unc-115a, isoform G OS=Drosophila melanogaster (Fruit fly) GN=Unc-115a PE=1 SV=1	66	40	37	59	58	45	45	90	41	62	32	82	34	72	34	44	45	53	44	70	42	56	55	47	35	29	56	54	42	54	1.31611
tr|O97062|O97062_DROME	Ccp84Ae OS=Drosophila melanogaster (Fruit fly) GN=Ccp84Ae PE=1 SV=1	8	14	6	16	14	5	5	0	1	1	0	2	5	8	3	7	5	2	6	5	5	4	6	7	7	8	6	5	4	3	1.31507
tr|A0A0B4LGZ0|A0A0B4LGZ0_DROME	Unc-115a, isoform E OS=Drosophila melanogaster (Fruit fly) GN=Unc-115a PE=1 SV=1	66	40	36	60	58	46	46	93	43	63	32	82	35	73	34	44	45	53	44	71	42	57	56	48	35	29	56	54	42	53	1.30781
sp|Q27268|DX39B_DROME	ATP-dependent RNA helicase WM6 OS=Drosophila melanogaster (Fruit fly) GN=Hel25E PE=1 SV=1	9	0	1	3	2	5	0	2	1	1	0	1	2	3	2	1	4	3	2	2	1	1	2	2	2	0	2	2	2	1	1.30769
tr|M9NH88|M9NH88_DROME	Wings up A, isoform J OS=Drosophila melanogaster (Fruit fly) GN=wupA PE=1 SV=1	10	12	6	12	11	8	9	15	8	20	8	10	5	9	4	9	8	11	8	12	7	12	8	4	8	14	8	12	19	12	1.30769
tr|Q4V5X9|Q4V5X9_DROME	IP07888p OS=Drosophila melanogaster (Fruit fly) GN=RpL12 PE=2 SV=1	30	29	17	26	25	19	12	27	20	16	17	12	24	24	28	16	13	14	23	20	19	13	15	11	22	21	24	14	13	14	1.30677
tr|M9NCR4|M9NCR4_DROME	Dumpy, isoform J OS=Drosophila melanogaster (Fruit fly) GN=dpy PE=4 SV=1	4	2	7	21	9	1	14	3	8	6	7	5	3	4	1	2	2	3	20	6	18	12	8	12	5	5	2	7	3	1	1.29545
tr|B8A408|B8A408_DROME	MIP03122p OS=Drosophila melanogaster (Fruit fly) GN=hts-RF PE=2 SV=1	62	43	27	67	59	44	54	97	66	63	43	80	35	91	30	40	42	43	63	72	54	62	55	38	40	40	61	50	45	48	1.28754
tr|Q9VX14|Q9VX14_DROME	RH64870p OS=Drosophila melanogaster (Fruit fly) GN=Ucp4A PE=1 SV=1	4	0	0	2	0	0	0	0	0	0	0	0	0	1	0	1	1	2	1	0	0	0	0	0	0	0	2	1	0	0	1.28571
sp|P10987|ACT1_DROME	Actin-5C OS=Drosophila melanogaster (Fruit fly) GN=Act5C PE=1 SV=4	227	204	179	249	240	195	238	386	197	248	244	240	182	262	164	174	182	206	205	222	197	166	256	126	295	168	231	181	230	199	1.2802
sp|P00334|ADH_DROME	Alcohol dehydrogenase OS=Drosophila melanogaster (Fruit fly) GN=Adh PE=1 SV=2	8	17	17	12	8	19	9	8	6	2	1	7	6	10	9	4	3	9	7	4	4	5	6	18	27	8	5	6	13	3	1.27826
sp|Q9V3U2|NHP2_DROME	H/ACA ribonucleoprotein complex subunit 2-like protein OS=Drosophila melanogaster (Fruit fly) GN=NHP2 PE=1 SV=1	7	10	10	10	11	9	21	22	28	22	31	27	14	11	11	17	10	10	22	18	22	22	17	18	12	15	13	12	11	12	1.27751
tr|A0A077HCQ5|A0A077HCQ5_DROME	Alcohol dehydrogenase OS=Drosophila melanogaster (Fruit fly) GN=Adh PE=3 SV=1	9	17	17	13	10	21	10	9	6	3	1	7	6	11	9	4	3	9	9	4	5	6	9	21	30	8	4	5	12	3	1.27419
sp|Q9VDG2|RLIP_DROME	RalA-binding protein 1 OS=Drosophila melanogaster (Fruit fly) GN=Rlip PE=1 SV=1	15	17	11	15	16	15	15	15	17	6	8	6	14	11	13	19	17	20	5	4	7	1	4	6	8	16	20	12	13	10	1.27389
tr|Q9V3U6|Q9V3U6_DROME	26-29kD-proteinase OS=Drosophila melanogaster (Fruit fly) GN=26-29-p PE=1 SV=1	4	2	1	2	1	2	3	2	2	1	0	1	2	2	2	2	1	2	1	0	1	4	1	2	2	2	2	1	1	0	1.27273
tr|Q9VHB1|Q9VHB1_DROME	CG9399, isoform A OS=Drosophila melanogaster (Fruit fly) GN=CG9399 PE=1 SV=1	0	1	2	0	0	2	1	1	0	1	1	1	2	1	0	0	0	2	1	1	0	0	2	1	0	1	1	1	0	1	1.27273
sp|P35415|MYSP1_DROME	Paramyosin, long form OS=Drosophila melanogaster (Fruit fly) GN=Prm PE=1 SV=1	28	42	42	47	43	29	48	43	69	70	35	37	30	33	27	38	33	37	56	48	46	48	33	33	44	32	23	28	61	29	1.27154
tr|Q99140|Q99140_DROME	BetaH spectrin OS=Drosophila melanogaster (Fruit fly) GN=kst PE=2 SV=1	6	0	1	6	2	0	4	28	15	22	5	17	5	12	4	4	6	5	13	12	12	12	10	9	5	2	6	6	6	7	1.27103
tr|Q9VWB6|Q9VWB6_DROME	Deleted.	0	11	0	14	0	13	20	22	17	12	15	12	0	0	13	12	13	12	15	12	7	0	9	11	26	10	13	12	0	9	1.27007
sp|O18413|PRS8_DROME	26S protease regulatory subunit 8 OS=Drosophila melanogaster (Fruit fly) GN=Rpt6 PE=1 SV=2	1	2	1	1	1	2	1	1	1	0	1	2	0	0	0	1	2	0	1	3	2	2	3	3	1	0	0	0	1	0	1.26667
sp|P55935|RS9_DROME	40S ribosomal protein S9 OS=Drosophila melanogaster (Fruit fly) GN=RpS9 PE=1 SV=2	42	20	24	42	35	21	11	18	9	10	4	12	27	30	22	15	8	12	26	23	22	18	12	10	13	19	20	18	12	8	1.26506
tr|Q9VZY0|Q9VZY0_DROME	LD45195p OS=Drosophila melanogaster (Fruit fly) GN=Non2 PE=1 SV=1	11	12	9	9	14	10	15	21	25	10	5	17	8	8	9	13	7	11	14	24	12	17	6	10	7	6	18	10	12	9	1.26415
sp|P02572|ACT2_DROME	Actin-42A OS=Drosophila melanogaster (Fruit fly) GN=Act42A PE=1 SV=3	212	194	172	232	227	182	234	375	183	239	240	232	170	239	154	162	174	191	196	208	190	157	250	122	285	156	214	166	217	184	1.26148
sp|Q9VCG4|NDC1_DROME	Nucleoporin Ndc1 OS=Drosophila melanogaster (Fruit fly) GN=Ndc1 PE=1 SV=1	0	2	0	0	2	0	0	0	1	0	2	0	2	0	0	0	1	1	1	0	0	0	2	0	0	1	0	1	1	0	1.25
tr|M9PCE5|M9PCE5_DROME	Hemolectin, isoform B OS=Drosophila melanogaster (Fruit fly) GN=Hml PE=1 SV=1	3	0	0	4	0	5	0	3	1	0	0	3	2	0	1	0	0	6	4	3	3	3	3	0	0	0	0	0	0	0	1.25
tr|Q24410|Q24410_DROME	Myosin heavy chain 2 OS=Drosophila melanogaster (Fruit fly) GN=Mhc PE=4 SV=1	5	10	5	7	9	4	9	16	5	7	9	9	6	4	5	7	6	5	8	8	8	9	9	6	7	8	5	7	6	6	1.25
tr|Q9VFQ9|Q9VFQ9_DROME	Dipeptidase B, isoform A OS=Drosophila melanogaster (Fruit fly) GN=Dip-B PE=1 SV=2	0	1	0	0	0	0	1	0	0	0	0	1	1	0	1	0	0	0	0	0	0	0	1	2	0	0	0	0	0	0	1.25
tr|Q9VG87|Q9VG87_DROME	CG10096, isoform B OS=Drosophila melanogaster (Fruit fly) GN=CG10096 PE=2 SV=2	1	0	1	0	0	0	0	0	0	1	0	0	0	0	0	0	0	0	0	1	1	1	2	0	0	0	0	0	0	0	1.25
tr|Q9VQG0|Q9VQG0_DROME	LD21546p (Transportin-Serine/Arginine rich, isoform A) (Transportin-Serine/Arginine rich, isoform B)	2	0	0	2	2	0	0	0	0	0	1	0	0	0	2	0	2	0	2	0	0	0	1	0	0	0	0	0	0	3	1.25
tr|Q9VQI6|Q9VQI6_DROME	CG8814 OS=Drosophila melanogaster (Fruit fly) GN=CG8814 PE=2 SV=1	0	1	1	0	0	0	1	2	0	0	1	1	1	1	0	1	0	0	2	1	1	1	0	1	0	0	0	1	0	0	1.25
tr|Q9VSG0|Q9VSG0_DROME	CG13678 OS=Drosophila melanogaster (Fruit fly) GN=CG13678 PE=2 SV=1	0	0	1	0	1	1	0	0	0	0	0	0	0	0	0	0	1	1	0	0	0	0	0	0	0	1	0	0	1	1	1.25
tr|O62536|O62536_DROME	Nup154 OS=Drosophila melanogaster (Fruit fly) GN=Nup154 PE=2 SV=1	2	11	3	4	7	8	31	6	13	7	17	11	9	3	8	5	5	7	18	4	14	12	11	11	5	8	4	8	12	7	1.24793
tr|Q7K0X5|Q7K0X5_DROME	LD23810p OS=Drosophila melanogaster (Fruit fly) GN=CG9346 PE=2 SV=1	0	2	0	0	0	1	6	8	7	2	3	3	5	5	3	5	3	6	2	2	3	1	0	3	0	0	3	0	0	0	1.24242
sp|Q9VWA8|FRG1_DROME	Protein FRG1 homolog OS=Drosophila melanogaster (Fruit fly) GN=FRG1 PE=2 SV=1	0	3	1	3	2	1	3	2	1	2	3	3	2	2	2	2	1	2	1	1	2	1	2	1	2	2	2	2	2	2	1.24
tr|Q9VIX7|Q9VIX7_DROME	CG15825-PB, isoform B OS=Drosophila melanogaster (Fruit fly) GN=fon PE=1 SV=1	4	1	6	4	5	2	6	3	5	8	1	4	0	10	1	0	0	1	3	4	6	4	4	4	4	4	5	4	4	4	1.24
tr|Q6NN28|Q6NN28_DROME	RE21974p OS=Drosophila melanogaster (Fruit fly) GN=Tm1 PE=1 SV=1	107	80	84	126	114	91	85	144	108	118	85	102	66	120	58	88	91	75	88	90	77	74	71	51	99	100	84	101	108	94	1.23293
tr|Q0E8E8|Q0E8E8_DROME	MIP08013p1 OS=Drosophila melanogaster (Fruit fly) GN=Mpcp PE=1 SV=1	20	12	9	15	12	10	3	5	3	1	1	3	14	9	4	8	5	13	6	5	2	7	6	3	5	3	9	7	6	5	1.23158
tr|M9NFC0|M9NFC0_DROME	Wings up A, isoform I OS=Drosophila melanogaster (Fruit fly) GN=wupA PE=1 SV=1	8	9	6	12	11	8	9	12	9	13	7	11	4	7	3	8	6	9	6	8	8	10	6	4	6	13	5	11	18	10	1.22414
tr|Q7K0D8|Q7K0D8_DROME	LD27030p OS=Drosophila melanogaster (Fruit fly) GN=Nup50 PE=1 SV=1	0	1	0	0	0	0	1	0	1	1	2	2	0	0	0	0	0	0	2	1	1	2	3	2	0	0	0	0	0	0	1.22222
sp|O44081|DKC1_DROME	H/ACA ribonucleoprotein complex subunit 4 OS=Drosophila melanogaster (Fruit fly) GN=Nop60B PE=1 SV=1	70	114	78	78	96	76	136	170	124	103	183	115	132	99	123	125	73	72	96	84	87	72	67	87	103	116	76	74	69	87	1.22173
tr|D3DMM4|D3DMM4_DROME	MIP15217p OS=Drosophila melanogaster (Fruit fly) GN=mfas PE=1 SV=1	9	4	4	11	7	2	0	6	3	2	0	1	2	10	1	4	3	7	6	5	3	2	3	2	1	0	3	4	2	3	1.22
tr|E8NH85|E8NH85_DROME	AT16455p OS=Drosophila melanogaster (Fruit fly) GN=mfas-RG PE=2 SV=1	9	4	4	11	7	2	0	6	3	2	0	1	2	10	1	4	3	7	6	5	3	2	3	2	1	0	3	4	2	3	1.22
sp|P20240|OTE_DROME	Otefin OS=Drosophila melanogaster (Fruit fly) GN=Ote PE=1 SV=2	6	2	1	4	5	3	8	7	4	4	4	6	0	2	0	3	2	5	4	5	4	17	13	6	1	0	0	1	2	2	1.21818
sp|Q9VWG3|RS10B_DROME	40S ribosomal protein S10b OS=Drosophila melanogaster (Fruit fly) GN=RpS10b PE=1 SV=2	25	13	10	21	19	16	8	17	16	20	7	13	13	14	10	11	8	6	22	22	19	17	12	13	4	13	19	6	8	8	1.20968
tr|A0A0B4K849|A0A0B4K849_DROME	Hu li tai shao, isoform O OS=Drosophila melanogaster (Fruit fly) GN=hts PE=1 SV=1	174	116	94	173	142	129	113	218	130	152	87	183	89	208	80	93	107	112	123	144	105	115	113	75	102	97	150	121	115	120	1.20853
tr|A0A0B4K7A5|A0A0B4K7A5_DROME	Hu li tai shao, isoform Q OS=Drosophila melanogaster (Fruit fly) GN=hts PE=1 SV=1	174	116	94	173	142	129	114	218	131	153	87	183	89	208	80	93	107	112	123	145	105	115	114	75	102	97	150	121	115	120	1.20758
tr|Q9XZ21|Q9XZ21_DROME	Something that sticks like glue, isoform A OS=Drosophila melanogaster (Fruit fly) GN=snama PE=1 SV=1	1	1	0	1	2	1	5	3	6	2	4	2	3	2	6	1	3	2	4	2	1	0	3	2	1	0	1	3	1	0	1.2069
tr|A0A0B4KEX6|A0A0B4KEX6_DROME	Jitterbug, isoform M OS=Drosophila melanogaster (Fruit fly) GN=jbug PE=1 SV=1	3	2	7	4	10	2	3	0	3	4	8	2	2	3	2	2	2	3	5	6	6	7	6	4	2	2	2	2	2	1	1.20408
tr|A1Z6H7|A1Z6H7_DROME	Gp210 ortholog, isoform A OS=Drosophila melanogaster (Fruit fly) GN=Gp210 PE=1 SV=1	27	52	36	26	35	32	75	37	30	22	58	35	41	15	46	33	24	26	57	19	42	24	31	44	20	33	26	20	36	24	1.20386
tr|A1ZBU5|A1ZBU5_DROME	CG13422 OS=Drosophila melanogaster (Fruit fly) GN=GNBP-like3 PE=4 SV=1	0	0	0	0	0	0	1	2	5	0	1	0	0	1	0	1	1	1	0	0	0	0	0	0	0	0	0	2	2	4	1.2
tr|O61540|O61540_DROME	Methionine aminopeptidase 2 OS=Drosophila melanogaster (Fruit fly) GN=und PE=2 SV=1	1	0	0	1	1	1	0	0	0	0	0	0	0	0	0	0	0	0	1	0	0	1	0	1	0	1	2	0	0	0	1.2
tr|E4NKM1|E4NKM1_DROME	MIP21131p OS=Drosophila melanogaster (Fruit fly) GN=wupA-RA PE=2 SV=1	10	12	7	14	12	8	10	17	11	21	10	9	5	9	4	9	8	10	9	12	7	13	10	4	11	12	7	11	15	14	1.19718
tr|Q9GPI0|Q9GPI0_DROME	Integral membrane pore glycoprotein gp210 OS=Drosophila melanogaster (Fruit fly) GN=Gp210 PE=2 SV=1	27	50	37	26	35	31	72	37	29	22	58	35	40	15	46	33	24	26	53	17	43	23	30	42	20	32	26	20	36	24	1.19565
tr|Q960C2|Q960C2_DROME	SD07967p OS=Drosophila melanogaster (Fruit fly) GN=rhea PE=2 SV=1	5	5	8	12	12	4	8	12	7	15	2	9	4	16	6	9	6	8	3	9	7	5	3	5	5	6	7	5	7	8	1.19
tr|M9PBW9|M9PBW9_DROME	Rhea, isoform G OS=Drosophila melanogaster (Fruit fly) GN=rhea PE=1 SV=1	14	11	12	21	20	8	12	19	12	25	5	16	7	22	8	12	12	16	10	18	12	12	8	9	12	10	9	8	12	12	1.1875
sp|Q01989|MYS9_DROME	Myosin heavy chain 95F OS=Drosophila melanogaster (Fruit fly) GN=jar PE=2 SV=4	4	2	1	11	13	4	4	11	9	9	7	11	0	2	1	6	4	3	11	13	6	11	12	6	3	1	7	4	6	7	1.18391
tr|Q9VN13|Q9VN13_DROME	Sideroflexin OS=Drosophila melanogaster (Fruit fly) GN=CG11739 PE=1 SV=1	10	5	6	8	7	3	3	1	0	2	0	3	2	1	2	5	8	5	2	4	0	4	1	2	3	2	5	4	5	3	1.18367
sp|Q868Z9|PPN_DROME	Papilin OS=Drosophila melanogaster (Fruit fly) GN=Ppn PE=1 SV=2	29	30	19	39	36	12	23	28	32	26	16	26	16	35	10	11	10	37	20	36	31	26	17	31	20	12	17	17	19	10	1.18297
tr|Q8STG9|Q8STG9_DROME	DSec61alpha OS=Drosophila melanogaster (Fruit fly) GN=Sec61alpha PE=1 SV=1	4	5	3	3	2	2	0	2	0	0	0	0	2	2	2	0	2	0	3	2	1	2	1	1	2	2	2	1	0	1	1.18182
tr|Q9VSN9|Q9VSN9_DROME	GM04779p OS=Drosophila melanogaster (Fruit fly) GN=SrpRbeta PE=1 SV=2	1	0	1	1	2	1	0	2	1	1	0	0	2	1	2	0	0	0	2	1	0	0	0	0	2	1	1	0	0	1	1.18182
tr|E1JJH6|E1JJH6_DROME	Discs large 1, isoform N OS=Drosophila melanogaster (Fruit fly) GN=dlg1 PE=1 SV=1	24	9	8	19	17	18	7	24	11	15	6	21	9	14	6	8	11	10	8	19	7	21	14	11	11	7	17	12	12	14	1.17222
tr|M9PHK8|M9PHK8_DROME	Discs large 1, isoform R OS=Drosophila melanogaster (Fruit fly) GN=dlg1 PE=1 SV=1	26	11	9	21	19	20	8	26	11	17	8	23	11	15	8	9	11	11	9	21	9	22	16	13	12	8	19	13	12	15	1.17
tr|M9PDQ0|M9PDQ0_DROME	Alpha spectrin, isoform D OS=Drosophila melanogaster (Fruit fly) GN=alpha-Spec PE=4 SV=1	940	600	596	959	841	774	566	1337	682	762	539	967	540	1160	485	520	656	617	542	756	504	460	533	473	607	533	816	682	616	675	1.16844
tr|Q7KM15|Q7KM15_DROME	Transcription factor BTF3 OS=Drosophila melanogaster (Fruit fly) GN=bic PE=1 SV=1	43	33	22	37	36	22	24	31	37	14	19	22	31	22	22	22	21	17	21	37	18	15	11	18	34	30	29	18	14	18	1.16716
sp|P13395|SPTCA_DROME	Spectrin alpha chain OS=Drosophila melanogaster (Fruit fly) GN=alpha-Spec PE=1 SV=2	944	604	598	967	845	777	571	1348	683	764	541	970	542	1165	487	523	660	621	545	757	506	462	535	474	609	534	819	683	618	677	1.16686
tr|Q494K4|Q494K4_DROME	Glutamine synthetase OS=Drosophila melanogaster (Fruit fly) GN=Gs2 PE=2 SV=1	13	4	4	8	10	9	1	2	5	4	2	3	5	1	6	8	10	9	4	2	2	5	6	5	1	4	3	1	3	2	1.16667
tr|Q7K0X3|Q7K0X3_DROME	CG2469, isoform A OS=Drosophila melanogaster (Fruit fly) GN=CG2469 PE=1 SV=1	0	2	0	0	2	2	0	2	0	0	0	3	0	0	0	1	2	1	2	2	2	3	0	1	0	0	0	0	0	0	1.16667
tr|Q9VEJ0|Q9VEJ0_DROME	Peroxiredoxin 3 OS=Drosophila melanogaster (Fruit fly) GN=Prx3 PE=1 SV=2	2	1	0	2	2	1	2	0	1	0	0	0	1	1	1	3	0	1	1	0	1	1	0	2	0	0	0	2	0	0	1.16667
sp|P47949|TNNC3_DROME	Troponin C, isoform 3 OS=Drosophila melanogaster (Fruit fly) GN=TpnC73F PE=2 SV=2	0	2	2	1	3	0	0	1	2	9	3	1	2	2	0	2	2	1	1	1	2	2	1	1	2	1	3	2	2	2	1.16
tr|Q9VSU2|Q9VSU2_DROME	Tequila, isoform G OS=Drosophila melanogaster (Fruit fly) GN=Tequila PE=1 SV=4	1	2	4	5	5	2	1	2	1	2	1	5	1	1	0	0	0	4	3	4	5	1	0	3	2	3	2	4	2	2	1.15625
tr|Q9VXK7|Q9VXK7_DROME	CG9172, isoform A OS=Drosophila melanogaster (Fruit fly) GN=ND-20 PE=1 SV=1	4	0	2	2	5	2	0	0	1	1	0	2	1	2	1	4	2	2	1	0	0	3	0	2	0	2	0	1	1	1	1.15
tr|Q9VNW6|Q9VNW6_DROME	CG7470, isoform A OS=Drosophila melanogaster (Fruit fly) GN=CG7470 PE=1 SV=1	64	29	40	51	44	36	20	51	38	29	13	25	34	22	24	35	40	41	25	25	18	30	42	27	15	14	36	23	31	25	1.14966
tr|Q7JXF5|Q7JXF5_DROME	GH12838p OS=Drosophila melanogaster (Fruit fly) GN=Nup62 PE=1 SV=1	0	5	0	2	3	0	6	0	4	4	0	2	3	0	2	1	2	1	5	3	4	2	2	1	3	2	0	0	0	0	1.14815
tr|Q95RB2|Q95RB2_DROME	Cuticular protein 49Ae OS=Drosophila melanogaster (Fruit fly) GN=Cpr49Ae PE=1 SV=1	2	2	6	4	5	5	5	1	4	7	8	4	2	3	2	2	6	2	4	5	6	2	4	6	4	3	3	1	5	2	1.14815
tr|M9PGA7|M9PGA7_DROME	Alpha actinin, isoform G OS=Drosophila melanogaster (Fruit fly) GN=Actn PE=1 SV=1	5	19	13	24	20	9	28	15	19	28	11	4	10	16	9	10	12	15	10	12	14	18	5	17	23	11	7	7	25	4	1.14796
sp|P20478|GLNA2_DROME	Glutamine synthetase 2 cytoplasmic OS=Drosophila melanogaster (Fruit fly) GN=Gs2 PE=2 SV=3	15	5	6	9	12	11	1	4	5	4	2	2	7	2	8	7	11	9	4	2	2	4	6	5	2	6	4	2	4	3	1.14286
sp|P35128|UBE2N_DROME	Ubiquitin-conjugating enzyme E2 N OS=Drosophila melanogaster (Fruit fly) GN=ben PE=2 SV=1	2	0	0	2	1	0	0	1	0	0	0	0	0	0	1	1	0	2	0	0	0	0	0	0	1	0	0	1	0	2	1.14286
sp|Q9VCP0|ELOA1_DROME	Transcription elongation factor B polypeptide 3 OS=Drosophila melanogaster (Fruit fly) GN=EloA PE=1 SV=1	0	0	0	0	1	1	3	0	0	0	1	0	2	2	1	0	0	0	1	0	0	0	0	0	0	0	0	0	0	2	1.14286
tr|M9PF16|M9PF16_DROME	Beta spectrin, isoform B OS=Drosophila melanogaster (Fruit fly) GN=beta-Spec PE=4 SV=1	805	532	520	803	683	693	483	1099	599	687	434	795	451	938	388	457	509	509	462	672	428	464	420	402	434	462	716	556	488	516	1.13991
sp|Q00963|SPTCB_DROME	Spectrin beta chain OS=Drosophila melanogaster (Fruit fly) GN=beta-Spec PE=1 SV=2	800	528	518	800	679	693	482	1097	598	683	431	791	449	935	386	454	503	509	462	672	428	465	420	402	432	458	706	549	486	516	1.13961
tr|E0R953|E0R953_DROME	MIP26169p OS=Drosophila melanogaster (Fruit fly) GN=CG34324-RA PE=2 SV=1	4	3	4	3	3	5	4	5	3	3	6	8	4	2	3	3	3	3	2	6	3	4	3	4	3	2	4	3	4	3	1.13462
tr|H7BWR4|H7BWR4_DROME	Malic enzyme OS=Drosophila melanogaster (Fruit fly) PE=2 SV=1	0	2	2	1	3	5	0	0	0	0	0	1	0	2	2	1	1	0	1	0	0	0	1	3	3	1	0	1	0	1	1.13333
tr|H7BWS2|H7BWS2_DROME	Malic enzyme OS=Drosophila melanogaster (Fruit fly) PE=2 SV=1	0	2	2	1	3	5	0	0	0	0	0	1	0	2	2	1	1	0	1	0	0	0	1	3	3	1	0	1	0	1	1.13333
tr|Q5BI73|Q5BI73_DROME	Chorion protein a at 7F OS=Drosophila melanogaster (Fruit fly) GN=Cp7Fa PE=1 SV=1	0	0	0	0	2	5	0	0	0	0	0	0	0	0	4	0	0	0	0	0	0	2	2	1	0	0	0	0	0	0	1.125
tr|Q7JYY0|Q7JYY0_DROME	RH08962p OS=Drosophila melanogaster (Fruit fly) GN=RpS30 PE=2 SV=1	1	2	0	0	2	1	0	1	0	0	0	0	3	2	1	0	0	0	1	0	1	0	0	0	1	0	0	0	0	0	1.125
tr|Q9VY05|Q9VY05_DROME	CG9512, isoform A OS=Drosophila melanogaster (Fruit fly) GN=CG9512 PE=1 SV=1	0	0	2	2	0	2	0	0	0	0	0	1	2	0	0	1	1	0	0	0	0	0	0	3	0	1	1	0	0	0	1.125
tr|Q9W332|Q9W332_DROME	Cubilin ortholog OS=Drosophila melanogaster (Fruit fly) GN=Cubn PE=1 SV=3	2	2	4	4	3	3	0	1	1	1	0	2	2	5	3	0	3	2	1	1	0	3	4	1	0	0	0	0	0	2	1.125
tr|Q9VCH5|Q9VCH5_DROME	Nucleoporin 98-96kD, isoform A OS=Drosophila melanogaster (Fruit fly) GN=Nup98-96 PE=1 SV=3	2	11	4	3	6	5	51	9	26	17	30	23	5	2	9	9	7	5	27	12	29	23	16	21	7	7	8	9	8	7	1.12234
tr|Q0KIE7|Q0KIE7_DROME	Ankyrin, isoform B OS=Drosophila melanogaster (Fruit fly) GN=Ank PE=1 SV=1	64	32	31	57	49	43	21	42	14	31	16	39	27	42	25	28	32	35	22	29	19	21	22	20	28	22	38	28	26	27	1.11591
tr|Q9W2E7|Q9W2E7_DROME	Rae1 OS=Drosophila melanogaster (Fruit fly) GN=Rae1 PE=1 SV=1	1	4	3	3	3	3	24	6	11	5	17	9	0	0	4	7	4	2	13	4	10	14	11	11	0	8	3	3	4	2	1.11111
sp|Q24546|SYN_DROME	Synapsin OS=Drosophila melanogaster (Fruit fly) GN=Syn PE=1 SV=2	1	0	1	1	1	1	2	3	2	2	2	2	0	4	0	0	0	1	1	2	0	1	2	1	1	0	1	2	3	2	1.10526
sp|P08181|CSK2A_DROME	Casein kinase II subunit alpha OS=Drosophila melanogaster (Fruit fly) GN=CkIIalpha PE=1 SV=2	14	13	5	15	13	10	5	18	11	8	0	13	7	9	7	8	6	9	12	14	8	7	6	10	3	7	10	6	5	5	1.10317
tr|Q24241|Q24241_DROME	Ankyrin OS=Drosophila melanogaster (Fruit fly) GN=Ank PE=4 SV=1	65	32	31	56	48	42	17	42	13	31	12	37	26	41	23	27	31	35	22	27	17	21	20	19	26	20	37	27	25	27	1.10304
sp|P54622|SSBP_DROME	Single-stranded DNA-binding protein, mitochondrial OS=Drosophila melanogaster (Fruit fly) GN=mtSSB PE=1 SV=2	1	2	1	3	3	2	1	2	4	3	2	5	2	3	0	0	1	0	5	2	1	3	4	4	2	1	0	0	3	2	1.1
tr|M9MS72|M9MS72_DROME	cAMP-dependent protein kinase R1, isoform X OS=Drosophila melanogaster (Fruit fly) GN=Pka-R1 PE=1 SV=1	3	0	1	2	2	1	0	0	0	0	0	0	3	2	3	0	0	1	0	0	0	0	1	0	1	0	0	0	0	0	1.1
tr|O77062|O77062_DROME	Amino acid transporter OS=Drosophila melanogaster (Fruit fly) GN=Eaat1 PE=1 SV=1	4	3	2	2	3	2	2	7	5	2	3	4	5	5	3	2	1	2	4	4	2	4	3	2	1	1	2	1	1	1	1.1
tr|Q7K1V1|Q7K1V1_DROME	CG8441, isoform A OS=Drosophila melanogaster (Fruit fly) GN=CG8441 PE=1 SV=1	1	1	0	1	0	0	2	1	2	0	0	1	2	0	0	0	0	0	2	2	1	1	0	2	0	0	1	0	0	0	1.1
tr|Q8IQB8|Q8IQB8_DROME	Tequila, isoform D OS=Drosophila melanogaster (Fruit fly) GN=Tequila PE=1 SV=1	2	2	4	5	6	3	2	3	1	3	2	7	1	1	0	0	0	4	4	6	8	2	1	2	2	3	2	4	2	3	1.09756
sp|Q24048|ATPB2_DROME	Sodium/potassium-transporting ATPase subunit beta-2 OS=Drosophila melanogaster (Fruit fly) GN=nrv2 PE=1 SV=2	2	1	2	2	0	1	0	1	0	0	0	1	0	0	0	1	2	2	0	0	0	2	0	1	1	1	1	0	1	0	1.09091
tr|Q8T0V6|Q8T0V6_DROME	GH01453p OS=Drosophila melanogaster (Fruit fly) GN=obst-E PE=1 SV=1	0	1	1	4	5	0	0	0	0	0	0	0	0	1	0	1	2	1	2	1	0	0	1	1	0	0	0	1	1	1	1.08333
tr|Q9VWB8|Q9VWB8_DROME	Nucleoporin 205kD, isoform A OS=Drosophila melanogaster (Fruit fly) GN=Nup205 PE=1 SV=2	4	9	6	9	7	7	17	8	12	4	15	11	7	2	7	5	3	7	15	5	9	9	6	9	4	7	4	5	9	6	1.08182
sp|Q06943|HMGZ_DROME	High mobility group protein Z (HMG-Z)	23	20	13	14	16	14	19	22	31	12	21	23	14	14	10	16	14	5	21	24	13	13	8	14	14	16	19	12	5	14	1.07424
tr|E1JIR4|E1JIR4_DROME	Sodium/potassium-transporting ATPase subunit alpha OS=Drosophila melanogaster (Fruit fly) GN=Atpalpha PE=1 SV=1	36	25	31	34	38	32	17	20	18	70	9	9	14	15	22	29	28	28	19	19	13	20	16	23	27	21	18	19	23	11	1.07353
tr|A1ZA77|A1ZA77_DROME	CG8320 OS=Drosophila melanogaster (Fruit fly) GN=CG8320-RA PE=1 SV=1	2	1	2	2	2	1	1	0	0	1	0	1	1	0	0	0	0	1	1	2	1	2	3	3	0	0	0	0	0	1	1.07143
tr|A1YK54|A1YK54_DROME	Nup107 OS=Drosophila melanogaster (Fruit fly) GN=Nup107 PE=4 SV=1	0	4	0	2	4	0	10	2	5	3	8	4	0	1	2	2	1	4	5	2	5	4	2	3	2	2	2	3	3	3	1.06977
tr|A5XD83|A5XD83_DROME	Phosphoglycerate mutase OS=Drosophila melanogaster (Fruit fly) GN=Pglym78 PE=3 SV=1	2	2	8	6	3	5	0	2	0	0	0	0	0	0	0	1	1	1	1	2	0	3	0	8	6	0	1	3	2	2	1.06897
tr|M9PF46|M9PF46_DROME	CG6767, isoform G OS=Drosophila melanogaster (Fruit fly) GN=CG6767 PE=1 SV=1	31	18	26	30	30	26	16	42	19	21	10	20	18	21	21	12	15	13	18	21	15	19	24	15	15	14	21	15	15	14	1.05517
sp|P33438|GLT_DROME	Glutactin OS=Drosophila melanogaster (Fruit fly) GN=Glt PE=1 SV=2	19	21	13	32	31	10	17	20	20	17	12	10	14	34	11	10	11	16	10	20	12	5	3	11	11	14	16	14	13	10	1.05381
tr|Q0IGZ1|Q0IGZ1_DROME	IP05440p OS=Drosophila melanogaster (Fruit fly) GN=CG13026 PE=2 SV=1	2	3	0	4	5	0	0	1	0	1	0	3	1	2	1	0	1	2	0	0	3	2	0	4	2	0	0	0	2	1	1.05
tr|Q7YZ99|Q7YZ99_DROME	CG7971, isoform A OS=Drosophila melanogaster (Fruit fly) GN=CG7971 PE=1 SV=1	5	8	2	2	2	2	6	4	5	0	0	4	0	3	5	4	2	3	3	0	2	2	2	6	0	2	7	0	1	1	1.04878
sp|Q9VB14|RS10A_DROME	40S ribosomal protein S10a OS=Drosophila melanogaster (Fruit fly) GN=RpS10a PE=1 SV=1	3	2	2	2	3	2	0	3	1	1	0	1	1	1	1	1	1	1	2	3	2	1	1	1	0	2	1	1	1	1	1.04762
sp|Q94518|NACA_DROME	Nascent polypeptide-associated complex subunit alpha OS=Drosophila melanogaster (Fruit fly) GN=Nacalpha PE=1 SV=2	11	10	11	6	9	5	3	3	8	2	5	4	6	5	5	5	4	4	4	5	4	2	3	4	5	5	6	4	5	5	1.03846
tr|Q4V4H8|Q4V4H8_DROME	IP04044p OS=Drosophila melanogaster (Fruit fly) GN=CG13239 PE=2 SV=1	1	3	2	3	3	2	4	1	3	2	3	0	3	4	0	3	3	0	2	2	1	1	2	2	3	1	0	2	0	0	1.03571
tr|Q967S0|Q967S0_DROME	Amidophosphoribosyltransferase OS=Drosophila melanogaster (Fruit fly) GN=Prat2 PE=1 SV=1	9	5	3	10	8	4	5	8	8	7	3	8	6	4	7	8	10	9	2	2	4	2	4	5	2	1	4	2	3	6	1.02532
sp|Q7KVQ0|GAR1_DROME	Probable H/ACA ribonucleoprotein complex subunit 1 OS=Drosophila melanogaster (Fruit fly) GN=CG4038 PE=2 SV=1	12	15	11	11	10	8	21	17	20	20	14	20	13	9	15	9	5	9	11	11	17	13	9	13	9	7	10	6	8	10	1.02222
sp|P19967|CYB5R_DROME	Cytochrome b5-related protein OS=Drosophila melanogaster (Fruit fly) GN=Cyt-b5-r PE=2 SV=2	8	10	5	7	9	3	6	6	7	5	7	7	7	6	4	4	5	7	5	5	5	3	4	4	2	3	5	4	4	5	1.01235
sp|A2VEI2|MICU1_DROME	Calcium uptake protein 1 homolog, mitochondrial OS=Drosophila melanogaster (Fruit fly) GN=CG4495 PE=2 SV=1	0	0	0	0	0	0	0	0	0	0	0	0	0	0	0	0	0	0	1	0	0	0	0	0	0	0	0	0	0	0	1
sp|O18334|RAB6_DROME	Ras-related protein Rab6 OS=Drosophila melanogaster (Fruit fly) GN=Rab6 PE=1 SV=1	0	0	0	0	0	0	0	0	0	0	0	0	0	0	0	0	0	0	0	0	0	0	0	0	1	0	0	0	0	0	1
sp|O46072|KZ_DROME	Probable ATP-dependent RNA helicase kurz OS=Drosophila melanogaster (Fruit fly) GN=kz PE=1 SV=1	0	0	0	0	0	0	0	0	0	0	0	0	0	0	1	0	0	0	0	0	0	0	0	0	0	0	0	0	0	0	1
sp|O77263|TRMB_DROME	tRNA (guanine-N(7)-)-methyltransferase OS=Drosophila melanogaster (Fruit fly) GN=CG4045 PE=2 SV=1	0	0	0	0	0	0	0	0	0	0	0	0	0	0	0	0	0	0	0	0	0	0	0	0	0	0	0	0	0	1	1
sp|P05623|A70A_DROME	Accessory gland-specific peptide 70A OS=Drosophila melanogaster (Fruit fly) GN=SP PE=1 SV=1	0	0	0	0	0	1	0	0	0	0	0	0	0	0	0	0	0	0	0	0	0	0	0	0	0	0	0	0	1	1	1
sp|P07183|CH38_DROME	Chorion protein S38 OS=Drosophila melanogaster (Fruit fly) GN=Cp38 PE=2 SV=1	0	0	0	0	0	0	0	0	0	0	0	0	0	0	0	0	0	0	0	0	0	0	0	1	0	0	0	0	0	0	1
sp|P0DKM0|COA3_DROME	Cytochrome c oxidase assembly factor 3, mitochondrial OS=Drosophila melanogaster (Fruit fly) GN=Ccdc56 PE=3 SV=1	1	0	0	1	0	0	0	0	0	0	0	0	0	0	0	0	0	1	0	0	0	0	0	0	0	0	0	1	1	0	1
sp|P10674|FAS1_DROME	Fasciclin-1 OS=Drosophila melanogaster (Fruit fly) GN=Fas1 PE=1 SV=1	0	0	0	0	0	0	0	0	0	0	0	0	0	0	0	0	0	0	0	0	0	0	0	1	0	0	0	0	0	0	1
sp|P12252|PDE4B_DROME	cAMP-specific 3',5'-cyclic phosphodiesterase OS=Drosophila melanogaster (Fruit fly) GN=dnc PE=1 SV=4	3	0	0	1	1	0	0	4	2	4	2	2	0	1	0	0	1	1	1	2	0	2	1	0	1	1	3	3	1	2	1
sp|P16568|BICD_DROME	Protein bicaudal D OS=Drosophila melanogaster (Fruit fly) GN=BicD PE=1 SV=2	0	0	0	0	0	0	0	0	0	0	0	0	0	0	0	0	0	0	0	0	0	0	0	1	0	0	0	0	0	0	1
sp|P18431|SGG_DROME	Protein kinase shaggy OS=Drosophila melanogaster (Fruit fly) GN=sgg PE=1 SV=3	1	3	0	3	4	3	0	1	0	0	0	0	0	1	0	4	0	3	0	0	0	0	1	0	0	0	2	3	2	0	1
sp|P22465|ANX10_DROME	Annexin B10 OS=Drosophila melanogaster (Fruit fly) GN=AnxB10 PE=2 SV=3	0	0	0	0	0	0	0	0	0	0	0	0	0	0	0	0	0	0	0	0	0	0	0	1	0	0	0	0	0	0	1
sp|P23257|TBG1_DROME	Tubulin gamma-1 chain OS=Drosophila melanogaster (Fruit fly) GN=gammaTub23C PE=2 SV=2	0	0	0	0	0	0	0	0	0	0	0	0	0	0	0	0	0	0	0	0	0	0	0	0	0	0	1	0	0	0	1
sp|P25161|PSMD3_DROME	Probable 26S proteasome non-ATPase regulatory subunit 3 OS=Drosophila melanogaster (Fruit fly) GN=Rpn3 PE=2 SV=1	0	0	0	0	0	0	0	0	0	0	0	0	0	0	0	0	0	0	0	0	0	1	0	0	0	0	0	0	0	0	1
sp|P30189|TOP1_DROME	DNA topoisomerase 1 OS=Drosophila melanogaster (Fruit fly) GN=Top1 PE=1 SV=1	0	0	0	0	0	0	0	1	0	0	0	0	0	0	0	0	0	0	0	0	0	0	2	0	0	0	0	0	0	0	1
sp|P30974|TLR1_DROME	Tachykinin-like peptides receptor 86C OS=Drosophila melanogaster (Fruit fly) GN=TkR86C PE=2 SV=2	0	0	0	0	0	0	0	0	0	0	0	0	0	0	0	0	0	1	0	0	0	0	0	0	0	0	0	0	0	0	1
sp|P31007|DLG1_DROME	Disks large 1 tumor suppressor protein OS=Drosophila melanogaster (Fruit fly) GN=dlg1 PE=1 SV=2	32	9	13	26	28	25	9	38	19	31	10	39	8	20	7	9	13	14	13	31	14	28	21	13	12	9	20	15	15	18	1
sp|P32023|KGP25_DROME	cGMP-dependent protein kinase, isozyme 2 forms cD5/T2 OS=Drosophila melanogaster (Fruit fly) GN=for PE=2 SV=3	0	0	0	0	0	0	0	0	0	0	0	0	0	0	0	0	0	0	0	0	0	0	0	0	0	0	0	0	0	1	1
sp|P32392|ARP3_DROME	Actin-related protein 3 OS=Drosophila melanogaster (Fruit fly) GN=Arp3 PE=2 SV=3	0	0	0	0	0	0	0	0	0	0	0	0	0	0	0	0	0	0	0	0	0	0	0	1	0	0	0	0	0	0	1
sp|P32866|GPRK2_DROME	G protein-coupled receptor kinase 2 OS=Drosophila melanogaster (Fruit fly) GN=Gprk2 PE=1 SV=3	0	0	0	0	0	0	0	0	0	0	0	0	0	0	0	0	0	0	0	0	0	0	1	0	0	0	0	0	0	0	1
sp|P40304|PSB1_DROME	Proteasome subunit beta type-1 OS=Drosophila melanogaster (Fruit fly) GN=Prosbeta6 PE=2 SV=2	0	0	0	0	0	0	0	0	0	0	0	0	0	0	0	0	0	0	0	0	0	0	0	0	1	0	0	0	0	0	1
sp|P42281|ACBP_DROME	Acyl-CoA-binding protein homolog OS=Drosophila melanogaster (Fruit fly) GN=Dbi PE=2 SV=1	0	0	0	0	0	0	0	0	0	0	0	0	0	0	0	0	0	0	0	0	0	0	0	1	0	0	0	0	0	0	1
sp|P43332|SNRPA_DROME	U1 small nuclear ribonucleoprotein A OS=Drosophila melanogaster (Fruit fly) GN=snf PE=1 SV=1	0	2	0	0	2	1	1	3	0	0	1	0	2	1	1	0	0	2	0	0	0	1	3	0	0	0	0	0	0	1	1
sp|P45884|ATTA_DROME	Attacin-A OS=Drosophila melanogaster (Fruit fly) GN=AttA PE=3 SV=1	0	0	0	0	0	0	0	0	0	0	0	0	0	0	0	0	0	0	0	0	0	0	0	0	0	0	0	0	0	1	1
sp|P48148|RHO1_DROME	Ras-like GTP-binding protein Rho1 OS=Drosophila melanogaster (Fruit fly) GN=Rho1 PE=1 SV=1	0	0	0	0	0	0	0	0	0	0	0	0	0	0	0	0	0	0	0	0	1	0	0	0	0	0	0	0	0	0	1
sp|P48608|DIA_DROME	Protein diaphanous OS=Drosophila melanogaster (Fruit fly) GN=dia PE=2 SV=2	0	0	0	0	0	0	0	0	0	0	0	0	0	0	0	0	0	0	0	0	0	0	0	1	0	0	0	0	0	0	1
sp|P48611|PTPS_DROME	6-pyruvoyl tetrahydrobiopterin synthase OS=Drosophila melanogaster (Fruit fly) GN=pr PE=1 SV=1	0	0	0	0	0	0	0	0	0	0	0	0	0	0	0	0	1	0	0	0	0	0	0	0	0	0	0	0	0	0	1
sp|P50245|SAHH2_DROME	Putative adenosylhomocysteinase 2 OS=Drosophila melanogaster (Fruit fly) GN=Ahcy89E PE=2 SV=2	0	0	0	0	0	0	0	0	0	0	0	0	0	0	0	0	0	0	0	0	0	0	0	0	0	0	0	0	1	0	1
sp|P51406|BYS_DROME	Bystin OS=Drosophila melanogaster (Fruit fly) GN=bys PE=1 SV=2	0	0	0	0	0	0	0	0	0	0	0	0	1	0	0	0	0	0	0	0	0	0	0	0	0	0	0	0	0	0	1
sp|P56175|RCL1_DROME	Probable RNA 3'-terminal phosphate cyclase-like protein OS=Drosophila melanogaster (Fruit fly) GN=Rtc1 PE=2 SV=3	0	0	0	0	0	0	0	0	0	0	0	0	0	0	0	0	0	0	1	0	0	0	0	0	0	0	0	0	0	0	1
sp|P91622|PDK_DROME	[Pyruvate dehydrogenase (acetyl-transferring)] kinase, mitochondrial OS=Drosophila melanogaster (Fruit fly) GN=Pdk PE=2 SV=2	0	0	0	0	0	0	0	0	0	0	0	0	0	0	0	0	0	0	0	0	0	0	1	0	0	0	0	0	0	0	1
sp|P91927|A60DA_DROME	LETM1 and EF-hand domain-containing protein anon-60Da, mitochondrial OS=Drosophila melanogaster (Fruit fly) GN=Letm1 PE=2 SV=2	0	0	0	0	0	0	0	0	0	0	0	0	0	0	0	0	0	0	0	0	0	0	1	0	0	0	0	0	0	0	1
sp|P98081|DAB_DROME	Protein disabled OS=Drosophila melanogaster (Fruit fly) GN=Dab PE=1 SV=2	0	0	0	0	0	0	0	1	0	0	0	0	0	0	0	0	0	0	0	1	0	0	1	0	0	0	0	0	0	0	1
sp|Q24046|ATPB1_DROME	Sodium/potassium-transporting ATPase subunit beta-1 OS=Drosophila melanogaster (Fruit fly) GN=nrv1 PE=1 SV=2	0	0	0	0	0	0	0	0	0	0	0	0	0	0	0	0	0	0	0	0	0	0	0	1	0	0	0	0	0	0	1
sp|Q24179|SLY1_DROME	Protein sly1 homolog OS=Drosophila melanogaster (Fruit fly) GN=Slh PE=2 SV=4	0	0	0	0	0	0	0	0	0	0	0	0	0	0	0	0	0	1	0	0	0	0	0	0	0	0	0	0	0	0	1
sp|Q24207|BOULE_DROME	Protein boule OS=Drosophila melanogaster (Fruit fly) GN=bol PE=2 SV=1	0	0	0	0	0	0	0	0	0	0	0	0	0	0	0	0	0	0	0	0	0	0	0	0	1	0	0	0	0	0	1
sp|Q24270|CAC1D_DROME	Voltage-dependent calcium channel type D subunit alpha-1 OS=Drosophila melanogaster (Fruit fly) GN=Ca-alpha1D PE=1 SV=2	0	0	0	0	0	0	0	0	0	0	0	0	0	0	0	0	0	0	0	1	0	0	0	0	0	0	0	0	0	0	1
sp|Q24407|ATP5J_DROME	ATP synthase-coupling factor 6, mitochondrial OS=Drosophila melanogaster (Fruit fly) GN=ATPsynCf6 PE=3 SV=1	0	0	0	0	0	0	0	0	0	0	0	0	0	0	0	0	0	0	0	0	0	0	0	0	1	0	0	0	0	0	1
sp|Q27272|TAF9_DROME	Transcription initiation factor TFIID subunit 9 OS=Drosophila melanogaster (Fruit fly) GN=e(y)1 PE=1 SV=1	0	0	0	0	0	0	0	0	0	0	0	0	0	0	0	0	0	0	0	0	0	1	0	0	0	0	0	0	0	0	1
sp|Q27889|PP2B2_DROME	Serine/threonine-protein phosphatase 2B catalytic subunit 2 OS=Drosophila melanogaster (Fruit fly) GN=Pp2B-14D PE=1 SV=2	0	0	0	0	0	0	0	0	0	0	0	0	0	0	0	0	1	0	0	0	0	0	0	0	0	0	0	0	0	0	1
sp|Q32KD2|SETB1_DROME	Histone-lysine N-methyltransferase eggless OS=Drosophila melanogaster (Fruit fly) GN=egg PE=1 SV=1	0	0	0	0	0	0	0	0	0	0	0	0	0	0	0	0	0	0	0	0	0	0	0	1	0	0	0	0	0	0	1
sp|Q7JW12|TMX2_DROME	Thioredoxin-related transmembrane protein 2 homolog OS=Drosophila melanogaster (Fruit fly) GN=CG11007 PE=2 SV=1	0	0	0	0	0	0	0	0	0	0	0	0	0	0	0	0	0	0	0	0	0	0	1	0	0	0	0	0	0	0	1
sp|Q7JZM8|RM41_DROME	39S ribosomal protein L41, mitochondrial OS=Drosophila melanogaster (Fruit fly) GN=mRpL41 PE=2 SV=1	0	0	0	0	0	0	0	0	0	0	0	0	0	0	0	0	0	0	0	0	0	0	1	0	0	0	0	0	0	0	1
sp|Q7K2B0|RRP8_DROME	Ribosomal RNA-processing protein 8 OS=Drosophila melanogaster (Fruit fly) GN=CG7137 PE=1 SV=1	0	0	0	0	0	0	0	0	0	0	0	0	0	0	0	0	0	0	0	0	0	0	1	0	0	0	0	0	0	0	1
sp|Q7K2D2|DCTN2_DROME	Probable dynactin subunit 2 OS=Drosophila melanogaster (Fruit fly) GN=Dmn PE=1 SV=1	0	0	0	0	0	0	0	0	0	0	0	0	0	0	0	0	0	0	0	0	0	0	0	0	1	0	0	0	0	0	1
sp|Q7KNS3|LIS1_DROME	Lissencephaly-1 homolog OS=Drosophila melanogaster (Fruit fly) GN=Lis-1 PE=1 SV=2	0	0	0	0	0	0	0	0	0	0	0	0	0	0	0	0	0	0	0	0	0	0	0	0	0	0	0	0	0	1	1
sp|Q7KRR5|NGLY1_DROME	Peptide-N(4)-(N-acetyl-beta-glucosaminyl)asparagine amidase OS=Drosophila melanogaster (Fruit fly) GN=Pngl PE=1 SV=1	0	0	0	0	0	0	0	0	0	0	0	0	0	0	0	0	0	0	0	0	0	0	0	1	0	0	0	0	0	0	1
sp|Q7KSC4|MPC1_DROME	Mitochondrial pyruvate carrier 1 OS=Drosophila melanogaster (Fruit fly) GN=Mpc1 PE=3 SV=1	0	0	0	0	0	0	0	0	0	0	0	0	0	0	0	0	0	1	0	0	0	0	0	0	0	0	0	0	0	0	1
sp|Q7PLI2|NIPB_DROME	Nipped-B protein OS=Drosophila melanogaster (Fruit fly) GN=Nipped-B PE=1 SV=3	0	0	0	0	0	0	0	0	0	0	0	0	0	0	0	0	0	0	0	0	0	0	1	0	0	0	0	0	0	0	1
sp|Q7PLS8|INT3_DROME	Integrator complex subunit 3 homolog OS=Drosophila melanogaster (Fruit fly) GN=IntS3 PE=1 SV=1	0	0	0	0	0	0	0	0	0	0	0	0	0	0	0	0	0	0	0	0	0	1	0	0	0	0	0	0	0	0	1
sp|Q8IH00|NOL6_DROME	Nucleolar protein 6 OS=Drosophila melanogaster (Fruit fly) GN=Mat89Ba PE=1 SV=1	0	0	0	0	0	0	0	0	0	0	0	0	0	0	0	0	0	0	0	0	0	1	0	0	0	0	0	0	0	0	1
sp|Q8IRJ8|THOC7_DROME	THO complex protein 7 OS=Drosophila melanogaster (Fruit fly) GN=thoc7 PE=1 SV=2	0	0	0	0	0	0	0	0	0	0	0	0	1	0	0	0	0	0	0	0	0	0	0	0	0	0	0	0	0	0	1
sp|Q8SY96|NFU1_DROME	NFU1 iron-sulfur cluster scaffold homolog, mitochondrial OS=Drosophila melanogaster (Fruit fly) GN=CG32500 PE=2 SV=1	0	0	0	0	0	0	0	0	0	0	0	0	0	0	0	0	0	1	0	0	0	0	0	0	0	0	0	0	0	0	1
sp|Q94526|ORK1_DROME	Open rectifier potassium channel protein 1 OS=Drosophila melanogaster (Fruit fly) GN=Ork1 PE=1 SV=2	0	0	0	0	0	0	0	0	0	0	0	0	0	0	0	0	0	0	0	0	0	0	0	1	0	0	0	0	0	0	1
sp|Q95083|PSA5_DROME	Proteasome subunit alpha type-5 OS=Drosophila melanogaster (Fruit fly) GN=Prosalpha5 PE=2 SV=2	0	0	0	0	0	0	0	0	0	0	0	0	0	0	0	0	0	0	0	0	0	0	0	0	1	0	0	0	0	0	1
sp|Q960W6|FACR3_DROME	Putative fatty acyl-CoA reductase CG8306 OS=Drosophila melanogaster (Fruit fly) GN=CG8306 PE=2 SV=1	0	0	2	0	0	0	0	0	0	0	0	0	0	0	0	0	1	0	0	0	0	0	0	0	0	0	1	0	1	0	1
sp|Q9BJZ5|FUSIL_DROME	RNA-binding protein fusilli OS=Drosophila melanogaster (Fruit fly) GN=fus PE=2 SV=1	0	0	0	0	0	0	0	0	0	0	0	0	0	0	0	0	1	0	0	0	0	0	0	0	0	0	0	0	0	0	1
sp|Q9GU68|IF5A_DROME	Eukaryotic translation initiation factor 5A OS=Drosophila melanogaster (Fruit fly) GN=eIF-5A PE=2 SV=2	3	2	3	3	3	3	2	3	2	0	0	0	2	0	0	2	1	4	2	2	1	3	1	1	1	1	3	0	0	1	1
sp|Q9NKV0|MLF_DROME	Myeloid leukemia factor OS=Drosophila melanogaster (Fruit fly) GN=Mlf PE=1 SV=2	0	0	0	0	0	0	0	0	1	0	0	0	0	0	0	0	0	0	0	0	1	0	1	0	0	0	0	0	0	0	1
sp|Q9U915|KAD2_DROME	Adenylate kinase OS=Drosophila melanogaster (Fruit fly) GN=Adk2 PE=1 SV=1	0	0	0	0	0	0	0	0	0	0	0	0	0	0	0	0	0	0	0	0	0	0	0	1	0	0	0	0	0	0	1
sp|Q9V3P6|PSMD1_DROME	26S proteasome non-ATPase regulatory subunit 1 OS=Drosophila melanogaster (Fruit fly) GN=Rpn2 PE=1 SV=1	0	0	0	0	0	0	0	0	0	0	0	0	0	0	0	0	0	0	0	0	0	0	0	0	1	0	0	0	0	0	1
sp|Q9V7N5|VATC_DROME	V-type proton ATPase subunit C OS=Drosophila melanogaster (Fruit fly) GN=Vha44 PE=2 SV=5	0	0	0	0	0	0	0	0	0	0	0	0	0	0	0	0	0	1	0	0	0	0	0	0	0	0	0	0	0	0	1
sp|Q9V7P1|UTP18_DROME	U3 small nucleolar RNA-associated protein 18 homolog OS=Drosophila melanogaster (Fruit fly) GN=wcd PE=1 SV=1	0	0	0	0	0	0	0	0	0	0	0	0	0	0	0	0	0	0	0	0	0	0	1	0	0	0	0	0	0	0	1
sp|Q9V8M5|3HIDH_DROME	Probable 3-hydroxyisobutyrate dehydrogenase, mitochondrial OS=Drosophila melanogaster (Fruit fly) GN=CG15093 PE=2 SV=2	0	0	0	0	0	0	0	0	0	0	0	0	0	0	0	0	0	0	0	0	0	0	0	1	0	0	0	0	0	0	1
sp|Q9VAQ7|SLU7_DROME	Pre-mRNA-splicing factor Slu7 OS=Drosophila melanogaster (Fruit fly) GN=Slu7 PE=1 SV=2	7	12	8	8	7	6	12	8	7	6	5	8	7	7	5	5	4	11	5	4	4	2	4	5	3	6	9	8	0	6	1
sp|Q9VAS7|INX3_DROME	Innexin inx3 OS=Drosophila melanogaster (Fruit fly) GN=Inx3 PE=1 SV=1	0	0	0	0	0	0	0	0	0	0	0	0	0	0	0	0	0	0	1	0	0	0	0	0	0	0	0	0	0	0	1
sp|Q9VAY3|MFRN_DROME	Mitoferrin OS=Drosophila melanogaster (Fruit fly) GN=mfrn PE=2 SV=1	0	0	0	0	0	0	0	0	0	0	0	0	0	0	0	0	0	1	0	0	0	0	0	0	0	0	0	0	0	0	1
sp|Q9VB74|U396_DROME	UPF0396 protein CG6066 OS=Drosophila melanogaster (Fruit fly) GN=CG6066 PE=1 SV=1	0	0	0	0	0	0	0	0	0	0	0	0	0	0	0	0	0	0	0	0	1	0	0	0	0	0	0	0	0	0	1
sp|Q9VD26|ZFPL1_DROME	Zinc finger protein-like 1 homolog OS=Drosophila melanogaster (Fruit fly) GN=CG5382 PE=1 SV=1	0	0	0	0	0	0	0	1	0	0	1	1	0	0	0	0	0	0	0	1	0	1	1	1	0	0	0	0	0	0	1
sp|Q9VE51|CPSF3_DROME	Cleavage and polyadenylation specificity factor 73 OS=Drosophila melanogaster (Fruit fly) GN=Cpsf73 PE=1 SV=2	0	3	2	4	3	3	2	0	2	0	0	1	1	4	1	2	0	3	1	1	1	0	0	0	1	0	4	0	1	1	1
sp|Q9VES1|AR6P1_DROME	ARL-6-interacting protein 1 homolog OS=Drosophila melanogaster (Fruit fly) GN=CG10326 PE=2 SV=1	0	0	0	0	0	0	1	1	0	1	0	0	0	0	0	0	0	0	0	0	1	1	1	1	0	0	0	0	0	0	1
sp|Q9VGR2|NDUF7_DROME	NADH dehydrogenase [ubiquinone] complex I, assembly factor 7 homolog OS=Drosophila melanogaster (Fruit fly) GN=CG17726 PE=1 SV=1	0	0	0	0	0	0	0	0	0	0	0	0	0	0	0	0	0	1	0	0	0	0	0	0	0	0	0	0	0	0	1
sp|Q9VGW6|MCM5_DROME	DNA replication licensing factor Mcm5 OS=Drosophila melanogaster (Fruit fly) GN=Mcm5 PE=1 SV=1	0	0	0	0	0	0	0	0	0	0	0	0	0	0	0	0	1	0	0	0	0	0	0	0	0	0	0	0	0	0	1
sp|Q9VHN6|RM19_DROME	39S ribosomal protein L19, mitochondrial OS=Drosophila melanogaster (Fruit fly) GN=mRpL19 PE=2 SV=1	0	0	0	0	0	0	0	0	0	0	0	0	0	0	0	0	1	0	0	0	0	0	0	0	0	0	0	0	0	0	1
sp|Q9VHU1|DDX55_DROME	Probable ATP-dependent RNA helicase DDX55 homolog OS=Drosophila melanogaster (Fruit fly) GN=CG9630 PE=2 SV=1	0	0	0	0	0	0	0	0	0	0	0	0	0	0	0	0	0	0	0	0	0	0	1	0	0	0	0	0	0	0	1
sp|Q9VIL0|BRU_DROME	Protein brunelleschi OS=Drosophila melanogaster (Fruit fly) GN=bru PE=1 SV=2	0	0	0	0	0	0	0	0	0	0	0	0	0	0	0	0	0	1	0	0	0	0	0	0	0	0	0	0	0	0	1
sp|Q9VM17|SOSSB_DROME	SOSS complex subunit B homolog OS=Drosophila melanogaster (Fruit fly) GN=CG5181 PE=2 SV=1	0	0	0	0	0	0	0	0	0	0	0	0	0	0	0	0	0	1	0	0	0	0	0	0	0	0	0	0	0	0	1
sp|Q9VN03|SUV3_DROME	ATP-dependent RNA helicase SUV3 homolog, mitochondrial OS=Drosophila melanogaster (Fruit fly) GN=CG9791 PE=2 SV=3	0	0	0	0	0	0	0	0	0	0	0	0	0	0	0	1	0	0	0	0	0	0	0	0	0	0	0	0	0	0	1
sp|Q9VNE2|PKRA_DROME	Protein krasavietz OS=Drosophila melanogaster (Fruit fly) GN=kra PE=1 SV=1	0	0	0	0	0	0	0	0	0	0	0	0	0	0	0	0	0	0	0	0	0	0	0	0	0	0	1	0	0	0	1
sp|Q9VP05|MED1_DROME	Mediator of RNA polymerase II transcription subunit 1 OS=Drosophila melanogaster (Fruit fly) GN=MED1 PE=1 SV=2	0	0	0	0	0	0	0	1	0	0	0	1	0	0	0	0	0	0	0	0	1	1	1	0	0	0	0	0	0	0	1
sp|Q9VR56|TM10A_DROME	tRNA methyltransferase 10 homolog A OS=Drosophila melanogaster (Fruit fly) GN=trmt10a PE=2 SV=1	0	0	0	0	0	0	0	0	0	0	0	0	0	0	0	0	0	0	0	0	1	0	0	0	0	0	0	0	0	0	1
sp|Q9VS60|SMSR1_DROME	Sphingomyelin synthase-related 1 OS=Drosophila melanogaster (Fruit fly) GN=SMSr PE=1 SV=2	0	0	0	0	0	0	0	0	0	0	0	0	0	0	0	0	0	0	0	0	0	0	1	0	0	0	0	0	0	0	1
sp|Q9VU65|POC1_DROME	POC1 centriolar protein homolog OS=Drosophila melanogaster (Fruit fly) GN=Poc1 PE=2 SV=1	0	0	0	0	0	0	0	0	0	0	0	0	0	0	0	0	0	0	0	0	0	0	1	0	0	0	0	0	0	0	1
sp|Q9VUB4|NPRL3_DROME	Nitrogen permease regulator 3-like protein OS=Drosophila melanogaster (Fruit fly) GN=Nprl3 PE=1 SV=1	0	0	0	0	0	0	0	0	0	0	0	0	0	0	0	0	0	0	0	0	0	1	0	0	0	0	0	0	0	0	1
sp|Q9VUY9|PGM_DROME	Phosphoglucomutase OS=Drosophila melanogaster (Fruit fly) GN=Pgm PE=1 SV=1	0	0	1	1	1	0	0	0	0	0	0	0	0	0	0	0	0	0	0	0	0	0	0	2	2	0	0	0	0	0	1
sp|Q9VVI9|CHMP5_DROME	Charged multivesicular body protein 5 OS=Drosophila melanogaster (Fruit fly) GN=Vps60 PE=1 SV=2	0	0	0	0	0	0	0	0	0	0	0	0	0	0	0	0	0	0	0	0	0	0	0	0	0	0	0	1	0	0	1
sp|Q9VW09|LTN1_DROME	E3 ubiquitin-protein ligase listerin OS=Drosophila melanogaster (Fruit fly) GN=l(3)76BDr PE=1 SV=2	0	0	0	0	0	0	0	0	0	0	0	0	1	0	0	0	0	0	0	0	0	0	0	0	0	0	0	0	0	0	1
sp|Q9VWE6|ELYS_DROME	Protein ELYS homolog OS=Drosophila melanogaster (Fruit fly) GN=CG14215 PE=1 SV=2	0	0	0	0	0	0	0	0	0	0	0	0	0	0	0	0	0	0	0	0	0	0	1	0	0	0	0	0	0	0	1
sp|Q9VXY7|LSD2_DROME	Lipid storage droplets surface-binding protein 2 OS=Drosophila melanogaster (Fruit fly) GN=Lsd-2 PE=1 SV=1	0	0	0	0	0	0	0	0	0	0	0	0	0	0	0	0	0	0	0	0	0	1	0	0	0	0	0	0	0	0	1
sp|Q9VYV5|FUT8_DROME	Alpha-(1,6)-fucosyltransferase OS=Drosophila melanogaster (Fruit fly) GN=FucT6 PE=1 SV=1	0	0	0	0	0	0	0	0	0	0	0	0	0	0	0	0	0	0	0	0	0	1	0	0	0	0	0	0	0	0	1
sp|Q9VZA4|BND7A_DROME	Band 7 protein CG42540 OS=Drosophila melanogaster (Fruit fly) GN=CG42540 PE=2 SV=2	0	0	0	0	1	0	0	0	1	3	0	0	1	1	0	0	0	0	1	1	0	0	1	0	0	0	0	0	0	1	1
sp|Q9W0S9|DIP2_DROME	Disco-interacting protein 2 OS=Drosophila melanogaster (Fruit fly) GN=DIP2 PE=1 SV=2	0	0	0	0	0	0	0	0	0	0	0	0	0	0	0	0	0	0	0	0	0	0	0	0	0	0	0	0	0	1	1
sp|Q9W2D9|EIF3K_DROME	Eukaryotic translation initiation factor 3 subunit K OS=Drosophila melanogaster (Fruit fly) GN=CG10306 PE=2 SV=1	3	2	1	1	2	1	0	1	0	0	0	0	0	0	0	2	1	2	0	0	0	1	2	1	0	0	1	0	1	1	1
sp|Q9XYU1|MCM3_DROME	DNA replication licensing factor Mcm3 OS=Drosophila melanogaster (Fruit fly) GN=Mcm3 PE=1 SV=1	0	0	0	0	0	0	0	0	0	0	0	0	0	0	1	0	0	0	0	0	0	0	0	0	0	0	0	0	0	0	1
sp|Q9XZT7|TAFAB_DROME	Transcription initiation factor TFIID subunit 10b OS=Drosophila melanogaster (Fruit fly) GN=Taf10b PE=1 SV=1	0	0	0	0	0	0	0	0	0	0	0	0	0	1	0	0	0	0	0	0	0	0	0	0	0	0	0	0	0	0	1
sp|Q9Y140|DHRS7_DROME	Dehydrogenase/reductase SDR family protein 7-like OS=Drosophila melanogaster (Fruit fly) GN=CG7601 PE=2 SV=1	0	0	0	0	0	0	0	0	0	0	0	0	0	0	0	0	0	0	0	0	0	0	0	0	0	0	0	0	1	0	1
tr|A0A023GRW3|A0A023GRW3_DROME	CG4896-PD, isoform D OS=Drosophila melanogaster (Fruit fly) GN=CG4896 PE=4 SV=1	0	0	0	0	0	0	0	0	0	0	0	0	0	0	0	1	0	0	0	0	0	0	0	0	0	0	0	0	0	0	1
tr|A0A0B4K620|A0A0B4K620_DROME	Mustard, isoform V OS=Drosophila melanogaster (Fruit fly) GN=mtd PE=1 SV=1	0	0	0	0	0	0	0	0	0	0	0	0	0	0	0	0	0	0	0	0	0	0	1	0	0	0	0	0	0	0	1
tr|A0A0B4K657|A0A0B4K657_DROME	Bitesize, isoform I OS=Drosophila melanogaster (Fruit fly) GN=btsz PE=4 SV=1	0	0	0	0	0	0	0	0	0	0	0	0	0	0	0	0	0	0	0	0	0	1	0	0	0	0	0	0	0	0	1
tr|A0A0B4K6C7|A0A0B4K6C7_DROME	Polychaetoid, isoform L OS=Drosophila melanogaster (Fruit fly) GN=pyd PE=1 SV=1	0	0	0	0	0	0	0	0	0	0	0	0	0	0	0	0	0	0	1	0	0	0	0	0	0	0	0	0	0	0	1
tr|A0A0B4K6D8|A0A0B4K6D8_DROME	CG43143, isoform G OS=Drosophila melanogaster (Fruit fly) GN=CG43143 PE=1 SV=1	0	0	0	0	0	0	0	0	0	0	0	1	0	1	0	0	0	0	0	0	0	0	1	0	0	0	0	0	0	0	1
tr|A0A0B4K6G3|A0A0B4K6G3_DROME	Protein partner of snf, isoform B OS=Drosophila melanogaster (Fruit fly) GN=pps PE=1 SV=1	0	0	0	0	0	0	0	0	0	0	0	0	0	0	1	0	0	0	0	0	0	0	0	0	0	0	0	0	0	0	1
tr|A0A0B4K7G1|A0A0B4K7G1_DROME	CG5174, isoform N OS=Drosophila melanogaster (Fruit fly) GN=CG5174 PE=1 SV=1	0	0	0	0	0	0	0	0	0	0	0	0	0	1	0	0	0	0	0	0	0	0	0	0	0	0	0	0	0	0	1
tr|A0A0B4KF65|A0A0B4KF65_DROME	Elongation of very long chain fatty acids protein OS=Drosophila melanogaster (Fruit fly) GN=CG31522 PE=1 SV=1	0	0	0	0	0	0	0	0	0	0	0	0	0	0	0	0	0	0	1	0	0	0	0	0	0	0	0	0	0	0	1
tr|A0A0B4KFA3|A0A0B4KFA3_DROME	CG30015, isoform F OS=Drosophila melanogaster (Fruit fly) GN=CG30015 PE=1 SV=1	0	0	0	0	0	0	0	0	0	1	0	0	0	0	0	0	0	0	0	0	1	0	1	0	0	0	0	0	0	0	1
tr|A0A0B4KGC9|A0A0B4KGC9_DROME	CG4662, isoform F OS=Drosophila melanogaster (Fruit fly) GN=CG4662 PE=1 SV=1	0	0	0	0	0	0	0	0	0	0	0	0	0	0	0	0	0	0	0	0	0	0	0	0	0	0	0	0	0	1	1
tr|A0A0B4KGY2|A0A0B4KGY2_DROME	CG6454, isoform E OS=Drosophila melanogaster (Fruit fly) GN=CG6454 PE=1 SV=1	0	0	0	0	0	0	0	0	0	0	0	0	1	0	0	0	0	0	0	0	0	0	0	0	0	0	0	0	0	0	1
tr|A0A0B4KHC3|A0A0B4KHC3_DROME	Serine/threonine-protein kinase OS=Drosophila melanogaster (Fruit fly) GN=PKD PE=3 SV=1	0	0	0	0	0	0	0	0	0	0	0	0	0	0	0	0	0	0	0	0	0	0	0	0	0	0	0	1	0	0	1
tr|A0A0B4KHU8|A0A0B4KHU8_DROME	CG6569, isoform D	0	0	0	0	0	0	0	0	0	0	0	0	0	0	0	0	0	0	0	0	0	0	0	0	0	0	0	0	0	1	1
tr|A0A0B4KI20|A0A0B4KI20_DROME	Odorant-binding protein 99c, isoform B OS=Drosophila melanogaster (Fruit fly) GN=Obp99c PE=1 SV=1	0	0	0	0	0	0	0	0	0	0	0	0	0	0	0	0	0	0	0	0	0	0	0	0	1	0	0	0	0	0	1
tr|A0A0B4LEY4|A0A0B4LEY4_DROME	PAB-dependent poly(A)-specific ribonuclease subunit PAN2 OS=Drosophila melanogaster (Fruit fly) GN=PAN2 PE=1 SV=1	0	0	0	0	0	0	0	0	0	0	0	0	0	0	0	0	0	0	0	0	0	0	1	0	0	0	0	0	0	0	1
tr|A0A0B4LG45|A0A0B4LG45_DROME	CG11180, isoform B OS=Drosophila melanogaster (Fruit fly) GN=CG11180 PE=1 SV=1	0	0	0	0	0	0	0	0	0	0	0	0	0	0	1	0	0	0	0	0	0	0	0	0	0	0	0	0	0	0	1
tr|A0A0B4LHW0|A0A0B4LHW0_DROME	Protein kinase C OS=Drosophila melanogaster (Fruit fly) GN=Pkc98E PE=1 SV=1	0	0	0	0	0	0	1	0	1	0	0	0	0	0	0	0	0	0	0	0	1	1	0	1	0	0	0	0	0	0	1
tr|A0AN47|A0AN47_DROME	ATP-dependent Clp protease proteolytic subunit OS=Drosophila melanogaster (Fruit fly) GN=CG5045 PE=3 SV=1	0	0	0	0	0	0	0	0	0	0	0	0	0	0	0	0	0	0	0	0	0	0	0	1	0	0	0	0	0	0	1
tr|A0JQ38|A0JQ38_DROME	IP02459p OS=Drosophila melanogaster (Fruit fly) PE=2 SV=1	0	0	0	0	0	0	0	0	0	0	0	0	0	0	0	1	0	0	0	0	0	0	0	0	0	0	0	0	0	0	1
tr|A1Z6H0|A1Z6H0_DROME	Kune-kune (SD14923p1)	0	0	0	0	0	0	0	0	0	0	0	0	0	0	0	0	0	0	0	0	0	1	0	0	0	0	0	0	0	0	1
tr|A1Z729|A1Z729_DROME	CG2064 OS=Drosophila melanogaster (Fruit fly) GN=CG2064 PE=1 SV=1	0	0	0	0	0	0	0	0	0	0	0	0	0	0	0	0	0	0	0	1	0	0	0	0	0	0	0	0	0	0	1
tr|A1Z743|A1Z743_DROME	CG30497, isoform A OS=Drosophila melanogaster (Fruit fly) GN=CG30497 PE=1 SV=1	0	0	0	0	0	0	0	0	0	0	0	0	0	0	0	0	0	0	0	0	1	0	0	0	0	0	0	0	0	0	1
tr|A1Z7B8|A1Z7B8_DROME	CG30373, isoform A OS=Drosophila melanogaster (Fruit fly) GN=CG30373 PE=1 SV=1	0	0	0	0	0	0	0	0	0	0	0	0	0	0	0	0	0	1	0	0	0	0	0	0	0	0	0	0	0	0	1
tr|A1ZBL2|A1ZBL2_DROME	CG7744 OS=Drosophila melanogaster (Fruit fly) GN=CG7744-RA PE=1 SV=1	0	0	0	0	0	0	0	0	0	0	0	0	0	0	0	0	0	0	0	0	0	1	0	0	0	0	0	0	0	0	1
tr|A2RVE5|A2RVE5_DROME	IP15810p OS=Drosophila melanogaster (Fruit fly) GN=Rbp9 PE=2 SV=1	0	0	0	0	0	0	0	0	0	0	0	0	0	0	1	0	0	0	0	0	0	0	0	0	0	0	0	0	0	0	1
tr|A2VEF8|A2VEF8_DROME	IP14886p OS=Drosophila melanogaster (Fruit fly) PE=2 SV=1	0	0	0	0	0	0	0	0	0	0	0	0	0	0	0	0	0	0	0	1	0	0	0	0	0	0	0	0	0	0	1
tr|A4K7U3|A4K7U3_DROME	Ctr1B OS=Drosophila melanogaster (Fruit fly) GN=Ctr1B PE=2 SV=1	0	0	0	0	0	0	0	0	0	0	0	0	0	0	0	0	0	1	0	0	0	0	0	0	0	0	0	0	0	0	1
tr|A8E6R2|A8E6R2_DROME	CG11241, isoform B OS=Drosophila melanogaster (Fruit fly) GN=CG11241 PE=1 SV=1	0	0	0	0	1	0	0	0	0	0	0	0	0	0	0	0	1	0	0	0	0	0	0	0	0	0	0	0	1	0	1
tr|A8JR81|A8JR81_DROME	Exchange factor for Arf 6 ortholog, isoform D OS=Drosophila melanogaster (Fruit fly) GN=Efa6 PE=1 SV=1	0	0	0	0	0	0	0	0	0	0	0	0	0	0	0	0	0	0	0	0	0	0	0	1	0	0	0	0	0	0	1
tr|A9QJL0|A9QJL0_DROME	Odorant-binding protein 99c OS=Drosophila melanogaster (Fruit fly) GN=Obp99c PE=4 SV=1	0	0	0	0	0	0	0	0	0	0	0	0	0	0	0	0	0	0	0	0	0	0	0	0	1	0	0	0	0	0	1
tr|A9UNC0|A9UNC0_DROME	RE03215p OS=Drosophila melanogaster (Fruit fly) GN=CG1597 PE=2 SV=1	0	0	0	0	0	0	0	0	0	0	0	0	0	0	0	0	0	0	1	0	0	0	0	0	0	0	0	0	0	0	1
tr|B3DNE9|B3DNE9_DROME	IP20449p OS=Drosophila melanogaster (Fruit fly) GN=CG8021-RA PE=2 SV=1	0	0	0	0	0	0	0	0	0	0	0	0	0	0	0	0	0	0	0	0	0	0	0	1	0	0	0	0	0	0	1
tr|B3DNJ1|B3DNJ1_DROME	IP21419p OS=Drosophila melanogaster (Fruit fly) GN=CG34102-RA PE=2 SV=1	0	0	0	0	0	0	0	0	0	0	0	0	0	0	0	0	0	0	0	0	0	1	0	0	0	0	0	0	0	0	1
tr|B5RJ68|B5RJ68_DROME	FI07634p OS=Drosophila melanogaster (Fruit fly) GN=CG6891-RA PE=2 SV=1	0	0	0	0	0	0	0	0	0	0	0	0	0	0	0	0	0	0	0	0	0	0	0	1	0	0	0	0	0	0	1
tr|B5T1X0|B5T1X0_DROME	Iron regulatory protein 1B OS=Drosophila melanogaster (Fruit fly) GN=Irp-1B PE=4 SV=1	0	0	0	0	0	0	0	0	0	0	0	0	0	0	0	0	0	0	0	0	0	0	0	1	0	0	0	0	0	0	1
tr|B7FNM8|B7FNM8_DROME	IP21242p OS=Drosophila melanogaster (Fruit fly) GN=CG15786-RA PE=2 SV=1	0	0	0	0	0	0	0	0	0	0	0	0	0	1	0	0	0	0	0	0	0	0	0	0	0	0	0	0	0	0	1
tr|C3KGK6|C3KGK6_DROME	LP10114p OS=Drosophila melanogaster (Fruit fly) GN=CG18858-RA PE=2 SV=1	0	0	0	0	0	0	0	0	0	0	0	0	0	0	0	0	0	0	0	0	0	0	0	0	1	0	0	0	0	0	1
tr|C6TP86|C6TP86_DROME	LP19492p OS=Drosophila melanogaster (Fruit fly) GN=trio-RA PE=2 SV=1	0	0	0	0	0	0	0	0	0	0	0	0	0	0	0	0	0	0	0	0	0	1	0	0	0	0	0	0	0	0	1
tr|C6TPB6|C6TPB6_DROME	RE68005p OS=Drosophila melanogaster (Fruit fly) GN=CG5991-RB PE=2 SV=1	0	0	0	0	0	0	0	0	0	0	0	0	0	0	0	0	0	0	0	0	0	1	0	0	0	0	0	0	0	0	1
tr|C9QPE7|C9QPE7_DROME	Trehalose 6-phosphate phosphatase OS=Drosophila melanogaster (Fruit fly) GN=CG5171-RC PE=1 SV=1	0	0	0	0	0	0	0	0	0	0	0	0	0	0	0	0	0	0	0	0	0	0	1	0	0	0	0	0	0	0	1
tr|C9QPJ8|C9QPJ8_DROME	RE01762p OS=Drosophila melanogaster (Fruit fly) GN=WASp-RC PE=2 SV=1	0	0	0	0	0	0	0	0	0	0	0	0	0	0	0	0	0	0	0	0	0	0	0	1	0	0	0	0	0	0	1
tr|D0Z741|D0Z741_DROME	FI12865p OS=Drosophila melanogaster (Fruit fly) GN=CG9515-RA PE=2 SV=1	0	0	0	0	0	0	0	0	0	0	0	0	0	0	0	0	0	1	0	0	0	0	0	0	0	0	0	0	0	0	1
tr|D3DML7|D3DML7_DROME	MIP14691p OS=Drosophila melanogaster (Fruit fly) GN=sky PE=1 SV=1	0	0	0	0	0	0	0	0	0	0	0	0	0	0	0	0	1	0	0	0	0	0	0	0	0	0	0	0	0	0	1
tr|D6W4K8|D6W4K8_DROME	UDP-glucuronosyltransferase OS=Drosophila melanogaster (Fruit fly) GN=CG17323-RA PE=2 SV=1	0	0	0	0	0	0	0	0	0	0	0	0	0	0	0	0	0	0	0	0	0	0	1	0	0	0	0	0	0	0	1
tr|E1JGR3|E1JGR3_DROME	CG42497 OS=Drosophila melanogaster (Fruit fly) GN=Tim10-RA PE=2 SV=1	0	0	0	1	0	0	0	0	0	0	0	0	0	0	0	0	0	1	0	0	0	0	0	0	0	0	0	0	1	0	1
tr|E1UIA5|E1UIA5_DROME	CG16916 protein OS=Drosophila melanogaster (Fruit fly) GN=CG16916 PE=3 SV=1	0	0	0	0	0	0	0	0	0	0	0	1	0	0	0	0	0	0	0	0	0	0	1	1	0	0	0	0	0	0	1
tr|E2QD98|E2QD98_DROME	Stardust, isoform G OS=Drosophila melanogaster (Fruit fly) GN=sdt PE=1 SV=1	0	0	0	0	0	0	0	0	0	0	0	0	0	0	0	0	0	1	0	0	0	0	0	0	0	0	0	0	0	0	1
tr|E5KYS9|E5KYS9_DROME	CG7275 OS=Drosophila melanogaster (Fruit fly) PE=4 SV=1	0	0	0	0	0	0	0	0	0	0	0	0	0	0	0	0	0	0	0	0	0	0	0	0	0	1	0	0	0	0	1
tr|E8NH43|E8NH43_DROME	MIP28909p OS=Drosophila melanogaster (Fruit fly) GN=CG40451-RA PE=2 SV=1	0	0	0	0	0	0	0	0	0	0	0	0	0	0	0	0	0	0	0	0	0	0	0	0	0	0	0	0	0	1	1
tr|F0JAJ9|F0JAJ9_DROME	AT02519p OS=Drosophila melanogaster (Fruit fly) GN=DnaJ-H-RB PE=2 SV=1	0	0	0	0	0	0	0	0	0	0	0	0	0	0	0	0	1	0	0	0	0	0	0	0	0	0	0	0	0	0	1
tr|F3YDP5|F3YDP5_DROME	IP18912p OS=Drosophila melanogaster (Fruit fly) GN=CG43074-RA PE=2 SV=1	3	0	0	0	0	0	0	0	2	0	0	0	0	0	0	0	3	1	0	0	0	0	0	0	0	2	0	0	0	0	1
tr|H1ZYE3|H1ZYE3_DROME	RPS6-p70-protein kinase OS=Drosophila melanogaster (Fruit fly) GN=S6k PE=4 SV=1	0	0	0	0	0	0	0	0	0	0	0	0	0	0	0	0	1	0	0	0	0	0	0	0	0	0	0	0	0	0	1
tr|I1WYH0|I1WYH0_DROME	FI19082p1 OS=Drosophila melanogaster (Fruit fly) GN=Dis3-RA PE=2 SV=1	0	0	0	0	0	0	0	0	0	0	0	0	0	0	0	0	0	1	0	0	0	0	0	0	0	0	0	0	0	0	1
tr|I6QP77|I6QP77_DROME	LqfR-L OS=Drosophila melanogaster (Fruit fly) GN=LqfR PE=2 SV=1	0	0	0	0	0	0	0	0	0	0	0	0	0	0	0	0	0	0	0	0	0	0	0	1	0	0	0	0	0	0	1
tr|M9MRH8|M9MRH8_DROME	Cnot 4 homologue, isoform H OS=Drosophila melanogaster (Fruit fly) GN=Cnot4 PE=1 SV=1	0	0	0	0	0	0	0	0	0	0	0	0	0	0	0	1	0	0	0	0	0	0	0	0	0	0	0	0	0	0	1
tr|M9MSI3|M9MSI3_DROME	CG16886, isoform B OS=Drosophila melanogaster (Fruit fly) GN=CG16886 PE=4 SV=1	0	0	0	0	2	0	0	0	0	0	0	0	0	0	0	1	1	0	0	0	0	0	0	0	0	0	0	0	0	1	1
tr|M9PBN2|M9PBN2_DROME	Neural lazarillo, isoform B OS=Drosophila melanogaster (Fruit fly) GN=NLaz PE=1 SV=1	0	0	0	0	0	0	0	0	0	0	0	0	0	0	0	0	0	0	0	0	0	0	0	1	0	0	0	0	0	0	1
tr|M9PC85|M9PC85_DROME	X16, isoform B OS=Drosophila melanogaster (Fruit fly) GN=x16 PE=1 SV=1	0	2	3	4	2	1	14	3	10	6	7	6	4	1	2	3	3	3	8	6	6	4	5	3	1	2	4	2	0	2	1
tr|M9PCE7|M9PCE7_DROME	CG13784, isoform E OS=Drosophila melanogaster (Fruit fly) GN=CG13784 PE=1 SV=1	0	0	0	0	0	0	0	0	0	0	0	0	0	0	0	0	0	0	0	1	0	0	0	0	0	0	0	0	0	0	1
tr|M9PCY3|M9PCY3_DROME	Crooked legs, isoform G OS=Drosophila melanogaster (Fruit fly) GN=crol PE=1 SV=1	0	0	0	0	0	0	0	0	0	0	0	0	0	0	0	0	0	0	0	0	0	1	0	0	0	0	0	0	0	0	1
tr|M9PEZ7|M9PEZ7_DROME	Zasp67, isoform E OS=Drosophila melanogaster (Fruit fly) GN=Zasp67 PE=1 SV=1	0	0	0	0	0	0	0	0	0	0	0	0	0	0	0	0	1	0	0	0	0	0	0	0	0	0	0	0	0	0	1
tr|M9PF61|M9PF61_DROME	CG6084, isoform C OS=Drosophila melanogaster (Fruit fly) GN=CG6084 PE=1 SV=1	0	0	0	0	0	0	0	0	0	0	0	0	0	0	0	0	0	0	0	0	0	0	0	1	0	0	0	0	0	0	1
tr|M9PJQ3|M9PJQ3_DROME	Rho GTPase activating protein p190, isoform G OS=Drosophila melanogaster (Fruit fly) GN=RhoGAPp190 PE=1 SV=1	0	0	0	0	0	0	0	0	0	0	0	0	0	0	0	1	0	0	0	0	0	0	0	0	0	0	0	0	0	0	1
tr|O46055|O46055_DROME	EG:165H7.3 protein	0	0	0	0	0	0	0	0	0	0	0	0	0	0	0	0	0	0	1	0	0	0	0	0	0	0	0	0	0	0	1
tr|O46307|O46307_DROME	CG11417 OS=Drosophila melanogaster (Fruit fly) GN=EG:8D8.4 PE=1 SV=1	0	0	0	0	0	0	0	0	0	0	0	0	0	0	0	0	0	0	0	0	0	0	1	0	0	0	0	0	0	0	1
tr|O62531|O62531_DROME	Adaptor protein complex 1, mu subunit OS=Drosophila melanogaster (Fruit fly) GN=AP-1mu PE=1 SV=1	0	0	0	0	0	0	0	0	0	0	0	0	0	0	0	0	1	0	0	0	0	0	0	0	0	0	0	0	0	0	1
tr|O76912|O76912_DROME	CG2701 OS=Drosophila melanogaster (Fruit fly) GN=EG:95B7.9 PE=2 SV=1	0	0	0	0	0	0	0	0	0	0	0	0	0	0	0	0	0	0	0	0	0	0	1	0	0	0	0	0	0	0	1
tr|O96083|O96083_DROME	DREF transcription factor OS=Drosophila melanogaster (Fruit fly) GN=Dref PE=4 SV=1	0	0	0	0	0	0	0	0	0	0	0	0	0	0	0	0	0	0	0	0	0	0	0	1	0	0	0	0	0	0	1
tr|Q0E980|Q0E980_DROME	CG8547, isoform C OS=Drosophila melanogaster (Fruit fly) GN=CG8547 PE=1 SV=2	0	0	0	0	1	0	1	1	0	2	0	1	0	0	0	0	0	1	0	1	2	1	0	1	1	0	0	0	0	0	1
tr|Q0E9A1|Q0E9A1_DROME	CG42708, isoform F OS=Drosophila melanogaster (Fruit fly) GN=GLS PE=1 SV=1	0	1	0	0	0	0	0	0	0	0	0	0	0	0	0	1	0	0	0	0	0	1	0	0	0	0	0	0	0	0	1
tr|Q0E9A5|Q0E9A5_DROME	FI21269p1 OS=Drosophila melanogaster (Fruit fly) GN=muskelin PE=1 SV=1	0	0	0	0	0	0	0	0	0	0	0	0	0	0	0	0	0	1	0	0	0	0	0	0	0	0	0	0	0	0	1
tr|Q0GTC5|Q0GTC5_DROME	CG5106 OS=Drosophila melanogaster (Fruit fly) GN=CG5106 PE=4 SV=1	0	1	0	0	0	0	0	0	0	0	0	0	0	0	0	0	0	1	0	0	0	0	0	0	1	0	0	0	0	0	1
tr|Q24017|Q24017_DROME	DSR-CI protein OS=Drosophila melanogaster (Fruit fly) GN=Sr-CI PE=2 SV=1	0	0	0	0	0	0	0	0	0	0	0	0	0	0	0	0	0	0	1	0	0	0	0	0	0	0	0	0	0	0	1
tr|Q24021|Q24021_DROME	CDC27Dm OS=Drosophila melanogaster (Fruit fly) GN=Cdc27 PE=2 SV=1	0	0	0	0	0	0	0	0	0	0	0	0	0	0	0	0	0	0	0	0	0	1	0	0	0	0	0	0	0	0	1
tr|Q29QS8|Q29QS8_DROME	CG10734 OS=Drosophila melanogaster (Fruit fly) GN=CG10734 PE=2 SV=1	0	0	0	0	0	0	0	0	0	0	0	0	0	0	0	1	0	0	0	0	0	0	0	0	0	0	0	0	0	0	1
tr|Q29QY5|Q29QY5_DROME	IP15841p OS=Drosophila melanogaster (Fruit fly) PE=2 SV=1	0	0	0	0	0	0	0	0	0	0	0	0	0	0	0	0	0	0	0	0	0	0	1	0	0	0	0	0	0	0	1
tr|Q4QQ37|Q4QQ37_DROME	IP09447p OS=Drosophila melanogaster (Fruit fly) PE=2 SV=1	0	0	0	0	0	0	0	0	0	0	0	0	0	0	0	0	0	0	0	0	0	0	0	1	0	0	0	0	0	0	1
tr|Q4QQB6|Q4QQB6_DROME	LD29862p OS=Drosophila melanogaster (Fruit fly) PE=2 SV=1	0	0	0	0	0	0	0	0	0	0	0	0	0	0	0	0	0	0	0	1	0	0	0	0	0	0	0	0	0	0	1
tr|Q4V4H7|Q4V4H7_DROME	CG13323, isoform A OS=Drosophila melanogaster (Fruit fly) GN=CG13323 PE=1 SV=1	0	0	0	0	0	0	0	0	0	0	0	0	0	0	0	0	0	0	0	0	0	0	0	0	0	0	0	0	0	1	1
tr|Q4V5D0|Q4V5D0_DROME	RH35407p OS=Drosophila melanogaster (Fruit fly) GN=CG8329 PE=2 SV=1	0	0	0	0	0	0	0	0	0	0	0	0	0	0	0	0	0	0	0	0	0	0	0	0	0	1	0	0	0	0	1
tr|Q4V6N9|Q4V6N9_DROME	IP08160p (Fragment)	0	0	0	0	0	0	0	0	0	0	0	0	0	0	0	0	0	1	0	0	0	0	0	0	0	0	0	0	0	0	1
tr|Q5U1E0|Q5U1E0_DROME	SD17694p OS=Drosophila melanogaster (Fruit fly) GN=CG15896 PE=2 SV=1	0	0	0	0	0	0	0	0	0	0	0	0	0	0	0	0	0	0	0	0	0	1	0	0	0	0	0	0	0	0	1
tr|Q6IG29|Q6IG29_DROME	HDC07400	0	0	0	0	0	0	0	0	0	0	0	0	0	0	0	0	0	0	0	0	0	0	1	0	0	0	0	0	0	0	1
tr|Q6NN82|Q6NN82_DROME	AT18503p OS=Drosophila melanogaster (Fruit fly) GN=CG11184 PE=2 SV=1	0	0	0	0	0	0	0	0	0	0	0	0	0	0	0	0	0	0	0	0	0	0	0	1	0	0	0	0	0	0	1
tr|Q6NNA4|Q6NNA4_DROME	GH14426p OS=Drosophila melanogaster (Fruit fly) GN=CG6686 PE=2 SV=1	0	0	0	0	0	0	0	0	0	0	0	0	0	0	0	0	0	0	0	0	0	0	0	1	0	0	0	0	0	0	1
tr|Q6NR14|Q6NR14_DROME	RE21134p OS=Drosophila melanogaster (Fruit fly) GN=CG32206 PE=2 SV=1	0	0	0	0	0	0	0	0	0	0	0	0	0	0	0	0	0	0	0	0	0	0	1	0	0	0	0	0	0	0	1
tr|Q7JX82|Q7JX82_DROME	GH21964p OS=Drosophila melanogaster (Fruit fly) GN=kermit PE=1 SV=1	0	0	0	0	0	0	0	0	0	0	0	0	0	0	0	0	0	0	0	0	1	0	0	0	0	0	0	0	0	0	1
tr|Q7JY31|Q7JY31_DROME	AT20942p OS=Drosophila melanogaster (Fruit fly) GN=CG1690 PE=2 SV=1	0	0	0	0	0	0	0	0	0	0	0	0	0	0	0	0	0	0	0	0	0	0	0	0	1	0	0	0	0	0	1
tr|Q7JYH3|Q7JYH3_DROME	CG9350 OS=Drosophila melanogaster (Fruit fly) GN=ND-B14.7 PE=1 SV=1	0	0	0	0	0	0	0	0	0	0	0	0	0	0	0	0	0	1	0	0	0	0	0	0	0	0	0	0	0	0	1
tr|Q7JZK1|Q7JZK1_DROME	CG7712, isoform A OS=Drosophila melanogaster (Fruit fly) GN=ND-B14 PE=1 SV=1	0	0	0	0	0	0	0	0	0	0	0	0	0	0	0	0	0	0	1	0	0	0	0	0	0	0	0	0	0	0	1
tr|Q7K0K1|Q7K0K1_DROME	CG2063 OS=Drosophila melanogaster (Fruit fly) GN=CG2063 PE=1 SV=1	0	0	0	0	0	0	1	0	1	0	1	0	0	0	1	0	0	0	0	1	0	0	1	1	0	0	0	0	0	0	1
tr|Q7K141|Q7K141_DROME	LD10028p OS=Drosophila melanogaster (Fruit fly) GN=mRpL44 PE=2 SV=1	0	0	0	0	0	0	0	0	0	0	0	0	0	0	0	0	0	0	0	0	0	1	0	0	0	0	0	0	0	0	1
tr|Q7K142|Q7K142_DROME	UDP-glucuronosyltransferase OS=Drosophila melanogaster (Fruit fly) GN=CG30438 PE=2 SV=1	0	0	0	0	0	0	0	0	0	0	0	0	0	0	0	0	0	0	0	0	0	0	1	0	0	0	0	0	0	0	1
tr|Q7K1C5|Q7K1C5_DROME	CG6406, isoform A OS=Drosophila melanogaster (Fruit fly) GN=CG6406 PE=1 SV=1	0	0	0	0	0	0	0	0	0	1	0	0	0	0	0	1	1	0	0	0	0	0	0	0	0	0	0	0	0	0	1
tr|Q7K2N0|Q7K2N0_DROME	CG8735, isoform A OS=Drosophila melanogaster (Fruit fly) GN=CG8735 PE=1 SV=1	0	0	0	0	0	0	0	0	0	0	0	0	0	0	0	0	0	0	0	0	1	0	0	0	0	0	0	0	0	0	1
tr|Q7K3D8|Q7K3D8_DROME	DMAP1 OS=Drosophila melanogaster (Fruit fly) GN=DMAP1 PE=1 SV=1	0	0	0	0	0	0	0	0	0	0	0	0	0	0	0	0	0	0	0	0	0	0	1	0	0	0	0	0	0	0	1
tr|Q7K3Z8|Q7K3Z8_DROME	CG17292, isoform A OS=Drosophila melanogaster (Fruit fly) GN=CG17292 PE=2 SV=1	0	0	0	0	0	0	0	0	0	0	0	0	0	0	0	0	0	0	0	0	0	1	0	0	0	0	0	0	0	0	1
tr|Q7K4G8|Q7K4G8_DROME	CG12391 OS=Drosophila melanogaster (Fruit fly) GN=CG12391 PE=1 SV=1	0	0	0	0	0	0	0	0	0	0	0	0	0	0	0	0	0	0	0	0	1	0	0	0	0	0	0	0	0	0	1
tr|Q7K519|Q7K519_DROME	GH16429p OS=Drosophila melanogaster (Fruit fly) GN=RagC-D PE=1 SV=1	0	0	0	0	0	0	0	0	0	0	0	0	0	0	0	0	0	1	0	0	0	0	0	0	0	0	0	0	0	0	1
tr|Q7KIF8|Q7KIF8_DROME	Ran binding protein 7 OS=Drosophila melanogaster (Fruit fly) GN=msk PE=2 SV=1	0	0	0	0	0	0	0	0	0	0	0	0	0	0	0	1	0	0	0	0	0	0	0	0	0	0	0	0	0	0	1
tr|Q7KM33|Q7KM33_DROME	Bcl-2 family member protein OS=Drosophila melanogaster (Fruit fly) GN=Debcl PE=2 SV=1	0	0	0	0	0	0	0	0	0	0	0	0	0	0	0	0	0	0	0	0	0	0	1	0	0	0	0	0	0	0	1
[truncated: 517 more rows]

## Sheet: SAINT raw data
Bait	Prey	PreyGene	Spec	SpecSum	AvgSpec	NumReplicates	ctrlCounts (Ctrl_CS_NI, Ctrl_CS_DCV, Ctrl_GFP_NI, Ctrl_GFP_DCV)	AvgP	MaxP	TopoAvgP	TopoMaxP	SaintScore	logOddsScore	FoldChange	BFDR	boosted_by
Dicer_WT_GFP_NI	0DicerWT	Dcr-2_WT	739|685|778	2202	734.00	3	0|0|0|0|0|0|0|0|0|0|0|0	1.00	1.00	1.00	1.00	1.00	inf	7340.00	0.00
Dicer_WT_GFP_NI	A1ZAW0	Dcr-2	664|616|704	1984	661.33	3	0|0|0|0|0|0|0|0|0|0|0|0	1.00	1.00	1.00	1.00	1.00	inf	6613.33	0.00
Dicer_WT_GFP_NI	P13395	alpha-Spec	542|1165|487	2194	731.33	3	571|1348|683|764|541|970|944|604|598|967|845|777	0.00	0.00	0.00	0.00	0.00	#NAME?	0.91	0.67
Dicer_WT_GFP_NI	M9PDQ0	alpha-Spec	540|1160|485	2185	728.33	3	566|1337|682|762|539|967|940|600|596|959|841|774	0.00	0.00	0.00	0.00	0.00	#NAME?	0.91	0.67
Dicer_WT_GFP_NI	M9NEP1	Mhc	475|576|456	1507	502.33	3	825|723|754|788|728|585|428|671|496|689|641|426	0.00	0.00	0.00	0.00	0.00	#NAME?	0.78	0.67
Dicer_WT_GFP_NI	E1JHJ5	Mhc	474|583|459	1516	505.33	3	840|721|772|805|738|598|437|669|494|691|645|428	0.00	0.00	0.00	0.00	0.00	#NAME?	0.77	0.67
Dicer_WT_GFP_NI	M9ND95	Mhc	469|568|449	1486	505.34	3	814|708|749|790|727|579|424|665|490|681|635|421	0.00	0.00	0.00	0.00	0.00	#NAME?	0.77	0.67
Dicer_WT_GFP_NI	E1JHJ4	Mhc	467|566|447	1480	505.35	3	812|706|743|779|715|577|422|663|491|679|634|420	0.00	0.00	0.00	0.00	0.00	#NAME?	0.77	0.67
Dicer_WT_GFP_NI	M9NF46	Mhc	462|554|441	1457	505.36	3	802|698|732|767|698|570|416|652|483|668|621|415	0.00	0.00	0.00	0.00	0.00	#NAME?	0.77	0.67
Dicer_WT_GFP_NI	M9NCU7	Mhc	457|557|435	1449	505.37	3	814|703|747|783|713|579|417|642|478|666|614|413	0.00	0.00	0.00	0.00	0.00	#NAME?	0.77	0.67
Dicer_WT_GFP_NI	E1JHJ3	Mhc	456|547|432	1435	505.38	3	794|693|725|762|694|564|409|644|479|661|612|410	0.00	0.00	0.00	0.00	0.00	#NAME?	0.77	0.67
Dicer_WT_GFP_NI	M9PF16	beta-Spec	451|938|388	1777	505.39	3	483|1099|599|687|434|795|805|532|520|803|683|693	0.00	0.00	0.00	0.00	0.00	#NAME?	0.87	0.67
Dicer_WT_GFP_NI	Q00637	beta-Spec	449|935|386	1770	505.40	3	482|1097|598|683|431|791|800|528|518|800|679|693	0.00	0.00	0.00	0.00	0.00	#NAME?	0.87	0.67
Dicer_WT_GFP_NI	B8A423	Mhc-RB	447|559|433	1439	505.41	3	794|694|725|765|722|566|412|646|465|657|619|404	0.00	0.00	0.00	0.00	0.00	#NAME?	0.77	0.67
Dicer_WT_GFP_NI	Q7KMR7	TER94	299|194|296	789	505.42	3	399|325|272|258|537|311|160|234|176|157|177|195	0.00	0.00	0.00	0.00	0.00	-667.76	0.99	0.67
Dicer_WT_GFP_NI	D0IQG4	TER94-RC	290|186|289	765	505.43	3	379|310|263|248|505|299|152|225|168|150|168|187	0.00	0.00	0.00	0.00	0.00	-635.48	1.00	0.67
Dicer_WT_GFP_NI	A0A0B4LFZ4	TER94	280|181|276	737	505.44	3	366|307|258|241|506|287|149|223|163|146|166|184	0.00	0.00	0.00	0.00	0.00	-625.95	0.98	0.67
Dicer_WT_GFP_NI	X2JB48	sesB	273|218|242	733	505.45	3	151|209|114|88|77|122|271|210|174|230|219|175	0.00	0.00	0.00	0.00	0.00	-287.78	1.44	0.67
Dicer_WT_GFP_NI	P10987	Act5C	182|262|164	608	505.46	3	238|386|197|248|244|240|227|204|179|249|240|195	0.00	0.00	0.00	0.00	0.00	-609.64	0.85	0.67
Dicer_WT_GFP_NI	P10981	Act87E	173|228|157	558	505.47	3	240|359|200|259|228|223|180|203|170|223|233|179	0.00	0.00	0.00	0.00	0.00	-574.57	0.83	0.67
Dicer_WT_GFP_NI	P02572	Act42A	170|239|154	563	505.48	3	234|375|183|239|240|232|212|194|172|232|227|182	0.00	0.00	0.00	0.00	0.00	-587.89	0.83	0.67
Dicer_WT_GFP_NI	P83094	Act88F	167|228|150	545	505.49	3	245|352|206|248|233|221|179|201|169|222|228|175	0.00	0.00	0.00	0.00	0.00	-581.52	0.81	0.67
Dicer_WT_GFP_NI	P53034	Act57B	167|221|152	540	505.50	3	227|347|192|248|216|208|172|197|163|208|222|170	0.00	0.00	0.00	0.00	0.00	-543.22	0.84	0.67
Dicer_WT_GFP_NI	P02574	Act79B	163|191|139	493	505.51	3	216|310|178|208|190|191|150|168|141|190|201|154	0.00	0.00	0.00	0.00	0.00	-479.95	0.86	0.67
Dicer_WT_GFP_NI	P54367	Gdh	148|135|128	411	505.52	3	188|165|126|116|178|143|136|140|108|120|125|102	0.00	0.00	0.00	0.00	0.00	-298.23	1.00	0.67
Dicer_WT_GFP_NI	O44081	Nop60B	132|99|123	354	505.53	3	136|170|124|103|183|115|70|114|78|78|96|76	0.00	0.00	0.00	0.00	0.00	-251.02	1.05	0.67
Dicer_WT_GFP_NI	A8JNU6	Nc73EF	128|94|111	333	505.54	3	27|47|36|26|22|39|65|57|40|63|57|32	0.00	0.00	0.00	0.00	0.00	-31.83	2.61	0.59
Dicer_WT_GFP_NI	Q9VWH4	Idh3a	128|125|125	378	505.55	3	80|121|62|57|90|74|194|143|112|158|137|104	0.00	0.00	0.00	0.00	0.00	-210.00	1.14	0.67
Dicer_WT_GFP_NI	Q8IQB8	Nc73EF	117|84|99	300	505.56	3	23|45|33|24|22|34|66|50|41|61|56|32	0.00	0.00	0.00	0.00	0.00	-35.11	2.46	0.60
Dicer_WT_GFP_NI	A0A0C4DHE7	Gdh	115|101|100	316	505.57	3	149|137|100|89|131|113|113|112|87|103|106|83	0.00	0.00	0.00	0.00	0.00	-244.01	0.96	0.67
Dicer_WT_GFP_NI	Q9VV75	UQCR-C2	111|128|125	364	505.58	3	65|80|72|88|92|90|95|88|80|109|112|104	0.00	0.00	0.00	0.00	0.00	-156.33	1.35	0.67
Dicer_WT_GFP_NI	A0A0B4LGB7	SERCA	110|85|90	285	505.59	3	67|85|65|52|60|65|143|121|111|117|108|109	0.00	0.00	0.00	0.00	0.00	-200.50	1.03	0.67
Dicer_WT_GFP_NI	P11147	Hsc70-4	109|136|122	367	505.60	3	63|66|38|37|65|68|67|51|57|65|64|58	0.00	0.00	0.00	0.00	0.00	-56.59	2.10	0.64
Dicer_WT_GFP_NI	Q2EJB1	r2d2	106|105|109	320	505.61	3	0|0|0|0|0|0|0|0|0|0|0|0	1.00	1.00	1.00	1.00	1.00	153.29	1066.67	0.00
Dicer_WT_GFP_NI	Q2Q0K7	r2d2	106|105|109	320	505.62	3	0|0|0|0|0|0|0|0|0|0|0|0	1.00	1.00	1.00	1.00	1.00	153.29	1066.67	0.00
Dicer_WT_GFP_NI	P08736	eEF1alpha1	100|94|111	305	505.63	3	72|49|45|63|51|67|54|69|57|58|56|50	0.00	0.00	0.00	0.00	0.00	-69.17	1.77	0.65
Dicer_WT_GFP_NI	Q2Q0K8	r2d2	97|98|103	298	505.64	3	0|0|0|0|0|0|0|0|0|0|0|0	1.00	1.00	1.00	1.00	1.00	141.95	993.33	0.00
Dicer_WT_GFP_NI	A0A0B4K715	RyR	95|71|79	245	505.65	3	12|44|15|22|11|39|64|50|33|77|84|52	0.00	0.00	0.00	0.00	0.00	-51.31	1.95	0.64
Dicer_WT_GFP_NI	A0A0B4K7U9	RyR	95|70|78	243	505.66	3	12|45|15|22|11|40|63|49|33|77|84|52	0.00	0.00	0.00	0.00	0.00	-52.31	1.93	0.64
Dicer_WT_GFP_NI	A0A0B4K837	RyR	92|67|76	235	505.67	3	12|44|15|22|11|39|64|50|33|77|84|52	0.00	0.00	0.00	0.00	0.00	-55.36	1.87	0.65
Dicer_WT_GFP_NI	A0A0B4K719	RyR	91|66|74	231	505.68	3	12|41|15|22|11|36|62|47|31|74|82|50	0.00	0.00	0.00	0.00	0.00	-51.42	1.91	0.64
Dicer_WT_GFP_NI	A0A0B4K7A5	hts	89|208|80	377	505.69	3	114|218|131|153|87|183|174|116|94|173|142|129	0.00	0.00	0.00	0.00	0.00	-402.35	0.88	0.67
Dicer_WT_GFP_NI	A0A0B4K849	hts	89|208|80	377	505.70	3	113|218|130|152|87|183|174|116|94|173|142|129	0.00	0.00	0.00	0.00	0.00	-401.36	0.88	0.67
Dicer_WT_GFP_NI	Q7JV09	ACC	86|58|86	230	505.71	3	34|51|47|24|17|42|95|55|49|70|69|46	0.00	0.00	0.00	0.00	0.00	-91.92	1.54	0.66
Dicer_WT_GFP_NI	P09180	RpL4	84|104|89	277	505.72	3	35|56|42|37|26|55|87|53|43|75|66|53	0.00	0.00	0.00	0.00	0.00	-68.81	1.76	0.66
Dicer_WT_GFP_NI	Q05913	RpS3	77|69|64	210	505.73	3	25|50|29|23|29|33|75|55|40|57|64|49	0.00	0.00	0.00	0.00	0.00	-65.42	1.59	0.66
Dicer_WT_GFP_NI	Q24572	Ubi-p63E	76|94|68	238	505.74	3	74|74|84|72|111|68|67|51|47|80|91|63	0.00	0.00	0.00	0.00	0.00	-160.63	1.08	0.67
Dicer_WT_GFP_NI	Q9Y119	Tps1	74|58|87	219	505.75	3	35|37|31|24|32|33|97|40|48|65|66|52	0.00	0.00	0.00	0.00	0.00	-80.98	1.56	0.66
Dicer_WT_GFP_NI	A1ZA73	Strn-Mlck	70|65|74	209	505.76	3	89|82|89|51|94|77|39|66|45|103|87|45	0.00	0.00	0.00	0.00	0.00	-160.45	0.96	0.67
Dicer_WT_GFP_NI	A0A0B4KG06	Tm1	70|118|62	250	505.77	3	86|141|108|117|84|106|94|83|84|124|118|85	0.00	0.00	0.00	0.00	0.00	-280.06	0.81	0.67
Dicer_WT_GFP_NI	P09491	Tm2	67|105|64	236	505.78	3	85|88|101|138|80|93|50|67|60|76|87|55	0.00	0.00	0.00	0.00	0.00	-196.61	0.96	0.67
Dicer_WT_GFP_NI	P06754	Tm1	67|114|59	240	505.79	3	77|110|106|116|66|94|96|92|101|123|137|92	0.00	0.00	0.00	0.00	0.00	-279.36	0.79	0.67
Dicer_WT_GFP_NI	A0A0B4KHJ9	Tm2	66|105|63	234	505.80	3	81|85|102|142|79|92|48|69|64|77|93|59	0.00	0.00	0.00	0.00	0.00	-201.71	0.94	0.67
Dicer_WT_GFP_NI	Q6NMY2	Tm1	66|120|58	244	505.81	3	85|144|108|118|85|102|107|80|84|126|114|91	0.00	0.00	0.00	0.00	0.00	-292.47	0.78	0.67
Dicer_WT_GFP_NI	O16797	RpL3	66|78|73	217	505.82	3	20|41|29|29|20|36|52|23|20|36|29|18	0.00	0.00	0.00	0.00	0.00	-20.00	2.46	0.60
Dicer_WT_GFP_NI	P49028	Tm1	65|106|60	231	505.83	3	84|100|102|119|70|91|75|86|83|109|118|78	0.00	0.00	0.00	0.00	0.00	-246.79	0.83	0.67
Dicer_WT_GFP_NI	P20828	pAbp	65|81|68	214	505.84	3	44|33|37|44|104|53|30|25|19|31|34|32	0.00	0.00	0.00	0.00	0.00	-53.22	1.76	0.65
Dicer_WT_GFP_NI	Q9VN21	lost	64|80|73	217	505.85	3	31|38|26|39|28|33|36|32|26|33|51|28	0.00	0.00	0.00	0.00	0.00	-29.09	2.16	0.60
Dicer_WT_GFP_NI	H1UUP7	Tm1-RF	64|105|58	227	505.86	3	83|100|99|117|70|92|76|88|85|112|121|82	0.00	0.00	0.00	0.00	0.00	-253.80	0.81	0.67
Dicer_WT_GFP_NI	M9PF14	tral	64|68|80	212	505.87	3	38|22|20|24|41|27|13|19|18|20|19|18	0.35	0.99	0.35	0.99	0.35	-5.66	3.04	0.25
Dicer_WT_GFP_NI	P19351	RpLP0	63|74|61	198	505.88	3	13|31|18|15|6|19|59|49|39|47|42|40	0.00	0.00	0.00	0.00	0.00	-31.16	2.10	0.63
Dicer_WT_GFP_NI	Q05856	CG4898-RF	62|100|57	219	505.89	3	76|95|90|104|62|87|67|77|72|102|102|73	0.00	0.00	0.00	0.00	0.00	-217.79	0.87	0.67
Dicer_WT_GFP_NI	M9PI44	tral	62|67|78	207	505.90	3	38|22|20|24|41|27|13|19|16|19|18|16	0.34	0.97	0.34	0.97	0.34	-6.53	3.03	0.25
Dicer_WT_GFP_NI	B7Z001	FASN1	60|38|69	167	505.91	3	37|33|28|16|20|34|45|37|33|46|44|43	0.00	0.00	0.00	0.00	0.00	-67.40	1.61	0.64
Dicer_WT_GFP_NI	Q9VD58	Idh3b	59|44|51	154	505.92	3	27|35|26|20|18|24|61|56|47|52|50|45	0.00	0.00	0.00	0.00	0.00	-71.69	1.34	0.66
Dicer_WT_GFP_NI	P35220	blw	58|48|59	165	505.93	3	47|42|43|49|56|41|73|60|71|69|57|69	0.00	0.00	0.00	0.00	0.00	-130.04	0.97	0.67
Dicer_WT_GFP_NI	E1JGY6	l(2)01289	58|58|58	174	505.94	3	17|43|23|22|7|34|69|47|32|71|62|41	0.00	0.00	0.00	0.00	0.00	-56.18	1.49	0.66
Dicer_WT_GFP_NI	P22977	me31B	58|58|89	205	505.95	3	29|19|22|20|20|20|18|30|12|24|23|15	0.99	1.00	0.99	1.00	0.99	4.65	3.25	0.00
Dicer_WT_GFP_NI	P26308	B52	57|56|64	177	505.96	3	99|87|69|68|113|82|17|30|26|26|25|22	0.00	0.00	0.00	0.00	0.00	-113.01	1.07	0.67
Dicer_WT_GFP_NI	Q9VEX6	bor	57|73|55	185	505.97	3	32|43|34|43|37|48|38|26|28|41|34|32	0.00	0.00	0.00	0.00	0.00	-49.51	1.70	0.64
Dicer_WT_GFP_NI	Q27597	Q27598	57|39|39	135	505.98	3	6|11|10|16|13|17|21|19|13|16|17|19	0.77	1.00	0.77	1.00	0.77	0.67	3.03	0.05
Dicer_WT_GFP_NI	M9MRX1	Ank2	56|167|46	269	505.99	3	61|217|113|145|60|181|197|72|99|192|145|132	0.00	0.00	0.00	0.00	0.00	-443.63	0.67	0.67
Dicer_WT_GFP_NI	M9MRX4	Ank2	56|167|46	269	505.100	3	63|218|113|144|60|183|199|72|99|191|145|132	0.00	0.00	0.00	0.00	0.00	-445.36	0.66	0.67
Dicer_WT_GFP_NI	M9MSK6	Ank2	56|167|46	269	505.101	3	60|215|111|143|58|179|196|72|99|191|144|132	0.00	0.00	0.00	0.00	0.00	-438.78	0.67	0.67
Dicer_WT_GFP_NI	P31007	RpS2	54|57|53	164	505.102	3	28|43|36|41|24|33|48|38|31|45|40|42	0.00	0.00	0.00	0.00	0.00	-56.33	1.46	0.66
Dicer_WT_GFP_NI	M9PB21	FASN2	53|26|41	120	505.103	3	3|2|1|0|2|3|23|3|4|10|9|7	0.98	1.00	0.98	1.00	0.98	2.69	7.16	0.01
Dicer_WT_GFP_NI	P13060	eEF2	53|59|57	169	505.104	3	20|33|23|27|25|36|47|26|32|41|32|38	0.00	0.00	0.00	0.00	0.00	-38.02	1.78	0.64
Dicer_WT_GFP_NI	0_GFP	GFP	53|51|55	159	505.105	3	0|0|0|0|0|0|332|383|220|295|335|244	0.00	0.00	0.00	0.00	0.00	-497.74	0.35	0.67
Dicer_WT_GFP_NI	Q24547	betaTub56D	51|48|55	154	505.106	3	44|50|45|22|29|34|72|41|46|54|61|43	0.00	0.00	0.00	0.00	0.00	-89.37	1.14	0.66
Dicer_WT_GFP_NI	K7WKV0	K7WKV0	51|44|51	146	505.107	3	35|39|33|27|13|24|45|38|38|41|41|32	0.00	0.00	0.00	0.00	0.00	-56.46	1.44	0.65
Dicer_WT_GFP_NI	K7XI11	K7XI11	51|43|51	145	505.108	3	32|35|30|25|11|22|45|38|38|40|41|32	0.00	0.00	0.00	0.00	0.00	-53.02	1.49	0.65
Dicer_WT_GFP_NI	P06603	alphaTub84B	51|43|51	145	505.109	3	32|35|30|25|11|22|45|38|38|40|41|32	0.00	0.00	0.00	0.00	0.00	-53.02	1.49	0.65
Dicer_WT_GFP_NI	Q9W5R8	RpL5	51|51|53	155	505.110	3	19|30|24|28|8|25|39|20|18|28|29|19	0.00	0.00	0.00	0.00	0.00	-17.61	2.16	0.61
Dicer_WT_GFP_NI	Q6J5K9	Tm1	50|94|49	193	505.111	3	72|90|85|105|62|82|67|78|73|102|100|63	0.00	0.00	0.00	0.00	0.00	-223.69	0.79	0.67
Dicer_WT_GFP_NI	Q9VHP0	bel	50|45|60	155	505.112	3	24|29|20|25|21|21|20|24|9|18|19|18	0.35	1.00	0.35	1.00	0.35	-9.59	2.50	0.25
Dicer_WT_GFP_NI	Q9V496	apolpp	49|34|41	124	505.113	3	16|20|9|8|10|20|98|74|61|79|69|52	0.00	0.00	0.00	0.00	0.00	-102.23	0.96	0.66
Dicer_WT_GFP_NI	A0A0B4KG68	Tm1	48|100|37	185	505.114	3	56|136|74|75|54|87|111|79|94|109|108|91	0.00	0.00	0.00	0.00	0.00	-280.16	0.69	0.67
Dicer_WT_GFP_NI	Q76NQ0	Ubi-p63E	48|57|42	147	505.115	3	46|52|47|40|101|40|46|34|30|50|57|41	0.00	0.00	0.00	0.00	0.00	-110.79	1.01	0.66
Dicer_WT_GFP_NI	Q05783	ATPsynbeta	48|37|50	135	505.116	3	50|51|45|36|39|32|65|63|57|47|44|45	0.00	0.00	0.00	0.00	0.00	-116.43	0.94	0.66
Dicer_WT_GFP_NI	E0R982	betaTub56D-RA	47|42|53	142	505.117	3	37|44|36|17|25|28|69|37|42|51|57|41	0.00	0.00	0.00	0.00	0.00	-81.20	1.17	0.66
Dicer_WT_GFP_NI	P55828	RpS3A	47|62|48	157	505.118	3	22|33|34|36|31|30|51|30|20|44|36|24	0.00	0.00	0.00	0.00	0.00	-48.49	1.61	0.64
Dicer_WT_GFP_NI	P05303	eEF1alpha2	46|37|48	131	505.119	3	22|20|19|19|25|23|25|32|31|27|27|25	0.00	0.00	0.00	0.00	0.00	-34.07	1.78	0.62
Dicer_WT_GFP_NI	A8JRB8	CG5028	46|45|43	134	505.120	3	19|24|19|21|10|17|58|41|34|50|49|33	0.00	0.00	0.00	0.00	0.00	-49.00	1.43	0.65
Dicer_WT_GFP_NI	Q9V8R9	cora	45|73|49	167	505.121	3	46|59|39|39|44|51|48|33|32|47|40|50	0.00	0.00	0.00	0.00	0.00	-90.41	1.27	0.66
Dicer_WT_GFP_NI	P19107	Rm62	45|45|56	146	505.122	3	15|21|12|10|17|19|13|11|7|13|16|8	1.00	1.00	1.00	1.00	1.00	10.44	3.60	0.00
Dicer_WT_GFP_NI	Q9V9W2	RpL6	45|39|31	115	505.123	3	22|28|27|27|8|31|31|17|17|30|22|27	0.00	0.00	0.00	0.00	0.00	-40.14	1.60	0.63
Dicer_WT_GFP_NI	Q9VGQ1	alpha-KGDHC	44|37|40	121	505.124	3	11|12|14|12|12|17|26|21|22|28|34|21	0.00	0.00	0.00	0.00	0.00	-18.17	2.10	0.60
Dicer_WT_GFP_NI	A1Z9E3	mEFTu1	44|47|37	128	505.125	3	14|24|22|21|9|26|42|33|19|36|28|29	0.00	0.00	0.00	0.00	0.00	-36.97	1.69	0.64
Dicer_WT_GFP_NI	A0A0B4K661	Tm1	44|102|33	179	505.126	3	55|139|74|76|55|83|124|76|94|111|104|97	0.00	0.00	0.00	0.00	0.00	-294.30	0.66	0.67
Dicer_WT_GFP_NI	P15348	RpS27A	44|53|39	136	505.127	3	41|44|46|38|71|38|43|29|27|48|53|37	0.00	0.00	0.00	0.00	0.00	-95.02	1.06	0.66
Dicer_WT_GFP_NI	D1YSG0	bt	42|24|40	106	505.128	3	32|25|34|44|26|14|7|28|21|39|40|14	0.00	0.00	0.00	0.00	0.00	-60.41	1.31	0.65
Dicer_WT_GFP_NI	P17971	RpL40	42|51|38	131	505.129	3	41|43|45|39|72|38|41|29|27|47|52|37	0.00	0.00	0.00	0.00	0.00	-95.34	1.03	0.66
Dicer_WT_GFP_NI	Q24575	Ubi-p63E	42|51|37	130	505.130	3	41|43|45|38|71|37|41|29|27|47|52|37	0.00	0.00	0.00	0.00	0.00	-95.99	1.02	0.66
Dicer_WT_GFP_NI	Q24576	Ubi-p63E	42|51|37	130	505.131	3	41|43|45|38|71|37|41|29|27|47|52|37	0.00	0.00	0.00	0.00	0.00	-95.99	1.02	0.66
Dicer_WT_GFP_NI	Q9VMA3	cup	42|56|59	157	505.132	3	19|8|9|10|11|11|5|16|5|9|9|10	1.00	1.00	1.00	1.00	1.00	12.80	5.15	0.00
Dicer_WT_GFP_NI	P37276	RpS19a	42|52|44	138	505.133	3	28|31|35|34|22|30|36|23|17|28|21|21	0.00	0.00	0.00	0.00	0.00	-36.40	1.69	0.63
Dicer_WT_GFP_NI	K7WSB4	K7WSB4	41|35|42	118	505.134	3	21|25|21|15|7|17|35|31|30|29|32|24	0.00	0.00	0.00	0.00	0.00	-35.06	1.64	0.64
Dicer_WT_GFP_NI	A1Z6H7	Gp210	41|15|46	102	505.135	3	75|37|30|22|58|35|27|52|36|26|35|32	0.00	0.00	0.00	0.00	0.00	-123.34	0.88	0.66
Dicer_WT_GFP_NI	Q9VM14	muc	40|38|36	114	505.136	3	21|34|26|23|23|21|24|32|35|32|42|33	0.00	0.00	0.00	0.00	0.00	-50.19	1.32	0.65
Dicer_WT_GFP_NI	O18640	Rack1	40|37|32	109	505.137	3	18|33|29|18|15|20|40|25|27|31|27|22	0.00	0.00	0.00	0.00	0.00	-43.90	1.43	0.65
Dicer_WT_GFP_NI	Q9GP66	nahoda	40|15|46	101	505.138	3	72|37|29|22|58|35|27|50|37|26|35|31	0.00	0.00	0.00	0.00	0.00	-121.32	0.88	0.66
Dicer_WT_GFP_NI	Q7KN63	Dp1	38|36|43	117	505.139	3	5|6|3|5|4|11|20|10|15|16|13|8	0.99	1.00	0.99	1.00	0.99	3.54	4.03	0.00
Dicer_WT_GFP_NI	Q7JRN6	Mpcp1	38|35|32	105	505.140	3	12|21|14|11|8|16|56|34|34|52|43|39	0.00	0.00	0.00	0.00	0.00	-53.18	1.24	0.65
Dicer_WT_GFP_NI	P29310	RpS6	38|44|32	114	505.141	3	14|23|31|30|3|19|33|16|11|26|18|12	0.00	0.00	0.00	0.00	0.00	-25.14	1.93	0.61
Dicer_WT_GFP_NI	Q9NHF8	gag	37|20|33	90	505.142	3	68|25|33|24|68|34|7|15|15|9|10|13	0.00	0.00	0.00	0.00	0.00	-65.38	1.12	0.65
Dicer_WT_GFP_NI	P61851	betaTub85D	36|27|39	102	505.143	3	22|23|23|8|11|16|55|28|36|41|44|34	0.00	0.00	0.00	0.00	0.00	-60.80	1.20	0.65
Dicer_WT_GFP_NI	Q24179	RpS5a	36|34|31	101	505.144	3	13|14|20|23|17|9|26|23|14|21|20|11	0.00	0.00	0.00	0.00	0.00	-19.05	1.91	0.61
Dicer_WT_GFP_NI	A0A0B4LGZ0	Unc-115a	35|73|34	142	505.145	3	46|93|43|63|32|82|66|40|36|60|58|46	0.00	0.00	0.00	0.00	0.00	-150.17	0.85	0.66
Dicer_WT_GFP_NI	Q95083	bsf	35|23|36	94	505.146	3	9|7|9|6|7|12|6|7|4|7|14|5	1.00	1.00	1.00	1.00	1.00	5.11	4.04	0.00
Dicer_WT_GFP_NI	Q7KVW1	Pdha	35|34|30	99	505.147	3	16|22|17|17|12|21|29|25|25|25|29|29	0.00	0.00	0.00	0.00	0.00	-35.81	1.48	0.64
Dicer_WT_GFP_NI	B8A408	hts-RF	35|91|30	156	505.148	3	54|97|66|63|43|80|62|43|27|67|59|44	0.00	0.00	0.00	0.00	0.00	-171.30	0.89	0.66
Dicer_WT_GFP_NI	P40798	RpS4	35|38|37	110	505.149	3	13|36|24|20|10|23|55|31|30|40|43|29	0.00	0.00	0.00	0.00	0.00	-53.41	1.24	0.66
Dicer_WT_GFP_NI	Q9V3G1	RpL8	35|28|35	98	505.150	3	13|31|14|22|11|17|41|33|31|42|35|27	0.00	0.00	0.00	0.00	0.00	-52.52	1.24	0.65
Dicer_WT_GFP_NI	Q9W0S7	Tudor-SN	35|40|36	111	505.151	3	17|26|24|31|24|30|33|30|17|28|18|26	0.00	0.00	0.00	0.00	0.00	-39.43	1.46	0.65
Dicer_WT_GFP_NI	A0A0B4LGY1	Unc-115a	34|72|34	140	505.152	3	45|90|41|62|32|82|66|40|37|59|58|45	0.00	0.00	0.00	0.00	0.00	-147.61	0.85	0.66
Dicer_WT_GFP_NI	Q9VJ86	bsf	34|22|35	91	505.153	3	9|7|9|6|7|12|6|7|4|7|13|5	0.98	1.00	0.98	1.00	0.98	2.55	3.96	0.01
Dicer_WT_GFP_NI	Q9VNW6	P5CS	34|22|24	80	505.154	3	20|51|38|29|13|25|64|29|40|51|44|36	0.00	0.00	0.00	0.00	0.00	-100.23	0.73	0.67
Dicer_WT_GFP_NI	Q9VFC8	GlyS	34|16|26	76	505.155	3	5|12|4|7|2|11|25|24|14|21|26|18	0.00	0.00	0.00	0.00	0.00	-26.39	1.80	0.58
Dicer_WT_GFP_NI	P32023	RpL7	34|36|32	102	505.156	3	22|27|29|24|11|37|35|26|27|26|27|23	0.00	0.00	0.00	0.00	0.00	-46.52	1.30	0.65
Dicer_WT_GFP_NI	A8DZ29	eIF4G1	33|58|32	123	505.157	3	16|21|17|24|12|25|25|17|12|19|19|18	0.33	1.00	0.33	1.00	0.33	-20.46	2.19	0.26
Dicer_WT_GFP_NI	E1JGY7	l(2)01289	33|32|32	97	505.158	3	6|24|9|11|3|13|35|22|15|39|34|22	0.00	0.00	0.00	0.00	0.00	-24.35	1.67	0.63
Dicer_WT_GFP_NI	A0A0B4K7H1	l(2)01289	33|31|31	95	505.159	3	6|23|9|12|3|13|34|22|15|38|33|21	0.00	0.00	0.00	0.00	0.00	-24.41	1.66	0.63
Dicer_WT_GFP_NI	Q9VTZ7	anon-WO0172774.58	33|45|44	122	505.160	3	70|88|62|54|54|48|53|58|42|53|50|48	0.00	0.00	0.00	0.00	0.00	-157.41	0.72	0.67
Dicer_WT_GFP_NI	A0A0B4KHT5	Syp	33|33|28	94	505.161	3	7|7|8|4|3|11|4|7|4|4|4|3	1.00	1.00	1.00	1.00	1.00	18.41	5.70	0.00
Dicer_WT_GFP_NI	A0A0B4KGK5	Syp	33|33|27	93	505.162	3	7|7|8|4|3|10|4|7|4|4|4|3	1.00	1.00	1.00	1.00	1.00	14.49	5.72	0.00
Dicer_WT_GFP_NI	Q95RC5	yps	33|41|37	111	505.163	3	13|8|8|10|16|15|13|12|9|10|15|8	1.00	1.00	1.00	1.00	1.00	4.35	3.24	0.00
Dicer_WT_GFP_NI	P46222	RpL7A	33|35|34	102	505.164	3	12|24|20|23|13|24|39|29|11|24|26|17	0.00	0.00	0.00	0.00	0.00	-30.75	1.56	0.64
Dicer_WT_GFP_NI	A0A0B4KGF9	Syp	32|31|28	91	505.165	3	7|6|8|4|4|9|3|6|4|3|4|2	1.00	1.00	1.00	1.00	1.00	16.63	6.07	0.00
Dicer_WT_GFP_NI	Q95TL8	Syp	32|31|27	90	505.166	3	5|6|6|3|4|8|4|7|4|4|4|3	1.00	1.00	1.00	1.00	1.00	16.00	6.21	0.00
Dicer_WT_GFP_NI	A0A0B4KHH8	Syp	32|32|28	92	505.167	3	7|6|8|4|3|9|3|6|4|3|4|2	1.00	1.00	1.00	1.00	1.00	24.09	6.24	0.00
Dicer_WT_GFP_NI	A0A0B4KHI4	Syp	32|31|28	91	505.168	3	7|6|8|4|3|10|3|6|4|3|4|2	1.00	1.00	1.00	1.00	1.00	18.39	6.07	0.00
Dicer_WT_GFP_NI	Q9VDI8	Syp	32|30|27	89	505.169	3	7|6|8|4|3|10|3|6|4|3|4|2	1.00	1.00	1.00	1.00	1.00	17.17	5.93	0.00
Dicer_WT_GFP_NI	P50882	RpL22	32|35|33	100	505.170	3	18|29|19|26|13|22|33|17|14|24|20|15	0.00	0.00	0.00	0.00	0.00	-28.53	1.60	0.64
Dicer_WT_GFP_NI	P91927	Mitofilin	31|40|25	96	505.171	3	8|17|21|7|11|19|38|21|21|34|30|17	0.00	0.00	0.00	0.00	0.00	-35.68	1.57	0.62
Dicer_WT_GFP_NI	P35415	Prm	31|35|34	100	505.172	3	34|30|31|31|31|31|28|35|23|46|39|26	0.00	0.00	0.00	0.00	0.00	-68.81	1.04	0.66
Dicer_WT_GFP_NI	P18431	Mlc2	31|32|27	90	505.173	3	54|56|41|42|40|36|25|43|27|42|41|24	0.00	0.00	0.00	0.00	0.00	-101.30	0.76	0.67
Dicer_WT_GFP_NI	Q7KJ96	l(2)01289	31|29|30	90	505.174	3	4|21|7|10|2|9|31|20|14|34|30|19	0.00	0.00	0.00	0.00	0.00	-19.50	1.79	0.62
Dicer_WT_GFP_NI	A0A0B4KGK8	Syp	31|29|27	87	505.175	3	5|5|6|3|4|7|3|6|4|3|4|2	1.00	1.00	1.00	1.00	1.00	17.44	6.69	0.00
Dicer_WT_GFP_NI	A0A0B4KH21	Syp	31|29|26	86	505.176	3	5|5|6|3|3|7|3|6|4|3|4|2	1.00	1.00	1.00	1.00	1.00	16.55	6.75	0.00
Dicer_WT_GFP_NI	A0A0B4KH24	Syp	31|28|26	85	505.177	3	5|5|6|3|3|8|3|6|4|3|4|2	1.00	1.00	1.00	1.00	1.00	16.31	6.54	0.00
Dicer_WT_GFP_NI	Q7KLX3	bic	31|22|22	75	505.178	3	24|31|37|14|19|22|43|33|22|37|36|22	0.00	0.00	0.00	0.00	0.00	-68.79	0.88	0.66
Dicer_WT_GFP_NI	O96607	homer	31|35|32	98	505.179	3	0|2|0|1|0|2|1|0|0|1|1|2	1.00	1.00	1.00	1.00	1.00	39.31	39.20	0.00
Dicer_WT_GFP_NI	Q9VAC1	anon-WO0153538.36	30|33|42	105	505.180	3	27|49|29|41|18|54|27|24|25|31|27|27	0.00	0.00	0.00	0.00	0.00	-67.94	1.11	0.66
Dicer_WT_GFP_NI	Q9V3R1	Acp36DE	30|35|19	84	505.181	3	24|43|24|33|19|41|27|36|22|42|45|23	0.00	0.00	0.00	0.00	0.00	-86.53	0.89	0.66
Dicer_WT_GFP_NI	M9NGK3	trol	30|58|13	101	505.182	3	34|28|40|23|24|29|22|51|16|56|51|14	0.00	0.00	0.00	0.00	0.00	-101.68	1.04	0.65
Dicer_WT_GFP_NI	P35381	Prm	30|33|27	90	505.183	3	48|43|69|70|35|37|28|42|42|47|43|29	0.00	0.00	0.00	0.00	0.00	-120.99	0.68	0.67
Dicer_WT_GFP_NI	Q6NR14	ATPsynbeta	30|26|31	87	505.184	3	36|40|35|25|26|22|42|36|35|29|26|29	0.00	0.00	0.00	0.00	0.00	-75.24	0.91	0.67
Dicer_WT_GFP_NI	P61857	Cam	30|30|25	85	505.185	3	2|6|5|2|0|5|11|18|8|10|9|10	0.93	0.98	0.93	0.98	0.93	1.60	3.95	0.01
Dicer_WT_GFP_NI	P41092	RpL18A	30|42|34	106	505.186	3	13|20|17|18|13|14|27|22|17|22|18|15	0.00	0.00	0.00	0.00	0.00	-21.13	1.96	0.56
Dicer_WT_GFP_NI	Q9VM94	homer	30|36|32	98	505.187	3	0|2|0|1|0|2|1|0|0|1|1|2	1.00	1.00	1.00	1.00	1.00	37.89	39.20	0.00
Dicer_WT_GFP_NI	Q8INT0	Mtpalpha	29|28|32	89	505.188	3	15|22|17|16|11|13|42|31|23|42|42|25	0.00	0.00	0.00	0.00	0.00	-47.20	1.19	0.65
Dicer_WT_GFP_NI	E1JJC0	trol	29|57|13	99	505.189	3	34|28|40|24|24|29|22|51|16|56|52|14	0.00	0.00	0.00	0.00	0.00	-102.37	1.02	0.65
Dicer_WT_GFP_NI	P38979	sta	29|32|26	87	505.190	3	16|20|13|12|13|17|29|24|20|25|23|21	0.00	0.00	0.00	0.00	0.00	-31.56	1.49	0.63
Dicer_WT_GFP_NI	Q9VS34	RpL18	29|35|31	95	505.191	3	14|16|16|11|21|20|23|13|7|14|11|5	0.00	0.00	0.00	0.00	0.00	-11.47	2.22	0.56
Dicer_WT_GFP_NI	A8DYP0	Unc-89	28|28|28	84	505.192	3	19|17|16|9|15|14|14|20|13|23|28|16	0.00	0.00	0.00	0.00	0.00	-20.73	1.65	0.63
Dicer_WT_GFP_NI	P29843	Hsc70-3	28|37|38	103	505.193	3	26|25|13|14|20|29|35|18|32|32|24|28	0.00	0.00	0.00	0.00	0.00	-46.80	1.39	0.65
Dicer_WT_GFP_NI	Q0KHU0	Imp	28|22|27	77	505.194	3	8|1|1|5|1|7|4|11|8|9|10|6	0.99	1.00	0.99	1.00	0.99	3.55	4.34	0.00
Dicer_WT_GFP_NI	P02843	Yp1	28|26|37	91	505.195	3	32|35|28|23|30|25|22|30|29|17|18|24	0.00	0.00	0.00	0.00	0.00	-54.90	1.16	0.65
Dicer_WT_GFP_NI	L0CPE3	RPS11	28|36|29	93	505.196	3	10|14|7|13|4|20|27|16|18|21|22|14	0.00	0.00	0.00	0.00	0.00	-16.66	2.00	0.59
Dicer_WT_GFP_NI	L0CQR2	RPS11	28|36|29	93	505.197	3	10|14|7|13|4|20|27|16|18|21|22|14	0.00	0.00	0.00	0.00	0.00	-16.66	2.00	0.59
Dicer_WT_GFP_NI	Q9VTP4	RpL10Ab	28|34|31	93	505.198	3	12|18|10|15|11|19|24|13|14|20|21|12	0.00	0.00	0.00	0.00	0.00	-16.32	1.97	0.59
Dicer_WT_GFP_NI	Q9VFE4	RpS5b	28|28|27	83	505.199	3	10|14|15|18|14|6|23|19|13|18|15|11	0.00	0.00	0.00	0.00	0.00	-14.21	1.89	0.60
Dicer_WT_GFP_NI	Q5U117	PNPase	27|5|6	38	505.200	3	0|0|0|0|0|0|0|0|0|0|0|0	1.00	1.00	1.00	1.00	1.00	8.70	126.67	0.00
Dicer_WT_GFP_NI	Q0KI98	Ank	27|42|25	94	505.201	3	21|42|14|31|16|39|64|32|31|57|49|43	0.00	0.00	0.00	0.00	0.00	-94.27	0.86	0.66
Dicer_WT_GFP_NI	P10676	ninaC	27|31|19	77	505.202	3	2|3|1|0|3|6|4|6|1|9|14|5	0.98	1.00	0.98	1.00	0.98	2.71	5.70	0.01
Dicer_WT_GFP_NI	P35416	fln	27|18|22	67	505.203	3	26|24|18|9|13|14|14|25|17|19|20|13	0.00	0.00	0.00	0.00	0.00	-36.67	1.26	0.63
Dicer_WT_GFP_NI	Q9VZ69	Imp	27|21|26	74	505.204	3	8|1|2|5|1|7|4|11|8|9|10|6	0.98	1.00	0.98	1.00	0.98	3.06	4.11	0.00
Dicer_WT_GFP_NI	M9NG39	Pep	27|26|28	81	505.205	3	14|11|7|9|14|12|5|8|4|10|5|3	0.95	0.98	0.95	0.98	0.95	2.20	3.18	0.01
Dicer_WT_GFP_NI	P55841	RpS9	27|30|22	79	505.206	3	11|18|9|10|4|12|42|20|24|42|35|21	0.00	0.00	0.00	0.00	0.00	-40.65	1.27	0.64
Dicer_WT_GFP_NI	A0A0B4JCW4	ScsbetaA	26|26|30	82	505.207	3	6|12|8|6|8|10|27|21|19|29|25|24	0.00	0.00	0.00	0.00	0.00	-21.21	1.68	0.62
Dicer_WT_GFP_NI	Q9VFC7	Mf	26|18|21	65	505.208	3	25|16|32|38|27|30|15|24|19|29|23|16	0.00	0.00	0.00	0.00	0.00	-61.39	0.88	0.66
Dicer_WT_GFP_NI	C1C553	Mf	26|18|21	65	505.209	3	24|14|29|33|27|28|15|23|18|27|22|16	0.00	0.00	0.00	0.00	0.00	-55.90	0.94	0.65
Dicer_WT_GFP_NI	Q24212	Ank	26|41|23	90	505.210	3	17|42|13|31|12|37|65|32|31|56|48|42	0.00	0.00	0.00	0.00	0.00	-93.68	0.85	0.66
Dicer_WT_GFP_NI	P02844	Yp2	26|19|31	76	505.211	3	36|24|28|28|29|27|20|20|27|15|10|17	0.00	0.00	0.00	0.00	0.00	-55.66	1.08	0.65
Dicer_WT_GFP_NI	M9NF14	Imp	26|20|25	71	505.212	3	6|0|0|3|1|7|3|10|7|8|10|6	0.98	1.00	0.98	1.00	0.98	3.11	4.66	0.00
Dicer_WT_GFP_NI	Q9W237	RpS16	26|35|27	88	505.213	3	5|23|15|16|3|20|26|12|15|25|19|16	0.00	0.00	0.00	0.00	0.00	-21.22	1.81	0.60
Dicer_WT_GFP_NI	P29613	Chc	25|22|24	71	505.214	3	12|26|12|14|12|14|39|34|20|33|36|33	0.00	0.00	0.00	0.00	0.00	-51.81	1.00	0.66
Dicer_WT_GFP_NI	P02828	Hsp83	25|34|35	94	505.215	3	7|9|6|5|5|5|26|26|24|20|19|25	0.00	0.00	0.00	0.00	0.00	-17.69	2.12	0.59
Dicer_WT_GFP_NI	P41094	RpL13	25|27|31	83	505.216	3	23|35|19|25|11|25|41|21|20|39|32|22	0.00	0.00	0.00	0.00	0.00	-55.87	1.06	0.66
Dicer_WT_GFP_NI	Q9VFF0	UQCR-C1	25|28|23	76	505.217	3	9|10|6|11|8|14|21|19|15|23|20|25	0.00	0.00	0.00	0.00	0.00	-21.02	1.68	0.61
Dicer_WT_GFP_NI	Q9VLR5	Ssb-c31a	24|32|30	86	505.218	3	73|79|41|41|90|66|52|56|51|57|51|53	0.00	0.00	0.00	0.00	0.00	-186.32	0.48	0.67
Dicer_WT_GFP_NI	C0HKA0	RpS14a	24|31|25	80	505.219	3	12|16|21|21|14|20|27|16|9|18|17|6	0.00	0.00	0.00	0.00	0.00	-24.12	1.62	0.61
Dicer_WT_GFP_NI	L0CPD9	RPS11	24|30|23	77	505.220	3	9|11|7|12|4|17|23|13|15|17|18|11	0.00	0.00	0.00	0.00	0.00	-14.60	1.96	0.58
Dicer_WT_GFP_NI	L0CQQ8	RPS11	24|30|23	77	505.221	3	9|11|7|12|4|17|23|13|15|17|18|11	0.00	0.00	0.00	0.00	0.00	-14.60	1.96	0.58
Dicer_WT_GFP_NI	Q0E9A5	RpS11	24|30|23	77	505.222	3	9|11|7|13|4|17|23|13|15|17|18|11	0.00	0.00	0.00	0.00	0.00	-14.85	1.95	0.58
Dicer_WT_GFP_NI	Q4V5N3	RpL12	24|24|28	76	505.223	3	12|27|20|16|17|12|30|29|17|26|25|19	0.00	0.00	0.00	0.00	0.00	-39.12	1.22	0.65
Dicer_WT_GFP_NI	Q9VA91	RpS7	24|24|25	73	505.224	3	6|14|10|9|6|10|32|18|15|25|22|13	0.00	0.00	0.00	0.00	0.00	-19.57	1.62	0.62
Dicer_WT_GFP_NI	Q9VIE8	mAcon1	23|36|15	74	505.225	3	12|27|18|6|12|18|24|17|28|45|28|41	0.00	0.00	0.00	0.00	0.00	-60.47	1.07	0.64
Dicer_WT_GFP_NI	Q8IH23	PNPase	23|5|5	33	505.226	3	0|0|0|0|0|0|0|0|0|0|0|0	1.00	1.00	1.00	1.00	1.00	8.70	110.00	0.00
Dicer_WT_GFP_NI	O77466	Mtpbeta	23|19|19	61	505.227	3	8|13|12|10|9|9|22|18|12|24|20|21	0.00	0.00	0.00	0.00	0.00	-25.29	1.37	0.63
Dicer_WT_GFP_NI	Q9GV29	MoxGM95	23|15|15	53	505.228	3	2|2|5|8|2|4|10|10|7|8|8|10	0.38	0.99	0.38	0.99	0.38	-2.63	2.79	0.23
Dicer_WT_GFP_NI	O61231	RpL10	23|35|22	80	505.229	3	15|28|23|27|10|16|27|19|14|20|16|15	0.00	0.00	0.00	0.00	0.00	-36.16	1.39	0.62
Dicer_WT_GFP_NI	P28668	exu	23|35|30	88	505.230	3	0|4|0|6|1|4|1|2|0|1|0|0	1.00	1.00	1.00	1.00	1.00	8.60	18.53	0.00
Dicer_WT_GFP_NI	P05389	RpLP2	23|21|18	62	505.231	3	8|20|13|10|12|13|33|15|14|19|21|11	0.00	0.00	0.00	0.00	0.00	-29.68	1.31	0.63
Dicer_WT_GFP_NI	Q9VNB9	RpL35A	23|22|24	69	505.232	3	14|16|11|20|6|22|11|12|10|9|11|11	0.00	0.00	0.00	0.00	0.00	-14.51	1.80	0.60
Dicer_WT_GFP_NI	P08841	betaTub60D	22|20|23	65	505.233	3	15|15|13|8|11|9|37|20|26|31|31|26	0.00	0.00	0.00	0.00	0.00	-42.06	1.07	0.65
Dicer_WT_GFP_NI	Q9VKT1	CG17093	22|15|16	53	505.234	3	14|13|13|15|9|22|27|18|21|18|24|18	0.00	0.00	0.00	0.00	0.00	-41.19	1.00	0.64
Dicer_WT_GFP_NI	Q9VZF9	Cpr64Ad	22|33|16	71	505.235	3	18|6|10|7|12|10|21|24|17|30|27|18	0.00	0.00	0.00	0.00	0.00	-35.67	1.42	0.61
Dicer_WT_GFP_NI	P48596	eIF4E1	22|22|17	61	505.236	3	3|3|1|3|4|3|5|8|3|7|4|1	1.00	1.00	1.00	1.00	1.00	8.84	5.42	0.00
Dicer_WT_GFP_NI	P62152	RpS12	22|23|19	64	505.237	3	4|15|12|10|1|8|18|17|9|17|13|9	0.00	0.00	0.00	0.00	0.00	-13.01	1.92	0.59
Dicer_WT_GFP_NI	P48149	RpL23	22|23|17	62	505.238	3	14|27|17|20|6|25|24|19|12|16|13|11	0.00	0.00	0.00	0.00	0.00	-35.60	1.22	0.64
Dicer_WT_GFP_NI	O01666	ATPsyngamma	21|15|14	50	505.239	3	13|15|10|8|7|10|26|19|23|24|22|22	0.00	0.00	0.00	0.00	0.00	-38.52	1.01	0.64
Dicer_WT_GFP_NI	A8JRH3	tmod	21|50|13	84	505.240	3	25|59|27|44|24|43|52|21|26|49|38|33	0.00	0.00	0.00	0.00	0.00	-120.03	0.76	0.66
Dicer_WT_GFP_NI	E1JJ21	tmod	21|49|13	83	505.241	3	25|58|28|42|25|44|53|21|25|49|38|33	0.00	0.00	0.00	0.00	0.00	-120.05	0.75	0.66
Dicer_WT_GFP_NI	O46231	tmod	21|49|13	83	505.242	3	24|57|28|45|25|45|52|21|26|47|37|34	0.00	0.00	0.00	0.00	0.00	-120.07	0.75	0.66
Dicer_WT_GFP_NI	N0A2N3	CG9684-RA	21|21|17	59	505.243	3	1|0|0|1|0|0|0|0|0|0|1|0	1.00	1.00	1.00	1.00	1.00	24.59	78.67	0.00
Dicer_WT_GFP_NI	Q9VHC7	rump	21|17|23	61	505.244	3	7|4|8|5|4|6|5|5|2|7|8|4	0.99	1.00	0.99	1.00	0.99	3.41	3.75	0.00
Dicer_WT_GFP_NI	Q8IGC5	RpL10Ab	21|24|23	68	505.245	3	9|17|6|12|10|17|23|13|14|20|21|12	0.00	0.00	0.00	0.00	0.00	-21.59	1.56	0.62
Dicer_WT_GFP_NI	O76927	RpS21	21|22|18	61	505.246	3	17|21|14|18|26|21|17|12|14|18|14|14	0.00	0.00	0.00	0.00	0.00	-35.05	1.18	0.64
Dicer_WT_GFP_NI	Q03017	RpS13	21|18|19	58	505.247	3	6|13|9|10|2|13|13|6|5|11|10|11	0.01	0.02	0.01	0.02	0.01	-7.40	2.13	0.53
Dicer_WT_GFP_NI	P55830	RpL14	21|18|18	57	505.248	3	7|24|8|10|5|12|26|17|15|22|24|18	0.00	0.00	0.00	0.00	0.00	-29.31	1.21	0.64
Dicer_WT_GFP_NI	Q8MSS1	betaTub97EF	20|26|28	74	505.249	3	15|22|16|8|6|10|45|18|22|36|37|24	0.00	0.00	0.00	0.00	0.00	-46.90	1.14	0.65
Dicer_WT_GFP_NI	Q0E9B6	PCB	20|20|27	67	505.250	3	12|7|7|4|2|6|12|10|15|13|18|12	0.06	0.18	0.06	0.18	0.06	-8.07	2.27	0.48
Dicer_WT_GFP_NI	Q9V4C7	PMCA	20|31|15	66	505.251	3	24|46|20|28|12|31|42|28|26|39|35|28	0.00	0.00	0.00	0.00	0.00	-87.92	0.74	0.66
Dicer_WT_GFP_NI	P41093	RpS18	20|24|24	68	505.252	3	16|25|20|16|6|22|28|14|17|22|17|13	0.00	0.00	0.00	0.00	0.00	-34.89	1.26	0.64
Dicer_WT_GFP_NI	Q9VNE9	RpL13A	20|28|20	68	505.253	3	3|17|6|6|5|12|19|5|5|17|13|7	0.07	0.22	0.07	0.22	0.07	-7.63	2.37	0.47
Dicer_WT_GFP_NI	B9EQV5	up	19|44|21	84	505.254	3	26|36|21|32|18|19|15|27|15|21|23|11	0.00	0.00	0.00	0.00	0.00	-50.42	1.27	0.62
Dicer_WT_GFP_NI	E2QCS7	CG17097	19|21|15	55	505.255	3	5|12|14|12|6|22|18|12|12|22|25|16	0.00	0.00	0.00	0.00	0.00	-30.21	1.25	0.63
Dicer_WT_GFP_NI	Q9VFC6	Mf	19|14|16	49	505.256	3	17|9|17|20|18|21|13|19|14|22|15|11	0.00	0.00	0.00	0.00	0.00	-38.01	1.00	0.64
Dicer_WT_GFP_NI	Q94915	porin	19|21|19	59	505.257	3	15|19|9|12|12|17|13|12|14|8|16|10	0.00	0.00	0.00	0.00	0.00	-19.38	1.50	0.62
Dicer_WT_GFP_NI	Q86PM1	lig	19|29|17	65	505.258	3	7|9|2|3|9|6|7|11|4|11|11|5	0.53	1.00	0.53	1.00	0.53	-2.32	3.06	0.18
Dicer_WT_GFP_NI	Q9W1N3	levy	19|24|14	57	505.259	3	6|10|9|15|2|11|29|10|12|24|17|20	0.00	0.00	0.00	0.00	0.00	-28.18	1.38	0.61
Dicer_WT_GFP_NI	E6EK18	PMCA	19|30|14	63	505.260	3	22|43|20|26|11|31|42|26|26|38|34|27	0.00	0.00	0.00	0.00	0.00	-85.69	0.73	0.66
Dicer_WT_GFP_NI	Q8MZG9	DmRH5	19|20|23	62	505.261	3	2|4|3|3|4|6|2|2|2|2|3|2	1.00	1.00	1.00	1.00	1.00	12.63	7.09	0.00
Dicer_WT_GFP_NI	Q9V3W7	SF2	19|11|17	47	505.262	3	10|3|8|5|4|8|3|8|4|6|7|4	0.63	0.99	0.63	0.99	0.63	-5.53	2.69	0.14
Dicer_WT_GFP_NI	A0ANY9	CG10206	19|10|20	49	505.263	3	18|21|15|5|8|12|8|17|11|12|14|4	0.00	0.00	0.00	0.00	0.00	-28.52	1.35	0.61
Dicer_WT_GFP_NI	B5RIJ9	B5RIJ9	19|19|17	55	505.264	3	4|13|5|5|16|7|15|8|7|15|12|8	0.00	0.00	0.00	0.00	0.00	-10.54	1.91	0.58
Dicer_WT_GFP_NI	E8NH56	homer-RB	19|18|18	55	505.265	3	0|2|0|1|0|2|1|0|0|1|1|1	1.00	1.00	1.00	1.00	1.00	21.47	24.44	0.00
Dicer_WT_GFP_NI	E1JJP0	up	18|44|21	83	505.266	3	28|39|21|34|36|21|17|25|17|24|26|13	0.00	0.00	0.00	0.00	0.00	-63.46	1.10	0.64
Dicer_WT_GFP_NI	Q94518	Scsalpha1	18|17|18	53	505.267	3	13|9|13|10|15|13|16|12|11|18|14|10	0.00	0.00	0.00	0.00	0.00	-21.31	1.38	0.62
Dicer_WT_GFP_NI	Q7K5J8	Pdhb	18|25|19	62	505.268	3	9|11|10|14|12|12|16|23|15|16|17|17	0.00	0.00	0.00	0.00	0.00	-25.16	1.44	0.61
Dicer_WT_GFP_NI	P91875	AP-2alpha	18|15|22	55	505.269	3	3|7|6|3|4|10|13|7|5|11|14|8	0.22	0.63	0.22	0.63	0.22	-6.57	2.42	0.40
Dicer_WT_GFP_NI	Q500Y7	PMCA	18|29|14	61	505.270	3	19|40|19|24|10|28|40|25|25|38|34|26	0.00	0.00	0.00	0.00	0.00	-79.68	0.74	0.66
Dicer_WT_GFP_NI	Q8MLV1	RpS8	18|16|16	50	505.271	3	14|16|12|19|10|14|19|3|4|14|8|5	0.00	0.00	0.00	0.00	0.00	-17.95	1.45	0.61
Dicer_WT_GFP_NI	Q59DP8	PMCA	18|28|14	60	505.272	3	19|39|18|23|10|27|38|24|24|36|33|24	0.00	0.00	0.00	0.00	0.00	-75.41	0.76	0.66
Dicer_WT_GFP_NI	P13469	mod	18|11|16	45	505.273	3	3|9|0|7|5|8|4|4|2|5|7|0	0.69	0.98	0.69	0.98	0.69	-1.76	3.33	0.07
Dicer_WT_GFP_NI	Q9NH72	rin	18|39|15	72	505.274	3	11|9|3|14|12|13|2|7|3|4|6|5	0.35	1.00	0.35	1.00	0.35	-6.23	3.24	0.25
Dicer_WT_GFP_NI	M9PF46	Prps	18|21|21	60	505.275	3	16|42|19|21|10|20|31|18|26|30|30|26	0.00	0.00	0.00	0.00	0.00	-59.63	0.83	0.67
Dicer_WT_GFP_NI	P48148	RpS15Aa	18|20|17	55	505.276	3	5|17|8|12|2|11|14|12|11|12|11|12	0.00	0.00	0.00	0.00	0.00	-13.66	1.73	0.59
Dicer_WT_GFP_NI	Q9VZS5	RpL28	18|23|19	60	505.277	3	10|20|12|11|13|13|27|11|14|22|20|16	0.00	0.00	0.00	0.00	0.00	-29.91	1.27	0.63
Dicer_WT_GFP_NI	Q5BII6	Q5U0W4	18|17|15	50	505.278	3	7|18|5|6|5|10|25|16|15|20|22|17	0.00	0.00	0.00	0.00	0.00	-27.12	1.20	0.63
Dicer_WT_GFP_NI	P17336	RpS17	18|19|22	59	505.279	3	7|14|11|10|14|11|16|11|8|15|13|7	0.00	0.00	0.00	0.00	0.00	-15.03	1.72	0.59
Dicer_WT_GFP_NI	Q94522	SdhA	17|22|16	55	505.280	3	7|19|14|7|5|10|24|12|11|13|14|10	0.00	0.00	0.00	0.00	0.00	-20.23	1.51	0.61
Dicer_WT_GFP_NI	Q9VRL0	Cyt-c1	17|20|16	53	505.281	3	16|16|15|8|10|22|27|28|22|27|25|23	0.00	0.00	0.00	0.00	0.00	-47.64	0.89	0.65
Dicer_WT_GFP_NI	P07486	Gapdh1	17|19|15	51	505.282	3	31|37|26|22|20|28|34|28|32|35|26|25	0.00	0.00	0.00	0.00	0.00	-83.38	0.59	0.67
Dicer_WT_GFP_NI	A1ZA47	Zasp52	17|10|18	45	505.283	3	5|3|2|5|3|8|5|11|8|11|12|9	0.12	0.25	0.12	0.25	0.12	-10.24	2.20	0.44
Dicer_WT_GFP_NI	A0A0B4KER6	Zasp52	17|8|16	41	505.284	3	5|3|2|5|3|8|5|9|6|8|10|9	0.47	0.83	0.47	0.83	0.47	-10.54	2.25	0.20
Dicer_WT_GFP_NI	P06002	ninaE	17|14|14	45	505.285	3	4|10|6|6|5|7|27|12|10|22|18|12	0.00	0.00	0.00	0.00	0.00	-20.61	1.29	0.62
Dicer_WT_GFP_NI	P55824	RpS20	17|27|25	69	505.286	3	9|23|11|15|15|15|11|12|12|20|14|11	0.00	0.00	0.00	0.00	0.00	-25.40	1.64	0.60
Dicer_WT_GFP_NI	P84029	His4	17|16|18	51	505.287	3	11|9|10|8|7|6|10|17|11|12|15|8	0.00	0.00	0.00	0.00	0.00	-14.06	1.65	0.60
Dicer_WT_GFP_NI	Q03427	nonA	17|21|20	58	505.288	3	2|2|3|6|2|7|1|4|3|2|6|0	1.00	1.00	1.00	1.00	1.00	7.37	6.11	0.00
Dicer_WT_GFP_NI	P02283	His2B;	17|14|15	46	505.289	3	17|13|10|17|27|11|11|11|7|13|12|4	0.00	0.00	0.00	0.00	0.00	-24.92	1.20	0.63
Dicer_WT_GFP_NI	P08570	RpLP1	17|17|15	49	505.290	3	5|13|7|10|0|11|13|6|6|11|11|10	0.00	0.00	0.00	0.00	0.00	-9.68	1.90	0.57
Dicer_WT_GFP_NI	P48555	RpS25	17|15|14	46	505.291	3	4|18|7|8|7|10|12|13|11|8|7|4	0.00	0.00	0.00	0.00	0.00	-12.57	1.69	0.59
Dicer_WT_GFP_NI	P50245	RpL9	17|19|13	49	505.292	3	5|12|8|8|3|8|16|7|7|12|10|6	0.00	0.01	0.00	0.01	0.00	-11.92	1.92	0.55
Dicer_WT_GFP_NI	P26802	GluProRS	16|15|13	44	505.293	3	0|2|2|1|0|2|3|4|4|4|6|6	1.00	1.00	1.00	1.00	1.00	4.90	5.18	0.00
Dicer_WT_GFP_NI	Q7Z2C9	Ppn	16|35|10	61	505.294	3	23|28|32|26|16|26|29|30|19|39|36|12	0.00	0.00	0.00	0.00	0.00	-84.54	0.77	0.65
Dicer_WT_GFP_NI	Q7KWG9	Q7M3J9	16|11|14	41	505.295	3	9|7|7|6|5|8|29|12|17|22|25|18	0.00	0.00	0.00	0.00	0.00	-32.69	0.99	0.64
Dicer_WT_GFP_NI	Q9VA18	Chchd3	16|21|11	48	505.296	3	13|18|11|22|11|18|19|12|8|12|12|6	0.00	0.00	0.00	0.00	0.00	-32.28	1.19	0.62
Dicer_WT_GFP_NI	Q8WTC1	ND-75	16|27|12	55	505.297	3	8|11|7|11|9|11|7|7|12|7|12|11	0.32	0.96	0.32	0.96	0.32	-16.48	1.95	0.34
Dicer_WT_GFP_NI	Q9VXR5	CG9281	16|15|16	47	505.298	3	6|7|6|8|5|6|10|7|6|7|7|10	0.03	0.04	0.03	0.04	0.03	-4.41	2.21	0.50
Dicer_WT_GFP_NI	Q7K550	Gpo1	16|36|9	61	505.299	3	2|7|6|0|0|3|15|9|15|12|8|12	0.33	0.99	0.33	0.99	0.33	-13.19	2.74	0.26
Dicer_WT_GFP_NI	Q9VFV9	Droj2	16|24|17	57	505.300	3	5|12|7|10|4|10|17|10|9|11|15|9	0.02	0.06	0.02	0.06	0.02	-12.70	1.92	0.51
Dicer_WT_GFP_NI	P48809	Hrb87F	16|15|17	48	505.301	3	13|4|5|8|11|14|7|4|6|9|9|7	0.00	0.00	0.00	0.00	0.00	-7.86	1.98	0.56
Dicer_WT_GFP_NI	P52029	Pfk	16|8|14	38	505.302	3	9|5|7|2|4|7|20|8|11|13|15|17	0.00	0.00	0.00	0.00	0.00	-23.39	1.29	0.61
Dicer_WT_GFP_NI	A0A0B4K618	Fmr1	16|23|17	56	505.303	3	11|4|6|5|15|9|5|12|5|5|5|6	0.32	0.91	0.32	0.91	0.32	-4.61	2.55	0.34
Dicer_WT_GFP_NI	M9MRD1	Msp300	16|35|20	71	505.304	3	12|33|10|7|8|19|20|15|14|35|30|20	0.00	0.00	0.00	0.00	0.00	-42.38	1.27	0.62
Dicer_WT_GFP_NI	O17445	RpL15	16|17|11	44	505.305	3	14|13|13|15|10|15|16|12|10|13|9|10	0.00	0.00	0.00	0.00	0.00	-28.79	1.17	0.63
Dicer_WT_GFP_NI	P54357	CG10986	16|17|19	52	505.306	3	29|30|30|15|21|19|29|38|37|37|37|33	0.00	0.00	0.00	0.00	0.00	-84.75	0.59	0.67
Dicer_WT_GFP_NI	O97064	Ccp84Ag	16|23|11	50	505.307	3	7|4|7|2|4|5|8|13|10|15|18|6	0.06	0.18	0.06	0.18	0.06	-13.51	2.02	0.48
Dicer_WT_GFP_NI	Q02427	eIF4A	16|16|14	46	505.308	3	5|3|7|8|3|1|4|7|2|5|6|4	0.99	1.00	0.99	1.00	0.99	3.65	3.35	0.00
Dicer_WT_GFP_NI	M9MRJ4	Msp300	16|30|16	62	505.309	3	7|24|6|5|5|14|17|11|11|25|23|17	0.00	0.00	0.00	0.00	0.00	-25.37	1.50	0.60
Dicer_WT_GFP_NI	Q9W5W8	CG9577	16|10|10	36	505.310	3	4|8|3|8|4|6|15|5|7|6|7|6	0.04	0.12	0.04	0.12	0.04	-9.44	1.82	0.49
Dicer_WT_GFP_NI	P36188	RpL19	16|22|16	54	505.311	3	12|27|19|23|11|19|22|8|8|15|10|7	0.00	0.00	0.00	0.00	0.00	-30.16	1.19	0.63
Dicer_WT_GFP_NI	Q9V9M7	RpL21	16|24|17	57	505.312	3	10|9|10|12|4|9|22|10|8|17|14|10	0.00	0.00	0.00	0.00	0.00	-17.20	1.69	0.58
Dicer_WT_GFP_NI	Q9VN25	eIF3a	15|13|14	42	505.313	3	0|3|1|2|0|4|16|5|5|12|16|11	0.02	0.04	0.02	0.04	0.02	-4.88	2.24	0.51
Dicer_WT_GFP_NI	E6PBY8	up-RG	15|40|18	73	505.314	3	22|31|16|28|12|16|17|24|16|18|21|11	0.00	0.00	0.00	0.00	0.00	-47.20	1.26	0.61
Dicer_WT_GFP_NI	Q24253	Chchd3	15|18|11	44	505.315	3	7|10|7|13|5|9|14|12|8|11|11|6	0.00	0.00	0.00	0.00	0.00	-17.90	1.56	0.59
Dicer_WT_GFP_NI	Q9VVH5	UQCR-Q	15|20|16	51	505.316	3	13|14|12|13|14|11|21|18|16|19|18|18	0.00	0.00	0.00	0.00	0.00	-33.83	1.09	0.64
Dicer_WT_GFP_NI	Q8T6I0	CG3800	15|16|18	49	505.317	3	12|6|7|6|10|9|8|12|7|8|9|10	0.00	0.00	0.00	0.00	0.00	-9.73	1.88	0.56
Dicer_WT_GFP_NI	Q9VAW5	larp	15|25|23	63	505.318	3	8|8|8|8|6|6|12|8|7|11|8|5	0.65	1.00	0.65	1.00	0.65	-7.20	2.65	0.12
Dicer_WT_GFP_NI	P19334	up	14|40|18	72	505.319	3	24|34|16|30|30|18|19|22|18|21|24|13	0.00	0.00	0.00	0.00	0.00	-60.68	1.07	0.63
Dicer_WT_GFP_NI	E1JIR4	Atpalpha	14|15|22	51	505.320	3	17|20|18|70|9|9|36|25|31|34|38|32	0.00	0.00	0.00	0.00	0.00	-82.77	0.60	0.67
Dicer_WT_GFP_NI	P07487	Gapdh2	14|16|15	45	505.321	3	24|30|20|20|17|24|27|21|24|23|17|19	0.00	0.00	0.00	0.00	0.00	-59.89	0.68	0.67
Dicer_WT_GFP_NI	A4V134	CaMKII	14|16|15	45	505.322	3	5|7|6|6|4|10|1|4|4|6|5|4	0.81	0.95	0.81	0.95	0.81	0.53	2.90	0.04
Dicer_WT_GFP_NI	M9PHV4	CG42354	14|12|13	39	505.323	3	10|15|16|8|14|13|11|18|17|14|12|17	0.00	0.00	0.00	0.00	0.00	-31.77	0.95	0.64
Dicer_WT_GFP_NI	Q9VDG2	Rlip	14|11|13	38	505.324	3	15|15|17|6|8|6|15|17|11|15|16|15	0.00	0.00	0.00	0.00	0.00	-30.55	0.97	0.64
Dicer_WT_GFP_NI	P07909	Hrb98DE	14|13|13	40	505.325	3	16|6|14|12|11|16|6|7|4|5|5|4	0.00	0.00	0.00	0.00	0.00	-12.95	1.51	0.60
Dicer_WT_GFP_NI	Q9VUQ5	AGO2	14|25|19	58	505.326	3	3|4|3|5|4|7|0|0|0|0|1|0	0.99	1.00	0.99	1.00	0.99	3.85	8.59	0.00
Dicer_WT_GFP_NI	P32870	Glt	14|34|11	59	505.327	3	17|20|20|17|12|10|19|21|13|32|31|10	0.00	0.00	0.00	0.00	0.00	-50.95	1.06	0.62
Dicer_WT_GFP_NI	P41042	GstS1	14|20|15	49	505.328	3	8|18|7|5|2|7|9|16|16|23|18|11	0.00	0.00	0.00	0.00	0.00	-21.02	1.40	0.61
Dicer_WT_GFP_NI	P29829	Hsc70-1	14|17|14	45	505.329	3	8|9|6|4|13|7|9|4|8|6|7|8	0.02	0.05	0.02	0.05	0.02	-6.85	2.02	0.52
Dicer_WT_GFP_NI	P17210	Cat	14|10|13	37	505.330	3	5|5|5|7|2|3|8|7|8|5|9|9	0.04	0.08	0.04	0.08	0.04	-7.73	2.03	0.50
Dicer_WT_GFP_NI	Q0E5N1	Mpcp2	14|9|4	27	505.331	3	3|5|3|1|1|3|20|12|9|15|12|10	0.00	0.00	0.00	0.00	0.00	-22.65	1.15	0.59
Dicer_WT_GFP_NI	Q86NL1	Msp300	14|23|15	52	505.332	3	6|19|5|4|5|10|9|8|7|15|15|10	0.01	0.02	0.01	0.02	0.01	-13.63	1.84	0.54
Dicer_WT_GFP_NI	Q9V3U2	NHP2	14|11|11	36	505.333	3	21|22|28|22|31|27|7|10|10|10|11|9	0.00	0.00	0.00	0.00	0.00	-46.21	0.69	0.67
Dicer_WT_GFP_NI	Q9VBU9	RpS27	14|21|18	53	505.334	3	6|11|8|8|6|11|8|10|10|8|5|4	0.22	0.63	0.22	0.63	0.22	-8.54	2.23	0.39
Dicer_WT_GFP_NI	Q06559	HmgZ	14|14|10	38	505.335	3	19|22|31|12|21|23|23|20|13|14|16|14	0.00	0.00	0.00	0.00	0.00	-55.13	0.67	0.67
Dicer_WT_GFP_NI	A0A0B4KHZ1	Lsd-1	13|4|10	27	505.336	3	3|3|3|2|1|0|6|5|5|2|4|6	0.62	1.00	0.62	1.00	0.62	-6.66	2.70	0.15
Dicer_WT_GFP_NI	A0A0C5K8A6	rb-RA	13|19|14	46	505.337	3	49|47|40|23|27|29|53|45|54|61|69|64	0.00	0.00	0.00	0.00	0.00	-161.76	0.33	0.67
Dicer_WT_GFP_NI	Q9VCI3	Lsd-1	13|4|10	27	505.338	3	3|3|3|2|1|0|6|5|5|2|4|6	0.62	1.00	0.62	1.00	0.62	-6.66	2.70	0.15
Dicer_WT_GFP_NI	Q8T4F0	AFG3L2	13|13|10	36	505.339	3	3|7|7|4|4|9|7|5|3|5|7|4	0.12	0.18	0.12	0.18	0.12	-5.46	2.22	0.44
Dicer_WT_GFP_NI	A0A023GPM5	rdgA	13|16|16	45	505.340	3	3|4|1|1|1|5|8|4|1|7|10|2	0.89	0.95	0.89	0.95	0.89	1.12	3.83	0.02
Dicer_WT_GFP_NI	P15357	Arr1	13|11|10	34	505.341	3	2|7|3|3|1|5|9|5|5|9|8|5	0.10	0.27	0.10	0.27	0.10	-4.69	2.19	0.45
Dicer_WT_GFP_NI	Q960X9	alt	13|9|12	34	505.342	3	5|7|4|3|2|3|11|4|4|5|6|6	0.26	0.54	0.26	0.54	0.26	-5.36	2.27	0.38
Dicer_WT_GFP_NI	Q9VEH0	alt	13|9|12	34	505.343	3	5|7|4|3|2|3|11|4|4|5|6|6	0.26	0.54	0.26	0.54	0.26	-5.36	2.27	0.38
Dicer_WT_GFP_NI	P98163	CaMKII	13|15|14	42	505.344	3	5|7|6|7|4|9|2|5|4|6|5|3	0.55	0.82	0.55	0.82	0.55	-0.99	2.67	0.17
Dicer_WT_GFP_NI	D1YSG8	CaMKII	13|17|13	43	505.345	3	5|6|5|6|4|9|2|5|4|6|5|3	0.63	0.99	0.63	0.99	0.63	-0.19	2.87	0.14
Dicer_WT_GFP_NI	Q9VCK0	eIF3d1	13|9|9	31	505.346	3	0|0|0|3|2|2|8|7|4|9|9|3	0.30	0.69	0.30	0.69	0.30	-2.21	2.64	0.36
Dicer_WT_GFP_NI	Q24246	ATPsynD	13|5|6	24	505.347	3	7|6|4|8|5|6|18|9|19|15|14|11	0.00	0.00	0.00	0.00	0.00	-30.06	0.79	0.62
Dicer_WT_GFP_NI	Q9W3L4	CG2233	13|37|25	75	505.348	3	179|366|62|160|143|234|194|249|879|283|187|784	0.00	0.00	0.00	0.00	0.00	#NAME?	0.08	0.67
Dicer_WT_GFP_NI	P48611	Hrb27C	13|16|23	52	505.349	3	8|7|3|10|6|10|9|10|4|11|6|5	0.33	0.99	0.33	0.99	0.33	-8.20	2.34	0.25
Dicer_WT_GFP_NI	P46150	RpL11	13|13|14	40	505.350	3	10|16|10|8|17|11|23|19|18|18|18|13	0.00	0.00	0.00	0.00	0.00	-34.97	0.88	0.67
Dicer_WT_GFP_NI	A1ZBJ2	cg7461	13|17|14	44	505.351	3	7|8|5|2|3|5|23|14|8|11|14|4	0.00	0.00	0.00	0.00	0.00	-12.23	1.69	0.58
Dicer_WT_GFP_NI	Q95UP7	Nop56	13|11|11	35	505.352	3	13|14|10|4|11|12|3|12|16|8|8|7	0.00	0.00	0.00	0.00	0.00	-19.24	1.19	0.62
Dicer_WT_GFP_NI	Q9VGA3	CG4115	13|11|10	34	505.353	3	14|13|11|16|40|7|6|5|5|8|10|4	0.00	0.00	0.00	0.00	0.00	-26.12	0.98	0.63
Dicer_WT_GFP_NI	Q9W1V3	Fib	13|13|9	35	505.354	3	9|12|7|6|5|10|7|10|5|4|8|2	0.00	0.00	0.00	0.00	0.00	-12.61	1.65	0.57
Dicer_WT_GFP_NI	Q7KVI9	CG4038	13|9|15	37	505.355	3	21|17|20|20|14|20|12|15|11|11|10|8	0.00	0.00	0.00	0.00	0.00	-41.18	0.83	0.64
Dicer_WT_GFP_NI	Q7JZN0	RpS15	13|15|15	43	505.356	3	4|8|6|10|6|7|13|13|6|12|9|8	0.00	0.00	0.00	0.00	0.00	-11.85	1.69	0.59
Dicer_WT_GFP_NI	Q9VWG3	RpS10b	13|14|10	37	505.357	3	8|17|16|20|7|13|25|13|10|21|19|16	0.00	0.00	0.00	0.00	0.00	-41.09	0.80	0.67
Dicer_WT_GFP_NI	Q7JW66	CG6183	12|14|8	34	505.358	3	0|11|1|4|0|4|9|9|33|6|9|33	0.00	0.00	0.00	0.00	0.00	-23.01	1.14	0.61
Dicer_WT_GFP_NI	Q9VZL3	Sc2	12|10|12	34	505.359	3	3|9|7|10|4|8|19|10|9|18|16|16	0.00	0.00	0.00	0.00	0.00	-23.70	1.05	0.63
Dicer_WT_GFP_NI	A0A0B4KHW3	aralar1	12|15|12	39	505.360	3	3|12|11|0|0|3|26|3|11|17|11|12	0.00	0.00	0.00	0.00	0.00	-14.62	1.43	0.60
Dicer_WT_GFP_NI	P06607	Yp3	12|14|18	44	505.361	3	26|13|14|9|13|9|11|20|18|13|13|11	0.00	0.00	0.00	0.00	0.00	-33.10	1.04	0.64
Dicer_WT_GFP_NI	A0A0B4JD82	Strn-Mlck	12|13|11	36	505.362	3	19|12|19|13|14|18|5|6|8|11|9|8	0.00	0.00	0.00	0.00	0.00	-26.19	1.01	0.63
Dicer_WT_GFP_NI	Q9VA73	aralar1	12|15|12	39	505.363	3	3|12|12|0|0|3|26|3|11|16|11|12	0.00	0.00	0.00	0.00	0.00	-14.62	1.43	0.60
Dicer_WT_GFP_NI	P46415	comt	12|8|9	29	505.364	3	1|4|4|2|0|3|17|7|6|7|4|4	0.03	0.10	0.03	0.10	0.03	-6.15	1.97	0.50
Dicer_WT_GFP_NI	Q94511	COX5A	12|19|11	42	505.365	3	6|5|4|10|0|9|5|6|6|6|6|4	0.35	1.00	0.35	1.00	0.35	-4.58	2.51	0.25
Dicer_WT_GFP_NI	Q9NFU0	Fmr1	12|19|13	44	505.366	3	11|4|6|5|14|8|4|11|4|4|4|5	0.18	0.53	0.18	0.53	0.18	-7.19	2.20	0.41
Dicer_WT_GFP_NI	Q7KQM6	RpS15Ab	12|13|11	36	505.367	3	5|16|6|9|2|10|9|11|10|7|9|10	0.00	0.00	0.00	0.00	0.00	-15.23	1.38	0.60
Dicer_WT_GFP_NI	Q9VVU2	RpL26	12|22|12	46	505.368	3	5|11|7|8|4|10|16|7|9|8|8|8	0.24	0.72	0.24	0.72	0.24	-13.01	1.82	0.39
Dicer_WT_GFP_NI	Q9V426	vig	12|18|8	38	505.369	3	5|8|9|9|7|14|21|11|10|17|11|9	0.00	0.00	0.00	0.00	0.00	-27.62	1.16	0.61
Dicer_WT_GFP_NI	Q9VJY9	loqs	12|13|12	37	505.370	3	0|0|0|0|0|0|0|0|0|0|0|0	1.00	1.00	1.00	1.00	1.00	19.69	123.33	0.00
Dicer_WT_GFP_NI	E4NKJ3	wupA	11|13|8	32	505.371	3	14|25|16|15|11|19|20|24|14|22|29|17	0.00	0.00	0.00	0.00	0.00	-58.73	0.57	0.67
Dicer_WT_GFP_NI	P36179	wupA	11|13|8	32	505.372	3	15|27|19|16|13|18|20|24|15|24|30|17	0.00	0.00	0.00	0.00	0.00	-62.83	0.54	0.67
Dicer_WT_GFP_NI	A9J7N9	Aldh	11|15|11	37	505.373	3	7|11|9|1|0|8|10|8|10|11|12|11	0.00	0.00	0.00	0.00	0.00	-13.41	1.51	0.59
Dicer_WT_GFP_NI	P08928	Lam	11|11|13	35	505.374	3	34|25|31|24|30|22|7|21|8|16|22|2	0.00	0.00	0.00	0.00	0.00	-57.16	0.58	0.67
Dicer_WT_GFP_NI	Q4LDP7	Q4QPQ0	11|14|11	36	505.375	3	7|11|9|1|0|8|10|8|10|11|12|11	0.00	0.00	0.00	0.00	0.00	-13.41	1.47	0.59
Dicer_WT_GFP_NI	Q9VIQ8	COX4	11|18|6	35	505.376	3	4|7|4|10|9|7|10|6|7|9|11|11	0.01	0.04	0.01	0.04	0.01	-19.98	1.47	0.52
Dicer_WT_GFP_NI	Q7KSP6	sea	11|10|8	29	505.377	3	4|8|3|5|2|3|13|11|8|12|13|6	0.00	0.00	0.00	0.00	0.00	-14.58	1.32	0.60
Dicer_WT_GFP_NI	P91928	ND-42	11|11|7	29	505.378	3	4|4|2|2|0|6|2|1|0|1|0|0	0.92	0.98	0.92	0.98	0.92	1.38	5.27	0.02
Dicer_WT_GFP_NI	Q9VKS9	Acp	11|10|11	32	505.379	3	4|5|4|3|2|5|11|8|10|9|12|6	0.00	0.00	0.00	0.00	0.00	-9.41	1.62	0.58
Dicer_WT_GFP_NI	M9PHK8	dlg1	11|15|8	34	505.380	3	8|26|11|17|8|23|26|11|9|21|19|20	0.00	0.00	0.00	0.00	0.00	-49.37	0.68	0.67
Dicer_WT_GFP_NI	Q9VZE4	cg1316	11|10|13	34	505.381	3	15|4|4|4|17|12|1|4|1|3|2|2	0.01	0.03	0.01	0.03	0.01	-6.38	1.97	0.53
Dicer_WT_GFP_NI	F9W325	larp-RB	11|17|16	44	505.382	3	4|6|4|5|2|3|5|5|3|5|3|2	0.89	1.00	0.89	1.00	0.89	0.75	3.74	0.02
Dicer_WT_GFP_NI	C6SV02	RpL35-RA	11|13|14	38	505.383	3	5|9|8|7|2|6|10|8|4|8|8|6	0.00	0.01	0.00	0.01	0.00	-8.65	1.88	0.55
Dicer_WT_GFP_NI	Q01989	Rbp1	11|7|4	22	505.384	3	10|11|10|5|4|10|5|9|4|5|9|6	0.00	0.00	0.00	0.00	0.00	-21.29	1.00	0.60
Dicer_WT_GFP_NI	Q9VHS8	CG7483	11|8|8	27	505.385	3	4|4|6|4|3|1|1|2|0|2|5|1	0.77	0.98	0.77	0.98	0.77	0.66	3.27	0.05
Dicer_WT_GFP_NI	P18101	dec-1	10|9|84	103	505.386	3	54|14|15|38|109|16|1|4|2|3|21|55	0.00	0.00	0.00	0.00	0.00	-91.11	1.24	0.58
Dicer_WT_GFP_NI	M9NDM6	Prm	10|13|16	39	505.387	3	8|6|4|5|6|11|10|12|5|22|15|10	0.00	0.00	0.00	0.00	0.00	-19.21	1.37	0.60
Dicer_WT_GFP_NI	Q95TZ7	Galk	10|1|9	20	505.388	3	2|6|5|6|3|5|4|0|2|0|4|2	0.45	0.79	0.45	0.79	0.45	-11.14	2.05	0.21
Dicer_WT_GFP_NI	Q7JV23	eIF3m	10|8|10	28	505.389	3	0|3|1|1|0|3|9|3|4|5|9|4	0.33	0.44	0.33	0.44	0.33	-2.01	2.67	0.28
Dicer_WT_GFP_NI	Q9VUV9	l(3)72Ab	10|11|11	32	505.390	3	6|8|6|3|2|5|1|8|6|6|7|7	0.01	0.02	0.01	0.02	0.01	-5.46	1.97	0.53
[truncated: 9,559 more rows]

## Sheet: figS4 MS raw data
LEGEND:
# spectra (BASIC Spectral Count)	< 10 spectrum
[truncated: 2,028 more rows]
